# Supplementary material for: Molecular profile and response to energy deficit of leptin-receptor neurons in the lateral hypothalamus
Source: Sci Rep. 2022 Aug 4;12:13374. doi: 10.1038/s41598-022-16492-w (PMC9352899; doi:10.1038/s41598-022-16492-w)
Supplement: Supplementary file 2 — Supplementary Information 2. [file 41598_2022_16492_MOESM2_ESM.xlsx]

## Sheet: Sheet1
Sup. table 1 Read counts after normalization by DESeq2 and results of differential expression analysis with DESeq2 between 3 fed LepRLH (IP) and 3 fed hypothalamus (IN) samples. lfcSE: Standard error of log2FoldChange , padj: adjusted p value
	normalized read counts						DESeq2							IP/IN
Gene	fed2_IP	fed3_IP	fed4_IP	fed2_IN	fed3_IN	fed4_IN	Fold-Enrichment (IP/IN)	baseMean	log2FoldChange	lfcSE	stat	pvalue	padj	1	2	3	stdev	sem
0610007N19Rik	35.5691	39.7829	31.1874	44.9896	41.1931	43.1831	0.826196	39.7231	-0.306444	0.361181	-0.84845	0.396187	0.581783	0.790607	0.965765	0.722215	0.125615	0.0725237
0610007P14Rik	94.8304	103.775	100.326	117.403	138.524	153.992	0.736128	126.299	-0.456119	0.195439	-2.33381	0.0196055	0.0707866	0.807732	0.749148	0.651503	0.0789241	0.0455668
0610009B22Rik	84.9535	88.2615	168.492	149.211	130.643	140.456	0.81485	138.703	-0.241389	0.319735	-0.754965	0.45027	0.63003	0.569351	0.675595	1.19961	0.337415	0.194807
0610009D07Rik	331.876	383.011	447.969	308.927	315.846	339.094	1.20267	350.546	0.296004	0.180239	1.64228	0.100531	0.232834	1.07428	1.21265	1.32108	0.123699	0.0714174
0610009L18Rik	30.6307	18.4523	27.2923	35.5149	33.3121	30.9059	0.76649	27.9302	-0.425024	0.337915	-1.25778	0.20847	0.383544	0.862473	0.553921	0.883077	0.184378	0.106451
0610009O20Rik	65.1998	119.288	95.4575	81.5349	92.4196	83.7921	1.07653	86.0851	0.167451	0.301697	0.555032	0.578873	0.734883	0.799655	1.29072	1.13922	0.251462	0.145182
0610010F05Rik	99.7689	119.288	103.248	120.787	106.211	136.049	0.90267	112.574	-0.165779	0.228611	-0.725159	0.468355	0.646465	0.825989	1.12312	0.758903	0.193837	0.111912
0610010K14Rik	351.63	365.559	388.568	559.33	549.124	546.232	0.668579	417.363	-0.575114	0.197683	-2.90927	0.00362271	0.0196552	0.628662	0.665713	0.711361	0.0414238	0.0239161
0610011F06Rik	312.122	342.289	361.302	248.695	226.791	226.711	1.45266	295.929	0.558599	0.142882	3.90951	9.24835e-05	0.000996267	1.25504	1.50927	1.59367	0.176272	0.10177
0610012G03Rik	484.967	450.881	505.423	447.664	409.63	428.812	1.1209	456.178	0.166364	0.19538	0.851491	0.394497	0.580474	1.08333	1.1007	1.17866	0.0507715	0.0293129
0610030E20Rik	287.43	264.724	285.346	58.5249	61.6837	67.4226	4.47836	160.617	2.17366	0.398415	5.45576	4.87645e-08	1.48692e-06	4.91124	4.29163	4.23221	0.376061	0.217119
0610031J06Rik	55.3229	51.4177	64.2963	50.4037	64.048	59.5526	0.99335	65.2345	-0.00218533	0.252542	-0.00865332	0.993096	0.996704	1.09759	0.8028	1.07966	0.165265	0.0954157
0610037L13Rik	80.0151	92.1398	121.75	115.373	104.241	100.162	0.930992	112.062	-0.0412749	0.212443	-0.194287	0.845951	0.914704	0.693534	0.88391	1.21553	0.264165	0.152516
0610040B10Rik	5.93844	8.75657	9.7641	14.5353	12.4275	11.3884	0.656848	13.6046	-0.58479	0.616462	-0.948623	0.342812	0.531823	0.408554	0.704615	0.857375	0.228191	0.131746
0610040F04Rik	1	4.87829	10.7379	14.5353	14.3977	14.2216	0.387555	8.9947	-1.08847	0.631242	-1.72433	0.0846484	0.206314	0.0687982	0.338824	0.755043	0.345708	0.199595
0610040J01Rik	1	8.75657	7.81652	6.41411	7.69885	9.18477	0.714775	5.70645	-0.185004	0.66716	-0.2773	0.781549	0.876797	0.155906	1.13739	0.85103	0.504728	0.291405
0610043K17Rik	5.93844	6.81743	1	7.76764	3.3643	6.35158	0.982785	3.86781	-0.790079	1.01375	-0.779367	0.435764	0.617911	0.764511	2.0264	0.157441	0.953408	0.550451
1110001A16Rik	149.153	123.166	155.832	136.353	123.55	126.29	1.10823	138.821	0.156314	0.196659	0.794851	0.4267	0.609387	1.09388	0.996895	1.23393	0.119165	0.0688
1110001J03Rik	218.292	317.08	357.407	315.018	324.121	323.984	0.924796	299.089	-0.0704627	0.212496	-0.331595	0.740195	0.850834	0.692949	0.978277	1.10316	0.210271	0.1214
1110004E09Rik	238.045	237.576	292.163	385.402	324.909	335.316	0.740055	280.812	-0.423554	0.187237	-2.26213	0.0236893	0.0815686	0.617655	0.731206	0.871305	0.127056	0.0733559
1110004F10Rik	366.445	576.926	666.098	493.007	466.767	492.716	1.11039	535.789	0.175946	0.217527	0.808848	0.418603	0.602219	0.743285	1.236	1.35189	0.323162	0.186577
1110006O24Rik	10.8769	6.81743	8.79031	16.5656	11.2453	16.4251	0.599339	10.2182	-0.874406	0.589282	-1.48385	0.137849	0.289578	0.656596	0.606247	0.535174	0.0610053	0.0352214
1110007C09Rik	84.9535	64.9917	107.143	93.7166	92.8137	86.9401	0.94637	79.9986	-0.0510863	0.243917	-0.209441	0.834104	0.908331	0.906494	0.700239	1.23238	0.268301	0.154904
1110008J03Rik	60.2613	121.227	76.9555	76.1208	64.4421	60.8118	1.31277	81.5785	0.421414	0.237978	1.77081	0.0765922	0.192195	0.791654	1.88118	1.26547	0.546299	0.315406
1110008L16Rik	20.7538	47.5394	36.0564	61.232	46.3158	28.7023	0.873859	36.6072	-0.283061	0.358994	-0.788484	0.430414	0.612782	0.338937	1.02642	1.25622	0.477292	0.275565
1110008P14Rik	1028.2	924.032	1089.7	1404.61	1341.16	1162.92	0.786009	1075.31	-0.361294	0.23223	-1.55576	0.119766	0.263792	0.732017	0.688978	0.937032	0.132548	0.0765269
1110012L19Rik	45.446	45.6003	70.139	78.8278	84.5386	80.3293	0.663022	67.7329	-0.508798	0.246054	-2.06783	0.0386559	0.116457	0.576522	0.539402	0.873143	0.182914	0.105605
1110015O18Rik	1	12.6349	1.97379	11.8282	10.4572	13.2772	0.480483	7.83534	-1.34067	0.72163	-1.85784	0.0631917	0.166891	0.0845436	1.20824	0.14866	0.631075	0.364351
1110017D15Rik	30.6307	39.7829	50.6632	76.1208	80.5981	74.9777	0.5239	58.6523	-0.848724	0.289812	-2.92853	0.00340569	0.0187499	0.402396	0.493595	0.67571	0.139155	0.0803409
1110018G07Rik	129.4	103.775	136.357	36.8685	55.3789	63.3302	2.51226	91.3702	1.24961	0.301597	4.1433	3.4235e-05	0.000439909	3.50976	1.8739	2.15311	0.875072	0.505223
1110019D14Rik	1	2.93914	4.89515	6.41411	6.91075	6.35158	0.450635	3.25563	-1.06651	0.955835	-1.11579	0.264514	0.451004	0.155906	0.4253	0.770699	0.308178	0.177927
1110020A21Rik	1	4.87829	3.92137	6.41411	6.12265	7.61078	0.489302	4.4779	-1.03221	0.852391	-1.21096	0.225911	0.404426	0.155906	0.79676	0.515239	0.321213	0.185453
1110032A03Rik	144.215	187.158	142.199	247.342	208.664	216.008	0.712766	193.825	-0.500288	0.174089	-2.87375	0.0040563	0.0213874	0.583059	0.896932	0.658307	0.16387	0.0946104
1110032F04Rik	10.8769	16.5131	13.6593	9.79793	17.1561	13.592	1.02587	14.1977	0.0457682	0.475277	0.096298	0.923284	0.957814	1.11012	0.962526	1.00495	0.0759881	0.0438717
1110034G24Rik	20.7538	28.148	42.8729	58.5249	54.9849	49.7938	0.575849	42.5281	-0.682829	0.306256	-2.2296	0.0257738	0.0864922	0.354614	0.511923	0.861009	0.259179	0.149637
1110035M17Rik	10.8769	10.6957	14.633	34.8382	40.7991	36.2575	0.325985	21.0565	-1.62927	0.454419	-3.5854	0.000336556	0.00294481	0.312212	0.262156	0.403587	0.0717144	0.0414043
1110037F02Rik	60.2613	55.296	57.4797	54.4643	44.7396	35.9427	1.31387	50.8881	0.371758	0.28217	1.3175	0.187671	0.35558	1.10644	1.23595	1.59921	0.255457	0.147488
1110038B12Rik	75.0767	86.3223	94.4837	109.282	69.9588	77.4961	1.0467	93.7914	0.0413044	0.269678	0.153162	0.878271	0.932294	0.686998	1.2339	1.21921	0.311599	0.179902
1110038F14Rik	139.276	132.862	144.147	161.393	134.189	132.271	0.980953	138.133	-0.0271504	0.186275	-0.145754	0.884115	0.935462	0.862965	0.990109	1.08978	0.113686	0.0656369
1110046J04Rik	5.93844	12.6349	19.502	13.1817	17.9442	16.1103	0.788384	11.322	-0.123449	0.535218	-0.230651	0.817586	0.898802	0.450505	0.704121	1.21053	0.386953	0.223408
1110051M20Rik	435.583	528.447	573.588	474.058	465.979	471.31	1.08997	508.175	0.151043	0.146315	1.03231	0.301925	0.489463	0.91884	1.13406	1.21701	0.153896	0.088852
1110054M08Rik	25.6922	12.6349	17.5544	40.9291	28.5835	30.2763	0.549855	26.5121	-0.976326	0.387624	-2.51874	0.0117775	0.0485386	0.627726	0.442033	0.579807	0.0964015	0.0556575
1110057K04Rik	247.922	229.819	257.106	185.756	206.3	201.212	1.24215	208.165	0.310259	0.213261	1.45483	0.145716	0.301137	1.33466	1.114	1.27779	0.114565	0.0661442
1110058L19Rik	257.799	357.802	325.272	390.139	386.775	373.407	0.81899	324.786	-0.268113	0.203821	-1.31543	0.188364	0.356429	0.660788	0.925092	0.871091	0.139643	0.0806226
1110059E24Rik	134.338	196.854	234.709	279.15	280.776	254.728	0.701252	219.597	-0.461948	0.205717	-2.24555	0.0247326	0.0840111	0.48124	0.701106	0.921412	0.220086	0.127067
1110059G10Rik	119.523	121.227	150.963	134.999	151.921	132.901	0.939743	136.714	-0.0682582	0.219968	-0.31031	0.756325	0.861268	0.885358	0.797959	1.13591	0.175417	0.101277
1110065P20Rik	10.8769	18.4523	33.135	15.212	28.1895	29.3319	0.833086	25.8149	-0.0783632	0.50181	-0.156161	0.875906	0.931887	0.715019	0.654581	1.12966	0.258611	0.149309
1190002N15Rik	154.092	90.2006	86.6934	54.4643	54.9849	56.4046	2.00223	84.387	0.900163	0.244853	3.67633	0.000236609	0.00219199	2.82922	1.64046	1.53699	0.718067	0.414576
1190005I06Rik	35.5691	20.3914	17.5544	61.9087	41.1931	38.7759	0.507425	34.7816	-1.15146	0.390219	-2.95081	0.00316941	0.0177327	0.574541	0.49502	0.452715	0.0618533	0.035711
1190007I07Rik	20.7538	22.3306	28.2661	11.1515	10.4572	14.8512	1.9666	17.3331	1.07919	0.414203	2.60546	0.00917519	0.0399325	1.86108	2.13543	1.90329	0.147722	0.0852876
1200011I18Rik	163.969	146.436	158.754	181.696	181.081	179.491	0.865192	164.61	-0.217994	0.164304	-1.32677	0.184584	0.351576	0.902435	0.808676	0.884467	0.0497624	0.0287304
1200014J11Rik	124.461	132.862	134.409	125.525	137.341	139.826	0.97339	130.564	-0.0315632	0.239217	-0.131944	0.895029	0.941071	0.991528	0.967383	0.961257	0.0160044	0.00924015
1300002E11Rik	25.6922	26.2089	24.3709	22.6564	15.5799	21.4619	1.31725	21.2273	0.368044	0.412303	0.892656	0.372042	0.560096	1.13399	1.68223	1.13554	0.316077	0.182487
1500004A13Rik	55.3229	61.1135	74.0341	46.3432	64.048	63.9598	1.10182	56.5094	0.165172	0.302214	0.546542	0.584694	0.739474	1.19377	0.954182	1.15751	0.129137	0.0745572
1500009C09Rik	850.412	980.268	983.553	1330.84	1266.3	1086.11	0.7729	1011.61	-0.379758	0.158906	-2.38983	0.0168561	0.0635431	0.639004	0.774122	0.905572	0.133288	0.0769541
1500009L16Rik	331.876	301.567	299.953	326.523	289.839	305.411	1.013	320.727	0.00878991	0.196966	0.0446265	0.964405	0.981055	1.01639	1.04047	0.982131	0.0293152	0.0169251
1500011B03Rik	909.674	1001.6	1225.05	1225.27	1406.58	1156	0.838083	1135.04	-0.262768	0.183852	-1.42923	0.152937	0.310502	0.74243	0.712082	1.05974	0.192557	0.111173
1500011K16Rik	188.661	175.523	191.863	205.383	182.263	192.713	0.959064	204.757	-0.0572015	0.15833	-0.361281	0.717889	0.835175	0.918582	0.96302	0.99559	0.0386556	0.0223178
1500012F01Rik	489.906	472.212	389.542	722.43	549.912	571.101	0.739643	565.192	-0.455888	0.257518	-1.77031	0.0766749	0.192327	0.678136	0.858705	0.682089	0.103129	0.0595416
1500015A07Rik	15.8153	16.5131	5.86894	14.5353	8.881	15.4807	1.10885	11.9122	-0.19533	0.631732	-0.309197	0.757172	0.861474	1.08807	1.85938	0.379112	0.740352	0.427442
1500016L03Rik	65.1998	76.6266	45.7943	223.655	179.505	173.51	0.327442	119.344	-1.686	0.271009	-6.22118	4.93433e-10	2.24899e-08	0.291519	0.426878	0.263929	0.0872119	0.0503518
1600002H07Rik	15.8153	10.6957	20.4758	17.2423	20.7025	14.8512	0.937537	15.543	-0.106809	0.4568	-0.23382	0.815125	0.897541	0.917239	0.516639	1.37873	0.431405	0.249072
1600002K03Rik	15.8153	10.6957	10.7379	8.4444	9.27505	8.86997	1.41221	11.0756	0.423625	0.558596	0.758375	0.448227	0.628902	1.87288	1.15317	1.21059	0.39998	0.230929
1600012H06Rik	55.3229	57.2352	68.1914	25.3635	24.249	21.7767	2.55764	49.9644	1.40497	0.408153	3.44227	0.000576854	0.00454294	2.1812	2.36031	3.13139	0.504892	0.2915
1600014C10Rik	381.26	311.263	335.983	604.673	599.956	494.605	0.609543	415.514	-0.741221	0.176967	-4.18847	2.80837e-05	0.000372579	0.630523	0.518809	0.679297	0.0822749	0.0475014
1600020E01Rik	1	18.4523	16.5806	25.3635	21.0966	20.5175	0.574068	19.5919	-0.615756	0.428152	-1.43817	0.150385	0.307326	0.0394268	0.874659	0.80812	0.464207	0.26801
1600029I14Rik	1	1	6.84273	12.505	10.0632	10.1292	0.284963	5.63897	-1.65709	0.819037	-2.02321	0.0430513	0.126168	0.0799681	0.0993724	0.675547	0.338395	0.195373
1600029O15Rik	15.8153	2.93914	1.97379	5.73735	4.9405	4.46279	1.26458	5.26392	-0.190062	0.888745	-0.213854	0.830661	0.906244	2.75656	0.594908	0.442277	1.29434	0.747289
1700001C02Rik	1	2.93914	1	11.8282	14.0037	15.166	0.120122	9.21481	-4.1117	1.1675	-3.52179	0.000428637	0.00358275	0.0845436	0.209884	0.0659372	0.0782912	0.0452015
1700001L05Rik	5.93844	6.81743	5.86894	3.70705	8.881	3.51839	1.34588	5.55877	0.231319	0.788027	0.293542	0.769108	0.86925	1.60193	0.767642	1.66808	0.501862	0.28975
1700001L19Rik	94.8304	90.2006	102.274	194.554	196.055	194.287	0.491303	146.029	-1.01827	0.197533	-5.15493	2.53719e-07	6.3825e-06	0.487424	0.460078	0.526408	0.0333346	0.0192458
1700001O22Rik	1	10.6957	5.86894	9.12116	6.12265	11.0736	0.795513	7.00455	-0.453867	0.696202	-0.651919	0.514453	0.683646	0.109635	1.74691	0.529996	0.850318	0.490932
1700003E16Rik	139.276	109.592	134.409	147.858	132.219	126.29	0.94504	133.263	-0.0904529	0.188865	-0.47893	0.631989	0.775685	0.941963	0.828869	1.06429	0.11774	0.0679773
1700003F12Rik	15.8153	4.87829	8.79031	18.5959	10.0632	8.24037	0.80066	12.6036	-0.517724	0.632163	-0.818973	0.412802	0.597065	0.850476	0.484767	1.06674	0.294165	0.169837
1700003M07Rik	25.6922	59.1743	38.9778	103.868	111.728	115.587	0.371399	69.5399	-1.3665	0.276184	-4.9478	7.5058e-07	1.67639e-05	0.247354	0.529628	0.337216	0.144208	0.0832585
1700007G11Rik	5.93844	4.87829	3.92137	7.76764	8.0929	12.018	0.56453	5.86794	-1.256	0.781089	-1.60801	0.107833	0.244635	0.764511	0.602786	0.326292	0.2216	0.127941
1700007K13Rik	10.8769	37.8437	44.8205	70.0299	76.6576	67.4226	0.43792	51.4072	-0.990065	0.309477	-3.19916	0.00137829	0.00917058	0.155318	0.493672	0.66477	0.259262	0.149685
1700008J07Rik	5.93844	12.6349	15.6068	33.4847	20.7025	24.6099	0.473941	20.2389	-1.03988	0.45502	-2.28535	0.0222925	0.0781859	0.177348	0.610306	0.634168	0.257134	0.148456
1700008O03Rik	20.7538	16.5131	21.4496	30.1008	20.3085	22.7211	0.815543	22.0439	-0.301588	0.391637	-0.77007	0.441258	0.622933	0.689475	0.813117	0.944036	0.127298	0.0734954
1700009P17Rik	10.8769	10.6957	18.5282	44.3129	35.6764	33.1095	0.368286	29.3126	-1.40731	0.431013	-3.26513	0.00109414	0.00759684	0.245457	0.299798	0.559604	0.167899	0.0969366
1700010I14Rik	30.6307	22.3306	25.3447	15.212	18.7323	19.2583	1.50724	21.2601	0.517669	0.38022	1.3615	0.173356	0.337516	2.01358	1.19209	1.31604	0.442864	0.255688
1700011J10Rik	50.3844	57.2352	34.1088	101.161	94.3899	90.7177	0.493473	66.6941	-1.09926	0.287482	-3.82377	0.000131429	0.0013348	0.498062	0.60637	0.375989	0.115259	0.0665448
1700012B09Rik	10.8769	6.81743	8.79031	30.7776	24.249	25.5543	0.326177	18.6797	-1.78471	0.534789	-3.33723	0.000846194	0.00616661	0.353403	0.281143	0.343985	0.0392837	0.0226805
1700012B15Rik	35.5691	20.3914	17.5544	26.0403	21.4906	24.6099	1.00936	26.0779	-0.158226	0.393654	-0.401941	0.687727	0.81533	1.36593	0.948853	0.713306	0.330492	0.190809
1700012D01Rik	15.8153	6.81743	13.6593	19.2726	12.8215	14.8512	0.757358	11.155	-0.428474	0.508361	-0.842854	0.39931	0.584532	0.820612	0.531718	0.919744	0.201598	0.116393
1700013F07Rik	1	1	2.94758	9.79793	6.5167	8.55517	0.200017	5.06443	-2.62961	1.10595	-2.37769	0.0174213	0.0649808	0.102062	0.153452	0.344537	0.127768	0.0737672
1700013G23Rik	5.93844	1	13.6593	11.1515	14.0037	8.24037	0.753846	7.21243	-0.532833	0.705793	-0.754943	0.450283	0.63003	0.532526	0.0714099	1.6576	0.815927	0.471076
1700016K19Rik	5.93844	18.4523	18.5282	133.646	109.758	123.457	0.120877	62.7566	-2.96899	0.410352	-7.23522	4.64763e-13	3.7298e-11	0.0444342	0.168118	0.150078	0.066813	0.0385745
1700017B05Rik	60.2613	78.5657	85.7196	27.3938	31.3419	30.2763	2.5126	56.7734	1.39236	0.424592	3.27928	0.00104071	0.0072956	2.19982	2.50673	2.83124	0.315754	0.182301
1700018L02Rik	15.8153	16.5131	12.6855	21.3029	15.1858	14.8512	0.894661	13.7995	-0.232799	0.477882	-0.487147	0.626154	0.771037	0.742402	1.08741	0.854174	0.17603	0.101631
1700019D03Rik	30.6307	24.2697	29.2399	9.79793	14.3977	16.7399	2.18621	20.8796	1.05116	0.432879	2.42831	0.0151695	0.0588996	3.12624	1.68567	1.74671	0.814665	0.470347
1700020I14Rik	104.707	92.1398	47.7419	25.3635	20.7025	22.4063	3.56989	49.5049	1.8326	0.424965	4.31236	1.6152e-05	0.000237398	4.12827	4.45066	2.13073	1.25672	0.72557
1700020L24Rik	10.8769	2.93914	2.94758	9.79793	10.0632	6.66638	0.614782	5.58101	-1.32632	0.827422	-1.60295	0.108946	0.246305	1.11012	0.29207	0.442156	0.435491	0.251431
1700021F05Rik	149.153	224.002	190.889	159.363	159.408	150.844	1.2022	169.341	0.30498	0.189819	1.60668	0.108124	0.245113	0.935936	1.40521	1.26547	0.240947	0.139111
1700021K19Rik	321.999	326.776	293.137	317.725	333.972	346.334	0.9461	292.914	-0.0955295	0.159531	-0.598814	0.549297	0.711949	1.01345	0.978452	0.846398	0.0881003	0.0508647
1700023F06Rik	119.523	111.531	107.143	116.727	133.795	93.2361	1.00224	107.793	-0.0375396	0.248388	-0.151133	0.879871	0.933235	1.02395	0.833598	1.14916	0.158897	0.0917391
1700025G04Rik	875.105	786.353	749.843	1196.16	1053.9	1063.13	0.727681	912.85	-0.471737	0.128368	-3.67488	0.00023796	0.00220139	0.731592	0.746135	0.705316	0.0206887	0.0119446
1700026D08Rik	5.93844	8.75657	13.6593	41.6058	27.4014	37.8315	0.274451	21.705	-1.79813	0.477453	-3.76609	0.000165821	0.00163337	0.142731	0.319567	0.361055	0.115944	0.0669401
1700026L06Rik	1	1	3.92137	10.4747	6.5167	6.03678	0.2995	3.8008	-1.99789	1.02857	-1.9424	0.0520893	0.144768	0.0954682	0.153452	0.649579	0.304561	0.175838
1700028P14Rik	1	1	1	15.212	7.3048	11.7032	0.0960269	5.2251	-4.7358	1.36226	-3.47642	0.000508161	0.00411594	0.0657374	0.136896	0.085447	0.0367402	0.021212
1700029I15Rik	5.93844	1	7.81652	7.09087	8.881	8.24037	0.63288	5.22082	-0.745035	0.803287	-0.927484	0.353676	0.542522	0.837477	0.1126	0.948564	0.453987	0.262109
1700029J07Rik	1	1	2.94758	13.8585	16.368	15.7955	0.10662	8.61073	-3.607	1.03039	-3.50061	0.000464191	0.00382373	0.0721578	0.061095	0.186608	0.069492	0.0401212
1700030C10Rik	5.93844	6.81743	3.92137	10.4747	7.3048	6.35158	0.705866	6.17395	-0.722248	0.733578	-0.984555	0.324842	0.51301	0.566933	0.933281	0.617384	0.198556	0.114636
1700030J22Rik	25.6922	47.5394	34.1088	38.222	39.2229	35.3131	0.950038	36.7542	-0.0185736	0.365776	-0.0507786	0.959502	0.978426	0.672184	1.21203	0.965897	0.270274	0.156043
1700030K09Rik	15.8153	18.4523	22.4233	19.9494	10.4572	22.4063	1.18603	18.333	0.190831	0.432084	0.441652	0.658741	0.795586	0.792773	1.76455	1.00076	0.511696	0.295428
1700034H15Rik	1	4.87829	5.86894	4.38382	4.54645	3.83319	0.944062	3.74927	0.221035	0.864722	0.255614	0.798249	0.888294	0.228112	1.07299	1.53109	0.660986	0.38162
1700037C18Rik	15.8153	49.4786	43.8467	38.222	32.524	27.1283	1.18378	31.7693	0.341931	0.317158	1.07811	0.280985	0.468643	0.413776	1.52129	1.61627	0.668532	0.385977
1700037H04Rik	963.997	1059.77	1310.75	1282.11	1072.82	1068.8	0.988699	1094.58	-0.0257103	0.16596	-0.154918	0.876886	0.932153	0.751881	0.987841	1.22637	0.237248	0.136975
1700040L02Rik	1	8.75657	4.89515	17.9191	11.2453	13.592	0.398215	11.47	-1.51008	0.653413	-2.31107	0.0208291	0.0741438	0.0558064	0.778687	0.360151	0.36294	0.209544
1700045I19Rik	40.5076	39.7829	59.4273	65.2925	52.6206	56.4046	0.810008	50.9573	-0.230057	0.268435	-0.85703	0.391428	0.577583	0.620401	0.756033	1.05359	0.221581	0.12793
1700047M11Rik	1	1	3.92137	33.4847	55.3789	46.331	0.0441866	19.466	-4.7109	0.884238	-5.32764	9.94976e-08	2.78104e-06	0.0298644	0.0180574	0.084638	0.0355259	0.0205109
1700048O20Rik	5.93844	16.5131	20.4758	29.4241	32.13	30.9059	0.45943	25.6733	-0.909155	0.396892	-2.29069	0.0219816	0.0773792	0.201823	0.513949	0.66252	0.235138	0.135757
1700049G17Rik	5.93844	20.3914	14.633	12.505	17.5501	15.166	0.867215	14.1239	-0.0104672	0.463727	-0.0225719	0.981992	0.99077	0.474886	1.1619	0.964861	0.353762	0.204244
1700052K11Rik	20.7538	16.5131	21.4496	19.2726	11.6394	17.0547	1.25109	20.6991	0.331553	0.436876	0.758917	0.447902	0.62852	1.07685	1.41873	1.25769	0.171036	0.0987476
1700052N19Rik	65.1998	66.9309	75.9817	66.6461	49.4682	53.8862	1.24712	57.2955	0.343586	0.236255	1.4543	0.145864	0.301285	0.978299	1.35301	1.41004	0.234542	0.135413
1700056E22Rik	5.93844	6.81743	3.92137	7.09087	4.9405	4.14799	1.05425	4.87691	-0.0203652	0.771777	-0.0263874	0.978948	0.989233	0.837477	1.37991	0.945366	0.28714	0.16578
1700063D05Rik	1	1	4.89515	3.03029	10.0632	8.86997	0.327084	3.39695	-1.68196	1.09929	-1.53004	0.126006	0.273103	0.330001	0.0993724	0.551879	0.226268	0.130636
1700066M21Rik	20.7538	24.2697	36.0564	34.1614	44.3455	48.2198	0.634186	33.9088	-0.550918	0.337983	-1.63002	0.103098	0.237017	0.607521	0.547287	0.74775	0.102857	0.0593848
1700066O22Rik	1	10.6957	3.92137	3.03029	6.91075	4.46279	0.918791	4.74173	0.275642	0.900033	0.306258	0.759408	0.863285	0.330001	1.54769	0.878681	0.609836	0.352089
1700084C01Rik	5.93844	2.93914	1.97379	13.8585	10.8513	13.592	0.281527	8.23478	-2.70704	0.925903	-2.92368	0.00345924	0.0189968	0.428505	0.270857	0.145217	0.141945	0.081952
1700084E18Rik	1	16.5131	4.89515	7.76764	4.1524	4.77759	1.71004	4.27422	0.689596	0.795189	0.86721	0.385827	0.571963	0.128739	3.97677	1.02461	2.0135	1.1625
1700086L19Rik	35.5691	49.4786	39.9515	47.0199	28.1895	31.8503	1.25535	41.9061	0.269961	0.373174	0.723417	0.469423	0.646984	0.756469	1.75522	1.25435	0.499374	0.288314
1700086O06Rik	1	16.5131	27.2923	40.2523	38.4348	36.2575	0.402407	27.2735	-1.04659	0.427387	-2.44881	0.014333	0.056473	0.0248433	0.429641	0.752736	0.36471	0.210565
1700094D03Rik	10.8769	6.81743	10.7379	38.8988	47.892	57.9786	0.202392	33.6347	-2.48596	0.463924	-5.35856	8.38876e-08	2.40117e-06	0.27962	0.14235	0.185204	0.0702306	0.0405476
1700096K18Rik	10.8769	24.2697	11.7117	21.3029	15.5799	20.8323	0.876844	14.4037	-0.295052	0.465491	-0.633852	0.526178	0.693564	0.510582	1.55776	0.562187	0.590257	0.340785
1700101I11Rik	5.93844	4.87829	4.89515	7.09087	6.12265	3.51839	1.00851	4.8359	-0.132329	0.857096	-0.154392	0.8773	0.932153	0.837477	0.79676	1.3913	0.332131	0.191756
1700113A16Rik	20.7538	12.6349	18.5282	24.01	28.9776	25.2395	0.678166	21.4119	-0.659696	0.398347	-1.65608	0.0977049	0.228187	0.864382	0.436022	0.734095	0.219588	0.126779
1700120C14Rik	5.93844	8.75657	8.79031	8.4444	5.33455	8.24037	1.13715	6.835	0.221181	0.620879	0.356238	0.721662	0.838	0.703241	1.64148	1.06674	0.473068	0.273126
1700123M08Rik	1	2.93914	3.92137	3.03029	6.5167	6.03678	0.476866	4.36936	-0.983525	0.947463	-1.03806	0.299242	0.486742	0.330001	0.451017	0.649579	0.161349	0.093155
1700123O20Rik	30.6307	32.0263	51.637	40.9291	46.7098	49.1642	0.828108	45.1674	-0.163348	0.311271	-0.524777	0.599738	0.751454	0.748384	0.685644	1.0503	0.194961	0.112561
1810009A15Rik	114.584	119.288	107.143	78.8278	79.416	84.1069	1.40985	97.7475	0.484276	0.204529	2.36776	0.0178962	0.0662514	1.4536	1.50206	1.27389	0.120213	0.069405
1810010H24Rik	20.7538	14.574	14.633	42.9593	30.5538	34.3687	0.461955	27.8047	-1.25031	0.417663	-2.99359	0.00275717	0.0159445	0.483103	0.476995	0.425767	0.0314883	0.0181798
1810013L24Rik	154.092	152.253	183.098	139.737	174.382	155.251	1.05173	153.872	0.0828314	0.186371	0.444444	0.656722	0.794101	1.10273	0.873101	1.17937	0.159375	0.092015
1810014B01Rik	10.8769	22.3306	16.5806	16.5656	15.9739	19.5731	0.967216	14.9062	0.00858963	0.42716	0.0201087	0.983957	0.991842	0.656596	1.39794	0.847111	0.384989	0.222274
1810021B22Rik	15.8153	14.574	17.5544	39.5755	31.7359	33.1095	0.463015	22.1195	-1.13791	0.426043	-2.67087	0.00756544	0.0345543	0.399624	0.459228	0.530193	0.0653666	0.0377394
1810022K09Rik	405.952	344.228	320.403	261.554	288.657	268.264	1.31298	310.685	0.36422	0.184357	1.97562	0.0481979	0.136802	1.55208	1.19252	1.19435	0.207064	0.119549
1810026B05Rik	30.6307	37.8437	47.7419	79.5046	69.5647	86.3105	0.494139	66.5546	-0.937711	0.278655	-3.36513	0.000765063	0.00566692	0.385269	0.544007	0.553141	0.0943946	0.0544988
1810026J23Rik	252.861	216.245	278.53	222.978	212.605	212.86	1.15322	246.285	0.216553	0.172661	1.2542	0.209768	0.384992	1.13401	1.01712	1.30851	0.146642	0.084664
1810030O07Rik	84.9535	57.2352	74.0341	84.2419	86.9029	83.7921	0.850201	77.1665	-0.277834	0.231201	-1.2017	0.229479	0.408967	1.00845	0.65861	0.883546	0.177286	0.102356
1810032O08Rik	1	4.87829	10.7379	15.212	11.2453	11.0736	0.489744	9.97152	-0.850606	0.631868	-1.34618	0.178245	0.342942	0.0657374	0.433807	0.969687	0.454563	0.262442
1810037I17Rik	203.476	260.845	327.219	350.21	371.013	334.372	0.754227	325.59	-0.366902	0.188724	-1.94412	0.0518804	0.144337	0.581012	0.703062	0.978608	0.203676	0.117593
1810041L15Rik	282.491	297.689	277.556	393.523	493.563	469.421	0.637423	360.379	-0.666397	0.166108	-4.01184	6.02484e-05	0.000701165	0.717852	0.603143	0.591273	0.0699063	0.0403604
1810043G02Rik	114.584	150.314	206.469	188.464	190.144	188.935	0.830442	176.053	-0.181182	0.188386	-0.961759	0.336171	0.525499	0.607991	0.790527	1.09281	0.24486	0.14137
1810043H04Rik	163.969	218.184	276.582	367.806	283.14	287.152	0.726527	255.338	-0.461222	0.223849	-2.06041	0.039359	0.118194	0.445802	0.770587	0.96319	0.261493	0.150973
1810044D09Rik	1	2.93914	4.89515	11.1515	6.5167	4.46279	0.545858	4.08226	-1.26304	1.04994	-1.20296	0.228993	0.408322	0.0896744	0.451017	1.09688	0.510258	0.294598
1810055G02Rik	104.707	103.775	86.6934	30.1008	32.524	28.3875	3.24106	60.6239	1.71369	0.330125	5.19105	2.09117e-07	5.3219e-06	3.47855	3.19071	3.05393	0.216744	0.125137
1810058I24Rik	134.338	140.618	140.252	209.443	206.694	179.806	0.700581	160.396	-0.514142	0.195812	-2.6257	0.00864715	0.0381753	0.641405	0.680321	0.780018	0.071493	0.0412765
1810062O18Rik	1	2.93914	6.84273	4.38382	5.7286	6.98118	0.573782	5.78505	-0.392451	0.830634	-0.472472	0.63659	0.778974	0.228112	0.513065	0.980169	0.379687	0.219212
2010001M06Rik	5.93844	4.87829	8.79031	15.212	15.5799	16.4251	0.412889	11.0352	-1.26554	0.561661	-2.25321	0.0242458	0.0828309	0.390378	0.313115	0.535174	0.112728	0.0650835
2010002M12Rik	20.7538	41.722	24.3709	26.0403	23.0668	25.5543	1.18648	28.7407	0.263988	0.348462	0.757581	0.448702	0.629075	0.796988	1.80875	0.953691	0.544569	0.314407
2010003O02Rik	20.7538	26.2089	20.4758	35.5149	40.405	39.7203	0.58284	29.9043	-0.819267	0.33069	-2.47745	0.0132326	0.0530804	0.584367	0.648654	0.515499	0.0665903	0.0384459
2010005H15Rik	1	8.75657	9.7641	6.41411	6.91075	5.40718	1.07625	4.94325	0.398832	0.722875	0.551731	0.581133	0.736751	0.155906	1.26709	1.80576	0.841322	0.485737
2010012O05Rik	257.799	208.488	261.002	232.453	229.549	260.394	1.00654	264.586	0.00478954	0.159003	0.0301224	0.975969	0.987291	1.10904	0.908252	1.00233	0.100459	0.0579998
2010015L04Rik	25.6922	30.0872	39.9515	43.6361	40.7991	47.905	0.720068	46.3512	-0.38358	0.31995	-1.19888	0.230576	0.410363	0.588783	0.737447	0.833974	0.123516	0.0713117
2010107E04Rik	870.166	1298.29	1126.7	1152.85	1380.57	1229.03	0.870644	1135.24	-0.182968	0.202569	-0.903239	0.366399	0.554052	0.754795	0.940399	0.916739	0.101024	0.0583261
2010107G12Rik	1	12.6349	2.94758	9.12116	2.97025	6.35158	1.60917	4.98071	-0.0332264	0.865908	-0.0383718	0.969391	0.983717	0.109635	4.2538	0.46407	2.29717	1.32627
2010107G23Rik	297.307	334.533	425.572	349.533	323.333	370.574	1.01121	333.61	0.0551003	0.167492	0.328973	0.742176	0.852138	0.850582	1.03464	1.14841	0.150291	0.0867707
2010111I01Rik	5.93844	8.75657	5.86894	10.4747	10.8513	9.81437	0.657297	8.82635	-0.686521	0.627401	-1.09423	0.273854	0.460566	0.566933	0.806964	0.597995	0.130543	0.0753688
2010204K13Rik	1126.97	1150.91	1177.34	858.459	670.491	703.002	1.56801	964.27	0.633668	0.190813	3.32089	0.000897317	0.00647011	1.31278	1.71652	1.67473	0.222023	0.128185
2010300C02Rik	129.4	88.2615	112.986	158.686	125.52	122.198	0.814409	122.282	-0.323918	0.24361	-1.32966	0.183632	0.350312	0.815444	0.703167	0.924615	0.110727	0.0639285
2010315B03Rik	30.6307	24.2697	27.2923	38.8988	34.1002	34.0539	0.766869	33.386	-0.417448	0.338692	-1.23253	0.217751	0.394516	0.787446	0.711718	0.801444	0.0482729	0.0278703
2010320M18Rik	55.3229	47.5394	75.9817	170.191	147.981	121.883	0.423239	95.4717	-1.24969	0.270398	-4.62168	3.80647e-06	6.73781e-05	0.325064	0.321254	0.6234	0.173355	0.100086
2210013O21Rik	731.89	796.049	895.912	884.853	726.052	732.593	1.04882	795.141	0.0574996	0.194848	0.2951	0.767918	0.868505	0.827131	1.09641	1.22293	0.202146	0.116709
2210015D19Rik	10.8769	28.148	27.2923	26.717	23.4609	31.2207	0.827025	28.645	-0.145111	0.379519	-0.382355	0.702198	0.824514	0.407115	1.19979	0.874173	0.398433	0.230036
2210016F16Rik	144.215	206.549	232.762	218.241	194.085	199.009	0.964878	202.483	-0.0215141	0.2402	-0.0895673	0.928631	0.960644	0.660805	1.06422	1.16961	0.268555	0.15505
2210016L21Rik	1803.53	2192.23	1776.22	1904.06	1421.95	1513.61	1.22081	1733.47	0.256355	0.168919	1.51762	0.129111	0.277598	0.947204	1.54171	1.1735	0.300065	0.173243
2210018M11Rik	262.738	249.21	255.159	110.636	128.672	120.938	2.14047	197.418	1.09302	0.290656	3.76052	0.00016956	0.00166019	2.3748	1.93678	2.10983	0.220609	0.127369
2210039B01Rik	1	6.81743	2.94758	5.06058	3.75835	4.46279	0.890676	4.1204	-0.213882	0.87873	-0.2434	0.807696	0.893713	0.197606	1.81394	0.660479	0.832393	0.480582
2210404J11Rik	5.93844	12.6349	11.7117	18.5959	14.3977	18.3139	0.612133	13.6307	-0.659965	0.479174	-1.3773	0.16842	0.331045	0.319342	0.877561	0.639495	0.280113	0.161723
2210404O09Rik	5.93844	10.6957	6.84273	9.12116	5.33455	6.35158	1.24446	8.41095	0.275528	0.644843	0.427279	0.669176	0.803368	0.651062	2.00499	1.07733	0.692264	0.399679
2210408F21Rik	25.6922	51.4177	39.9515	39.5755	44.7396	47.2754	0.881181	45.0041	-0.0992909	0.317804	-0.312428	0.754715	0.860136	0.649195	1.14927	0.84508	0.251983	0.145483
2210408I21Rik	30.6307	24.2697	35.0826	44.9896	30.1597	37.5167	0.806888	31.3962	-0.293197	0.350553	-0.836384	0.402939	0.587477	0.680838	0.804707	0.93512	0.127155	0.073413
2210416O15Rik	1	2.93914	2.94758	8.4444	5.33455	4.46279	0.443288	3.83766	-1.52731	1.02511	-1.48991	0.136249	0.287602	0.118422	0.550964	0.660479	0.286622	0.165481
2210417K05Rik	15.8153	6.81743	5.86894	13.1817	12.4275	11.7032	0.749951	9.30587	-0.773021	0.588747	-1.31299	0.189185	0.357362	1.19979	0.548578	0.501484	0.390284	0.22533
2300009A05Rik	149.153	152.253	136.357	329.907	334.366	318.632	0.445133	215.636	-1.18382	0.208265	-5.68422	1.31414e-08	4.55975e-07	0.452107	0.455348	0.427944	0.0149743	0.00864541
2310003H01Rik	55.3229	70.8092	104.222	77.4743	82.9624	63.3302	1.07109	71.1425	0.15121	0.253933	0.595472	0.551528	0.713392	0.714081	0.853509	1.64569	0.502473	0.290103
2310007L24Rik	1	1	2.94758	6.41411	7.69885	8.86997	0.206035	4.30951	-2.53196	1.11141	-2.27814	0.0227181	0.0792678	0.155906	0.129889	0.33231	0.110128	0.0635824
2310009A05Rik	104.707	49.4786	65.27	90.3328	90.8434	74.0333	0.861806	77.5648	-0.326978	0.272554	-1.19968	0.230263	0.409917	1.15913	0.544658	0.88163	0.307715	0.177659
2310009B15Rik	60.2613	88.2615	96.4313	122.817	112.516	121.568	0.68944	101.819	-0.453036	0.205535	-2.20418	0.027512	0.0908341	0.490658	0.784433	0.793229	0.172207	0.0994236
2310010J17Rik	15.8153	45.6003	37.0302	57.1714	52.2265	55.775	0.604559	46.552	-0.605599	0.27873	-2.17271	0.0298021	0.0961392	0.27663	0.873125	0.663921	0.302646	0.174733
2310011J03Rik	40.5076	92.1398	92.5361	74.0905	71.535	68.367	1.06276	81.3866	0.20553	0.245413	0.837485	0.40232	0.586771	0.546731	1.28804	1.35352	0.448095	0.258708
2310014L17Rik	5.93844	10.6957	8.79031	21.9797	14.7918	14.2216	0.537121	12.6641	-0.976382	0.545589	-1.78959	0.0735194	0.186848	0.270179	0.723086	0.618098	0.237064	0.136869
2310015A10Rik	25.6922	35.9046	37.0302	73.4137	55.3789	61.1266	0.534701	46.755	-0.873531	0.292863	-2.98273	0.00285686	0.0163762	0.349965	0.648344	0.605795	0.161395	0.0931812
2310015B20Rik	1	1	1.97379	5.73735	5.7286	6.35158	0.219872	2.91142	-2.7742	1.29797	-2.13734	0.0325702	0.102762	0.174297	0.174563	0.310755	0.0787079	0.045442
2310022A10Rik	144.215	97.9572	118.828	99.1307	102.271	104.254	1.18414	109.352	0.195129	0.202487	0.963664	0.335214	0.524326	1.45479	0.957821	1.1398	0.251437	0.145167
2310022B05Rik	178.784	150.314	171.413	547.148	594.834	578.971	0.29184	339.99	-1.7955	0.265668	-6.75846	1.39465e-11	8.56498e-10	0.326756	0.252699	0.296065	0.0372087	0.0214824
2310030G06Rik	10.8769	10.6957	21.4496	23.3332	17.5501	17.6843	0.762836	18.4672	-0.282637	0.454886	-0.621336	0.534378	0.701124	0.466155	0.609439	1.21291	0.396307	0.228808
2310033P09Rik	287.43	400.464	368.118	235.837	218.91	222.618	1.56723	290.379	0.678864	0.149696	4.53494	5.76191e-06	9.70032e-05	1.21876	1.82935	1.65358	0.31432	0.181473
2310034G01Rik	1	12.6349	14.633	15.212	12.8215	14.5364	0.685944	9.86889	-0.310013	0.555222	-0.558358	0.5766	0.732888	0.0657374	0.985443	1.00665	0.537219	0.310164
2310035C23Rik	188.661	109.592	115.907	116.727	101.089	124.086	1.21149	129.991	0.201541	0.247067	0.815733	0.414653	0.599049	1.61626	1.08412	0.934084	0.358483	0.20697
2310036O22Rik	667.69	681.639	772.241	932.227	925.836	778.868	0.814655	738.687	-0.307166	0.187521	-1.63803	0.101415	0.234324	0.716231	0.736242	0.991491	0.153471	0.0886066
2310039H08Rik	25.6922	45.6003	45.7943	37.5452	45.1336	41.2943	0.934538	38.9234	0.0163525	0.316337	0.0516934	0.958773	0.978064	0.6843	1.01034	1.10897	0.222253	0.128318
2310040G24Rik	1	2.93914	4.89515	9.12116	12.0334	12.6476	0.246976	7.12859	-1.91811	0.804755	-2.38347	0.0171503	0.0641897	0.109635	0.244249	0.387043	0.138724	0.0800925
2310044G17Rik	218.292	192.975	207.443	216.888	233.884	231.748	0.908896	215.276	-0.156611	0.148125	-1.05729	0.290378	0.478693	1.00647	0.825091	0.895126	0.091472	0.0528114
2310045N01Rik	5.93844	4.87829	15.6068	19.9494	20.3085	23.9803	0.396234	13.2488	-1.11077	0.530553	-2.0936	0.0362953	0.111408	0.297676	0.24021	0.650818	0.22234	0.128368
2310047M10Rik	139.276	175.523	187.967	231.776	249.646	244.654	0.690765	202.475	-0.494608	0.210449	-2.35025	0.0187607	0.0686073	0.600909	0.703088	0.768298	0.0843723	0.0487124
2310057M21Rik	149.153	160.01	175.308	132.292	132.613	128.808	1.23168	142.743	0.333871	0.162249	2.05777	0.0396126	0.118711	1.12745	1.20659	1.361	0.118777	0.068576
2310061I04Rik	835.597	761.144	725.499	1146.76	1072.03	1007.73	0.719533	829.02	-0.482295	0.171954	-2.80478	0.00503508	0.0252934	0.728659	0.710004	0.719936	0.00933388	0.00538892
2310061J03Rik	55.3229	68.87	87.6672	84.9187	62.4718	74.6629	0.976024	75.6516	0.0205766	0.253976	0.0810178	0.935428	0.964402	0.651481	1.10242	1.17417	0.283343	0.163588
2310067B10Rik	20.7538	10.6957	17.5544	11.8282	26.2192	23.9803	0.964856	19.4064	-0.443575	0.463901	-0.956186	0.338978	0.528071	1.7546	0.407934	0.732034	0.702873	0.405804
2310068J16Rik	15.8153	16.5131	24.3709	18.5959	13.6096	14.5364	1.24679	18.6899	0.420264	0.42455	0.989906	0.32222	0.510905	0.850476	1.21335	1.67655	0.414051	0.239053
2310069G16Rik	5.93844	4.87829	4.89515	9.12116	14.3977	8.86997	0.513922	7.25588	-1.28526	0.723192	-1.7772	0.0755349	0.19016	0.651062	0.338824	0.551879	0.159542	0.0921118
2410002F23Rik	307.184	369.437	354.485	312.311	279.593	278.967	1.19187	318.229	0.267981	0.148784	1.80114	0.0716806	0.183422	0.983581	1.32134	1.2707	0.182155	0.105167
2410004B18Rik	99.7689	123.166	155.832	101.161	103.453	111.494	1.19149	115.872	0.333857	0.201387	1.65779	0.0973602	0.227626	0.986238	1.19055	1.39767	0.205717	0.118771
2410004N09Rik	89.892	63.0526	92.5361	108.605	100.695	105.513	0.77696	99.6946	-0.365718	0.29507	-1.23943	0.215188	0.391404	0.827693	0.626176	0.87701	0.13289	0.0767243
2410004P03Rik	20.7538	16.5131	18.5282	107.252	84.1446	108.661	0.186755	51.9505	-2.52255	0.399194	-6.31912	2.63056e-10	1.27919e-08	0.193505	0.196247	0.170513	0.0141325	0.00815941
2410006H16Rik	104.707	156.131	149.99	223.655	197.237	190.824	0.681923	199.209	-0.519246	0.205425	-2.52767	0.0114823	0.047607	0.468164	0.791593	0.786012	0.185142	0.106892
2410015M20Rik	455.337	520.69	706.997	426.684	377.318	344.76	1.49927	487.455	0.577076	0.195064	2.95839	0.00309246	0.0173989	1.06715	1.37998	2.05069	0.502504	0.290121
2410016O06Rik	163.969	198.793	144.147	134.322	107.394	117.161	1.43404	135.101	0.497435	0.212056	2.34577	0.0189878	0.0691774	1.22071	1.85107	1.23033	0.361191	0.208534
2410018L13Rik	25.6922	43.6612	28.2661	52.434	53.0146	47.2754	0.637154	46.0443	-0.635561	0.36108	-1.76017	0.0783792	0.19544	0.489991	0.823568	0.597902	0.170217	0.098275
2410018M08Rik	65.1998	47.5394	62.3487	51.7573	57.3492	62.071	1.03105	56.8663	0.0101872	0.240392	0.0423777	0.966198	0.982141	1.25972	0.828947	1.00447	0.216613	0.125062
2410066E13Rik	45.446	47.5394	23.3971	31.4544	31.3419	32.1651	1.22968	32.882	0.193784	0.361805	0.535605	0.592232	0.745691	1.44482	1.5168	0.727408	0.436465	0.251993
2410076I21Rik	15.8153	6.81743	2.94758	1.67676	5.7286	6.35158	3.6954	5.43986	0.567701	0.837283	0.678028	0.497754	0.671744	9.43206	1.19007	0.46407	4.98134	2.87598
2410089E03Rik	70.1382	61.1135	69.1652	63.2623	88.8732	93.5509	0.845223	82.4718	-0.31078	0.314257	-0.988938	0.322694	0.511345	1.10869	0.687648	0.739333	0.229627	0.132575
2410127L17Rik	40.5076	68.87	75.0079	36.8685	43.1634	43.8126	1.46876	53.0373	0.658461	0.346195	1.902	0.0571717	0.154869	1.0987	1.59557	1.71202	0.325726	0.188058
2410131K14Rik	75.0767	51.4177	66.2438	67.9996	59.3194	67.1078	0.985998	60.8803	-0.0429665	0.271039	-0.158525	0.874043	0.931055	1.10408	0.866794	0.987126	0.118644	0.0684994
2500004C02Rik	15.8153	2.93914	12.6855	14.5353	10.0632	14.5364	0.750936	12.2245	-0.42472	0.577631	-0.735279	0.462169	0.641515	1.08807	0.29207	0.872672	0.411725	0.237709
2510002D24Rik	65.1998	86.3223	66.2438	47.0199	46.7098	59.5526	1.44902	68.4843	0.515052	0.266709	1.93114	0.0534657	0.14755	1.38664	1.84805	1.11236	0.371794	0.214655
2510003E04Rik	470.152	450.881	475.235	460.522	429.727	446.44	1.04488	455.05	0.064222	0.132078	0.486242	0.626795	0.771536	1.02091	1.04923	1.0645	0.0221171	0.0127693
2510009E07Rik	168.907	214.306	261.975	200.645	217.728	193.342	1.06036	210.746	0.138343	0.173802	0.795982	0.426042	0.608945	0.841819	0.984284	1.35498	0.264906	0.152944
2510039O18Rik	89.892	66.9309	87.6672	30.1008	40.011	33.4243	2.42734	63.4096	1.24302	0.248229	5.00755	5.51285e-07	1.26961e-05	2.98636	1.67281	2.62286	0.678249	0.391587
2610001J05Rik	134.338	138.679	188.941	124.848	132.219	140.771	1.15569	136.197	0.260467	0.209212	1.245	0.213133	0.388733	1.07601	1.04886	1.34219	0.162085	0.0935798
2610002J02Rik	168.907	161.949	179.203	141.767	168.865	162.177	1.08516	171.249	0.1139	0.173798	0.65536	0.512236	0.682496	1.19144	0.959042	1.10499	0.117463	0.0678171
2610002M06Rik	163.969	183.28	198.679	173.575	192.902	172.88	1.01467	183.056	0.0444361	0.190594	0.233146	0.815648	0.897677	0.944657	0.950115	1.14923	0.116566	0.0672997
2610005L07Rik	5.93844	16.5131	7.81652	8.4444	8.48695	7.92558	1.21173	10.4156	0.377176	0.621716	0.606669	0.544071	0.708241	0.703241	1.94571	0.98624	0.651204	0.375973
2610008E11Rik	149.153	103.775	134.409	137.029	100.301	107.717	1.12364	110.426	0.152069	0.225116	0.675511	0.499351	0.672618	1.08848	1.03464	1.2478	0.110847	0.0639974
2610015P09Rik	40.5076	41.722	43.8467	47.0199	56.167	43.4979	0.870779	44.119	-0.204472	0.275227	-0.742919	0.457531	0.636901	0.861498	0.74282	1.00802	0.132843	0.076697
2610017I09Rik	35.5691	37.8437	33.135	151.918	144.828	148.011	0.239767	86.7673	-2.11133	0.263809	-8.00327	1.21155e-15	1.46744e-13	0.234133	0.261301	0.223869	0.0193416	0.0111669
2610018G03Rik	10.8769	10.6957	3.92137	6.41411	5.7286	3.83319	1.52862	6.51802	0.645499	0.85184	0.75777	0.448589	0.629075	1.69578	1.86707	1.023	0.446172	0.257598
2610019E17Rik	99.7689	154.192	124.671	129.585	123.156	125.346	1.00551	129.74	0.0370711	0.241177	0.153709	0.877839	0.932284	0.76991	1.25201	0.99462	0.241236	0.139278
2610019F03Rik	144.215	127.044	144.147	93.0398	92.8137	84.4217	1.5421	102.82	0.627719	0.18076	3.47266	0.000515326	0.00416603	1.55003	1.36881	1.70746	0.169466	0.097841
2610020C07Rik	10.8769	6.81743	3.92137	9.79793	4.54645	11.7032	0.981565	6.90461	-0.616402	0.744477	-0.827967	0.407689	0.591971	1.11012	1.49951	0.335069	0.592767	0.342234
2610028E06Rik	1	2.93914	1.97379	5.06058	2.5762	7.29598	0.53634	3.30881	-1.71583	1.20278	-1.42656	0.153707	0.311534	0.197606	1.14088	0.270531	0.524818	0.303004
2610034B18Rik	55.3229	51.4177	75.0079	82.8884	87.691	83.7921	0.716319	65.0479	-0.433863	0.262709	-1.6515	0.098637	0.229831	0.667438	0.586351	0.895167	0.160106	0.092437
2610034M16Rik	1	2.93914	2.94758	9.79793	12.8215	20.2027	0.159066	8.00289	-2.98	0.940925	-3.1671	0.00153968	0.00999036	0.102062	0.229235	0.1459	0.0646007	0.0372972
2610035D17Rik	134.338	94.0789	112.012	221.625	216.151	233.322	0.507157	157.745	-1.03044	0.191875	-5.37039	7.8567e-08	2.26373e-06	0.60615	0.435245	0.480075	0.0886125	0.0511605
2610044O15Rik8	50.3844	33.9654	57.4797	47.0199	57.3492	76.2369	0.805925	60.799	-0.346735	0.298667	-1.16094	0.245665	0.42781	1.07156	0.592257	0.753962	0.243838	0.14078
2610100L16Rik	25.6922	24.2697	38.9778	44.3129	49.4682	51.3678	0.609734	38.2186	-0.639576	0.348253	-1.83652	0.0662802	0.172987	0.579791	0.490613	0.758797	0.136576	0.0788524
2610203C20Rik	25.6922	30.0872	33.135	32.1311	32.13	39.0907	0.861224	28.9874	-0.173202	0.327277	-0.52922	0.596653	0.749023	0.799605	0.93642	0.847645	0.0694108	0.0400744
2610204G22Rik	5.93844	2.93914	10.7379	9.12116	9.6691	9.18477	0.708044	7.57073	-0.375338	0.633516	-0.592468	0.553537	0.715001	0.651062	0.303973	1.1691	0.435368	0.25136
2610301B20Rik	386.199	441.186	378.83	624.976	578.284	611.71	0.66672	462.595	-0.588819	0.158788	-3.7082	0.000208738	0.00197291	0.617941	0.762923	0.619297	0.0833164	0.0481027
2610301G19Rik	134.338	130.923	129.54	126.878	160.196	157.77	0.899043	125.728	-0.183726	0.227017	-0.809305	0.41834	0.602013	1.0588	0.817264	0.82107	0.138363	0.079884
2610305D13Rik	1	1	2.94758	15.212	12.8215	12.018	0.129665	7.89538	-3.3864	1.07391	-3.15333	0.00161422	0.0103966	0.0657374	0.077994	0.245264	0.100299	0.0579077
2610306M01Rik	25.6922	49.4786	64.2963	42.2826	44.7396	44.4422	1.05343	45.2923	0.24941	0.282328	0.883404	0.377018	0.564534	0.607631	1.10592	1.44674	0.422009	0.243647
2610316D01Rik	20.7538	12.6349	15.6068	9.12116	13.6096	9.49957	1.61554	10.4375	0.561241	0.490095	1.14517	0.25214	0.435124	2.27534	0.928378	1.6429	0.673899	0.389076
2610318N02Rik	5.93844	8.75657	2.94758	18.5959	17.9442	9.81437	0.369222	8.74136	-1.72734	0.744584	-2.31987	0.0203478	0.0728434	0.319342	0.48799	0.300333	0.103295	0.0596372
2610507B11Rik	682.505	447.003	453.812	431.422	519.964	515.381	1.1074	504.174	0.073497	0.178113	0.412643	0.679868	0.810255	1.58199	0.859681	0.880536	0.411138	0.237371
2610507I01Rik	30.6307	59.1743	43.8467	81.5349	82.9624	78.4405	0.549307	65.0732	-0.80537	0.267398	-3.01188	0.00259639	0.0151825	0.375676	0.713266	0.55898	0.169003	0.097574
2610524H06Rik	65.1998	37.8437	43.8467	43.6361	30.5538	35.3131	1.32481	52.4538	0.358093	0.337958	1.05958	0.289336	0.477518	1.49417	1.23859	1.24166	0.146681	0.0846862
2700029M09Rik	326.937	313.202	381.751	591.138	556.217	652.949	0.566939	456.815	-0.802699	0.154448	-5.19719	2.02319e-07	5.17912e-06	0.553064	0.563094	0.584658	0.0161438	0.00932061
2700046G09Rik	5.93844	22.3306	21.4496	28.0705	27.7954	33.4243	0.552227	20.5763	-0.671018	0.408453	-1.64283	0.100419	0.23275	0.211554	0.803391	0.641736	0.305903	0.176613
2700049A03Rik	30.6307	35.9046	31.1874	28.7473	32.524	34.0539	1.02843	33.5147	0.0339322	0.338308	0.100299	0.920107	0.956634	1.06551	1.10394	0.915826	0.0993898	0.0573827
2700050L05Rik	70.1382	64.9917	48.7156	42.9593	33.3121	46.6458	1.54268	47.9566	0.528401	0.292075	1.80913	0.0704311	0.180933	1.63266	1.95099	1.04437	0.459961	0.265558
2700054A10Rik	5.93844	2.93914	4.89515	8.4444	10.0632	8.86997	0.51573	6.4971	-1.25586	0.810843	-1.54884	0.121421	0.266226	0.703241	0.29207	0.551879	0.207955	0.120063
2700060E02Rik	810.905	881.371	819.956	1133.23	916.773	981.599	0.837428	888.108	-0.269019	0.176405	-1.52501	0.127257	0.274831	0.715572	0.961385	0.835327	0.12292	0.0709677
2700062C07Rik	50.3844	78.5657	69.1652	97.1004	73.1112	70.8854	0.85641	75.8015	-0.221941	0.273325	-0.812003	0.41679	0.600465	0.51889	1.07461	0.975733	0.296452	0.171157
2700069I18Rik	1	1	5.86894	7.09087	7.3048	10.444	0.279956	4.82103	-1.50525	0.898407	-1.67547	0.0938427	0.222062	0.141026	0.136896	0.561946	0.244219	0.141
2700070H01Rik	1	1	1.97379	9.12116	3.75835	8.55517	0.202141	4.56419	-3.06536	1.25024	-2.45181	0.0142141	0.0561396	0.109635	0.266074	0.230713	0.08204	0.0473658
2700081L22Rik	1	4.87829	6.84273	8.4444	5.33455	9.81437	0.576702	5.69042	-0.69212	0.801948	-0.863049	0.38811	0.574177	0.118422	0.91447	0.697216	0.41148	0.237568
2700081O15Rik	119.523	111.531	118.828	103.868	121.579	106.458	1.06142	108.539	0.0718076	0.199173	0.36053	0.718451	0.835606	1.15072	0.917353	1.1162	0.125957	0.0727214
2700089E24Rik	835.597	797.988	890.069	1245.57	1215.86	1266.18	0.67671	1006.98	-0.559312	0.122448	-4.56775	4.92979e-06	8.47393e-05	0.670856	0.656317	0.702958	0.023865	0.0137785
2700094K13Rik	75.0767	123.166	122.724	205.383	183.445	185.157	0.566586	171.038	-0.772265	0.237456	-3.25225	0.00114495	0.00787853	0.365545	0.671405	0.662807	0.174159	0.100551
2700097O09Rik	40.5076	37.8437	30.2137	40.2523	44.7396	44.4422	0.844017	36.6172	-0.337242	0.30057	-1.12201	0.261859	0.447644	1.00634	0.845867	0.679841	0.163258	0.0942572
2810001G20Rik	119.523	142.557	113.959	137.029	108.97	130.382	1.01817	122.918	-0.00119954	0.203896	-0.00588311	0.995306	0.997472	0.87224	1.30823	0.874041	0.251201	0.145031
2810002D19Rik	40.5076	55.296	42.8729	58.5249	45.9217	52.627	0.903645	46.5822	-0.162372	0.307177	-0.528595	0.597086	0.749233	0.692142	1.20414	0.814656	0.267346	0.154352
2810004N23Rik	391.137	392.707	367.145	338.028	278.805	283.689	1.28661	311.539	0.353436	0.19643	1.7993	0.0719719	0.183952	1.15711	1.40853	1.29418	0.125881	0.0726776
2810006K23Rik	119.523	119.288	77.9293	80.8581	60.8956	81.2737	1.46531	83.9817	0.464736	0.272587	1.70491	0.0882111	0.212694	1.47818	1.95889	0.95885	0.500144	0.288758
2810008D09Rik	10.8769	32.0263	37.0302	41.6058	64.4421	42.5535	0.54287	38.9903	-0.726733	0.36363	-1.99855	0.0456566	0.131434	0.261427	0.496978	0.870204	0.306972	0.17723
2810011L19Rik	252.861	212.367	238.604	298.099	314.664	289.356	0.782583	250.891	-0.372431	0.156034	-2.38685	0.0169933	0.0638271	0.848243	0.6749	0.824606	0.0940022	0.0542722
2810013P06Rik	70.1382	113.47	139.278	170.191	171.624	205.304	0.58389	148.933	-0.678802	0.245947	-2.75996	0.0057809	0.0280802	0.412115	0.661158	0.678397	0.149011	0.0860315
2810021J22Rik	30.6307	39.7829	44.8205	33.4847	41.9812	44.4422	0.956971	42.4769	0.00724741	0.306354	0.023657	0.981126	0.990439	0.914767	0.947635	1.00851	0.047564	0.0274611
2810025M15Rik	70.1382	92.1398	105.195	102.515	91.6315	101.736	0.907911	95.0013	-0.0625057	0.200077	-0.312409	0.75473	0.860136	0.684178	1.00555	1.03401	0.19428	0.112167
2810029C07Rik	30.6307	37.8437	22.4233	51.7573	37.6467	42.2387	0.709307	36.2039	-0.601417	0.337714	-1.78085	0.0749371	0.189128	0.591814	1.00523	0.530873	0.258086	0.149006
2810032G03Rik	30.6307	22.3306	18.5282	15.8888	18.3382	19.8879	1.35905	16.7466	0.301453	0.451915	0.667057	0.504736	0.676641	1.92781	1.21771	0.93163	0.512913	0.29613
2810403A07Rik	119.523	125.105	158.754	126.878	138.524	142.03	0.987637	127.418	0.0272574	0.201835	0.135048	0.892574	0.940002	0.942028	0.903133	1.11775	0.114346	0.0660179
2810407C02Rik	277.553	206.549	286.32	306.22	370.225	380.647	0.738826	320.297	-0.463403	0.201477	-2.30003	0.0214465	0.0758993	0.906383	0.557902	0.752192	0.174625	0.10082
2810408M09Rik	45.446	63.0526	86.6934	71.3834	70.7469	74.6629	0.89634	76.4339	-0.0432017	0.263428	-0.163998	0.869733	0.928733	0.636646	0.891242	1.16113	0.262279	0.151427
2810410L24Rik	15.8153	12.6349	9.7641	25.3635	19.9144	27.1283	0.539309	17.8563	-1.12749	0.456871	-2.46785	0.0135927	0.0542256	0.623547	0.634458	0.359923	0.155449	0.0897486
2810428I15Rik	297.307	313.202	260.028	253.433	253.98	244.025	1.15729	278.994	0.196931	0.14827	1.32819	0.184115	0.351033	1.17312	1.23318	1.06558	0.0849114	0.0490236
2810454H06Rik	5.93844	8.75657	1.97379	6.41411	5.7286	4.77759	0.955849	4.4558	-0.214577	0.915885	-0.234284	0.814765	0.897438	0.925841	1.52857	0.413135	0.558323	0.322348
2810459M11Rik	20.7538	24.2697	40.9253	28.0705	45.5277	37.2019	0.790836	30.9108	-0.270748	0.412112	-0.656976	0.511197	0.681578	0.739344	0.533076	1.10009	0.286992	0.165695
2810468N07Rik	15.8153	30.0872	37.0302	127.555	211.423	164.066	0.164	91.595	-2.47011	0.304071	-8.12347	4.53048e-16	5.93579e-14	0.123989	0.142308	0.225703	0.054216	0.0313016
2810474O19Rik	154.092	185.219	169.465	134.999	126.702	118.105	1.34605	155.066	0.438583	0.258953	1.69368	0.090326	0.216521	1.14143	1.46184	1.43487	0.177718	0.102606
2900008C10Rik	60.2613	39.7829	55.5322	97.1004	107	93.2361	0.52934	65.4952	-0.972072	0.299215	-3.24874	0.00115918	0.00795969	0.620608	0.371804	0.595608	0.137002	0.0790979
2900009J06Rik	20.7538	14.574	9.7641	9.12116	13.6096	12.6476	1.37274	11.0685	0.155722	0.508755	0.306085	0.75954	0.863359	2.27534	1.07086	0.772014	0.795831	0.459473
2900011O08Rik	2608.5	2502.5	2308.88	2585.56	2353.87	2182.87	1.04325	2383.53	0.0573144	0.169907	0.337328	0.73587	0.848322	1.00887	1.06314	1.05773	0.0298914	0.0172578
2900026A02Rik	371.383	278.298	259.054	189.14	165.319	186.417	1.67886	240.75	0.727042	0.253065	2.87295	0.0040666	0.0214324	1.96353	1.6834	1.38965	0.286968	0.165681
2900041M22Rik	1	2.93914	9.7641	6.41411	6.5167	8.24037	0.597278	7.67231	-0.232464	0.682733	-0.34049	0.733487	0.8468	0.155906	0.451017	1.18491	0.529864	0.305917
2900052N01Rik	10.8769	8.75657	7.81652	49.0502	21.8847	34.9983	0.281738	16.4762	-2.16018	0.564188	-3.82883	0.000128753	0.00131272	0.22175	0.400124	0.22334	0.102528	0.0591947
2900055J20Rik	70.1382	22.3306	20.4758	44.3129	44.3455	42.2387	0.857039	38.4571	-0.493348	0.404329	-1.22017	0.222402	0.400061	1.5828	0.503559	0.484764	0.628593	0.362919
2900056M20Rik	326.937	276.358	298.979	394.876	505.384	455.255	0.677169	356.078	-0.606421	0.159917	-3.79209	0.000149387	0.00149513	0.827948	0.546828	0.65673	0.14167	0.0817933
2900060B14Rik	1	2.93914	1	51.0805	15.1858	23.9803	0.0849411	12.6795	-5.26444	1.2489	-4.21527	2.4948e-05	0.000337831	0.0195769	0.193545	0.0417009	0.0947024	0.0546765
2900076A07Rik	15.8153	16.5131	9.7641	12.505	10.4572	9.18477	1.3023	13.7052	0.328136	0.495408	0.662354	0.507744	0.678659	1.26472	1.57912	1.06307	0.260066	0.150149
2900079G21Rik	10.8769	20.3914	27.2923	31.4544	26.2192	26.1839	0.721953	25.8685	-0.330074	0.372906	-0.885141	0.37608	0.563711	0.345799	0.777729	1.04233	0.3516	0.202996
2900092D14Rik	20.7538	30.0872	29.2399	32.1311	53.0146	45.7014	0.617745	31.3459	-0.675182	0.400539	-1.68568	0.0918567	0.218787	0.645909	0.567526	0.639802	0.0435987	0.0251717
2900097C17Rik	12969.4	10986.2	10155.7	7163.87	5684.78	5424.67	1.87169	8899.52	0.900268	0.262753	3.42629	0.000611882	0.00474453	1.81038	1.93257	1.87213	0.0610949	0.0352732
3000002C10Rik	20.7538	4.87829	10.7379	3.70705	4.1524	5.40718	2.91971	8.12762	1.46378	0.714054	2.04996	0.0403688	0.120315	5.59845	1.17481	1.98586	2.35504	1.35968
3010001F23Rik	5.93844	6.81743	8.79031	13.1817	9.27505	13.592	0.610754	9.00033	-0.717214	0.632209	-1.13446	0.256603	0.441138	0.450505	0.735029	0.646729	0.145633	0.0840814
3010026O09Rik	70.1382	86.3223	88.641	100.484	74.6874	91.0325	0.942504	87.8657	-0.0711167	0.236715	-0.300432	0.763848	0.865645	0.698002	1.15578	0.973729	0.230482	0.133069
3110001D03Rik	233.107	214.306	276.582	235.837	218.91	234.896	1.04829	236.113	0.0899709	0.179992	0.499861	0.617173	0.764222	0.988424	0.978969	1.17747	0.111974	0.0646485
3110001I22Rik	1	10.6957	4.89515	9.79793	12.4275	8.86997	0.504865	6.46197	-0.848806	0.689049	-1.23185	0.218004	0.394701	0.102062	0.860652	0.551879	0.381474	0.220244
3110002H16Rik	1	2.93914	20.4758	3.03029	7.3048	5.72198	1.43693	6.09579	0.950818	1.05124	0.904474	0.365744	0.553418	0.330001	0.402358	3.57844	1.85495	1.07096
3110007F17Rik	5.93844	4.87829	7.81652	4.38382	6.5167	6.35158	1.11128	5.05312	0.184383	0.778322	0.236899	0.812736	0.896112	1.35463	0.748582	1.23064	0.320168	0.184849
3110009E18Rik	5.93844	12.6349	12.6855	21.9797	11.6394	15.7955	0.719604	12.0394	-0.526224	0.525787	-1.00083	0.316908	0.505484	0.270179	1.08553	0.803104	0.414039	0.239045
3110021A11Rik	1	2.93914	1.97379	3.03029	12.4275	11.7032	0.245053	3.16724	-2.74352	1.25355	-2.18859	0.0286265	0.0932196	0.330001	0.236504	0.168654	0.0810125	0.0467726
3110021N24Rik	1	2.93914	4.89515	12.505	6.91075	21.1471	0.245583	7.59594	-2.23161	0.892503	-2.5004	0.0124054	0.0505373	0.0799681	0.4253	0.231481	0.173097	0.0999378
3110035E14Rik	80.0151	59.1743	51.637	162.747	208.664	188.62	0.349668	131.398	-1.63302	0.351266	-4.64898	3.33588e-06	6.03662e-05	0.491655	0.283586	0.273762	0.123063	0.0710503
3110039M20Rik	5.93844	2.93914	1.97379	9.12116	10.0632	5.72198	0.42936	3.75742	-1.97152	1.0151	-1.94219	0.0521135	0.144795	0.651062	0.29207	0.344948	0.193811	0.111897
3110040N11Rik	40.5076	41.722	47.7419	21.3029	24.249	30.2763	1.73298	34.5846	0.814927	0.30585	2.66447	0.00771099	0.035121	1.9015	1.72057	1.57687	0.162671	0.0939182
3110043O21Rik	89.892	183.28	147.068	105.222	98.7244	107.717	1.3587	122.136	0.501879	0.220759	2.27342	0.0230008	0.0799769	0.854311	1.85648	1.36532	0.501115	0.289319
3110047P20Rik	168.907	86.3223	148.042	126.201	127.884	128.179	1.05612	135.587	0.0539544	0.326385	0.165309	0.868701	0.927858	1.33839	0.675004	1.15497	0.342563	0.197779
3110052M02Rik	70.1382	76.6266	75.9817	66.6461	62.0778	83.7921	1.06452	65.428	0.0780786	0.237035	0.329398	0.741855	0.852054	1.0524	1.23436	0.906789	0.164124	0.0947569
3110056K07Rik	1	16.5131	30.2137	10.4747	18.3382	26.4987	0.712047	16.353	0.0424529	0.549571	0.0772474	0.938427	0.966375	0.0954682	0.900478	1.14019	0.547259	0.31596
3110057O12Rik	1	18.4523	6.84273	7.09087	6.12265	9.49957	1.29171	8.06037	0.395889	0.725846	0.545418	0.585466	0.74008	0.141026	3.01377	0.72032	1.51922	0.877123
3110062M04Rik	40.5076	41.722	35.0826	31.4544	31.3419	24.2951	1.35434	26.8007	0.424718	0.311991	1.36131	0.173414	0.337516	1.28782	1.33119	1.44402	0.080632	0.0465529
3110070M22Rik	15.8153	6.81743	16.5806	20.6261	16.762	14.2216	0.779787	14.3366	-0.394769	0.503964	-0.783327	0.433435	0.615743	0.766761	0.406719	1.16588	0.379748	0.219247
3110082I17Rik	60.2613	66.9309	72.0866	82.2116	70.3528	67.1078	0.919518	71.0669	-0.0924166	0.227345	-0.406503	0.684373	0.813252	0.733002	0.95136	1.07419	0.172809	0.0997712
3110082J24Rik	1	4.87829	1	16.5656	22.2787	20.2027	0.10961	8.90887	-3.91678	1.02203	-3.83234	0.000126929	0.00130224	0.0603662	0.218966	0.0494983	0.0948609	0.054768
3230401D17Rik	94.8304	88.2615	111.038	166.13	161.772	151.159	0.616996	120.429	-0.675354	0.197755	-3.4151	0.000637594	0.00489745	0.57082	0.54559	0.734578	0.102607	0.0592404
3632451O06Rik	25.6922	18.4523	9.7641	13.1817	23.8549	15.7955	1.11358	15.9713	-0.203882	0.494316	-0.412454	0.680007	0.810272	1.94908	0.773522	0.618155	0.727715	0.420147
3632454L22Rik	20.7538	20.3914	20.4758	26.0403	30.9478	30.2763	0.710728	20.2842	-0.534747	0.394063	-1.35701	0.174778	0.339331	0.796988	0.658897	0.676297	0.0752088	0.0434218
3830406C13Rik	134.338	138.679	166.544	228.393	216.151	228.6	0.652771	176.633	-0.583623	0.19115	-3.05322	0.00226396	0.01366	0.588189	0.641584	0.72854	0.0708414	0.0409003
4430402I18Rik	5.93844	2.93914	13.6593	7.76764	10.8513	17.3695	0.607253	9.78458	-0.540777	0.636195	-0.850017	0.395316	0.58109	0.764511	0.270857	0.786391	0.291533	0.168316
4632415L05Rik	99.7689	140.618	142.199	127.555	105.029	107.402	1.14834	120.889	0.234213	0.210655	1.11184	0.266209	0.452696	0.782165	1.33885	1.32399	0.3172	0.183135
4632428N05Rik	5.93844	2.93914	3.92137	9.79793	10.0632	9.81437	0.432572	6.45961	-1.62456	0.790503	-2.0551	0.039869	0.119206	0.606092	0.29207	0.399554	0.159594	0.0921414
4732415M23Rik	10.8769	4.87829	1.97379	5.73735	8.48695	6.98118	0.917778	6.01052	-0.951844	0.81136	-1.17315	0.240737	0.422129	1.8958	0.574798	0.28273	0.859493	0.496229
4732456N10Rik	10.8769	28.148	25.3447	53.1108	32.524	34.0539	0.604834	31.0694	-0.772318	0.426698	-1.80999	0.0702976	0.180767	0.204796	0.865453	0.744253	0.351703	0.203056
4732471J01Rik	5.93844	8.75657	6.84273	9.12116	8.48695	7.29598	0.873569	7.63255	-0.189326	0.630198	-0.300424	0.763854	0.865645	0.651062	1.03177	0.937877	0.198333	0.114508
4732491K20Rik	10.8769	32.0263	26.3185	54.4643	44.7396	39.4055	0.527812	37.1831	-0.865593	0.356077	-2.43092	0.0150606	0.0586683	0.199707	0.715838	0.66789	0.285157	0.164635
4831440E17Rik	10.8769	8.75657	9.7641	18.5959	15.1858	14.8512	0.606334	12.8302	-0.806387	0.512893	-1.57223	0.115897	0.257436	0.584909	0.576629	0.657464	0.044473	0.0256765
4833420G17Rik	70.1382	57.2352	46.7681	59.8784	49.0741	56.0898	1.05715	54.225	0.00932987	0.308484	0.0302442	0.975872	0.987291	1.17134	1.1663	0.833807	0.193437	0.111681
4833422C13Rik	1	12.6349	9.7641	8.4444	14.7918	7.92558	0.734859	8.89741	-0.218852	0.705833	-0.310062	0.756514	0.861342	0.118422	0.854183	1.23197	0.566284	0.326944
4833424O15Rik	144.215	97.9572	87.6672	74.0905	77.0517	81.5885	1.43076	99.1231	0.417884	0.243071	1.71918	0.0855809	0.208044	1.94647	1.27132	1.0745	0.457328	0.264038
4833439L19Rik	139.276	130.923	184.072	116.727	153.497	158.085	1.07017	158.825	0.108591	0.246513	0.440508	0.659569	0.796218	1.19319	0.85293	1.16439	0.188684	0.108937
4921504A21Rik	25.6922	12.6349	20.4758	23.3332	25.4311	28.0727	0.775771	21.5831	-0.483798	0.402018	-1.20342	0.228813	0.40828	1.1011	0.496827	0.729384	0.304796	0.175974
4921507P07Rik	10.8769	10.6957	9.7641	8.4444	10.4572	4.77759	1.45153	9.70796	0.449697	0.624263	0.720364	0.471301	0.648262	1.28806	1.02281	2.04373	0.529729	0.305839
4921524J17Rik	40.5076	78.5657	68.1914	32.1311	41.1931	42.5535	1.59015	47.9931	0.769023	0.326656	2.35423	0.0185612	0.0680491	1.2607	1.90725	1.60249	0.323456	0.186748
4921525O09Rik	1	4.87829	7.81652	11.1515	7.3048	7.29598	0.609613	6.4823	-0.647739	0.757448	-0.85516	0.392462	0.578617	0.0896744	0.667819	1.07135	0.493418	0.284875
4921531C22Rik	10.8769	16.5131	13.6593	20.6261	16.762	16.7399	0.776152	13.3782	-0.367618	0.537467	-0.683983	0.493986	0.668304	0.527335	0.985153	0.815968	0.231492	0.133652
4922501C03Rik	94.8304	37.8437	38.9778	44.9896	31.7359	42.2387	1.40769	42.263	0.369602	0.351381	1.05186	0.292865	0.480915	2.10783	1.19246	0.922798	0.621144	0.358617
4922501L14Rik	50.3844	47.5394	34.1088	26.0403	12.4275	20.5175	2.47422	34.4346	1.16988	0.391101	2.99125	0.0027784	0.0160389	1.93487	3.82536	1.66242	1.17802	0.680133
4930402H24Rik	233.107	165.827	149.016	74.0905	152.315	138.567	1.77012	152.377	0.546178	0.301825	1.80959	0.0703601	0.180818	3.14625	1.08871	1.07541	1.19178	0.688073
4930412C18Rik	20.7538	12.6349	14.633	28.0705	18.3382	20.2027	0.717548	15.3686	-0.581399	0.452576	-1.28464	0.198917	0.370335	0.739344	0.688991	0.72431	0.0258483	0.0149235
4930414L22Rik	104.707	101.835	134.409	118.757	128.278	150.529	0.856156	132.949	-0.186468	0.205637	-0.906779	0.364523	0.552369	0.881695	0.793864	0.892908	0.0542368	0.0313136
4930422G04Rik	1	10.6957	5.86894	5.06058	5.33455	5.72198	1.07609	4.50249	0.366838	0.748946	0.489805	0.624272	0.76936	0.197606	2.00499	1.02568	0.904745	0.522355
4930427A07Rik	1	4.87829	1.97379	6.41411	6.5167	5.09239	0.430695	4.8669	-1.47997	0.994951	-1.48748	0.136887	0.288354	0.155906	0.748582	0.387596	0.298679	0.172443
4930429B21Rik	20.7538	6.81743	16.5806	7.76764	9.6691	11.3884	1.61094	10.7035	0.572698	0.561604	1.01975	0.307846	0.496233	2.67183	0.705074	1.45593	0.992498	0.573019
4930430F08Rik	144.215	68.87	82.7982	89.656	93.2077	102.995	1.05044	90.2109	-0.0654403	0.257806	-0.253835	0.799623	0.889182	1.60854	0.738887	0.803907	0.484414	0.279677
4930432K21Rik	1	6.81743	18.5282	15.8888	11.6394	12.6476	0.704541	11.5773	-0.233774	0.579249	-0.403581	0.686521	0.8146	0.0629374	0.585722	1.46496	0.708524	0.409067
4930441O14Rik	10.8769	12.6349	9.7641	19.9494	14.7918	12.3328	0.730376	15.6772	-0.543618	0.546396	-0.994916	0.319777	0.507954	0.545224	0.854183	0.79172	0.163359	0.0943154
4930444A02Rik	30.6307	47.5394	61.3749	51.0805	74.2933	63.0154	0.737837	66.4161	-0.334131	0.31927	-1.04654	0.29531	0.482525	0.599655	0.639888	0.973967	0.205482	0.118635
4930444P10Rik	5.93844	4.87829	7.81652	5.06058	8.0929	7.29598	0.949201	6.24967	-0.0979479	0.692348	-0.141472	0.887497	0.937523	1.17347	0.602786	1.07135	0.304319	0.175699
4930447C04Rik	1	2.93914	2.94758	6.41411	6.5167	6.98118	0.343047	5.97491	-1.73364	1.04965	-1.65164	0.0986072	0.229802	0.155906	0.451017	0.422218	0.162707	0.0939389
4930451C15Rik	5.93844	4.87829	1	6.41411	4.9405	8.24037	0.678201	5.24276	-1.47244	1.0556	-1.39488	0.163051	0.323898	0.925841	0.987407	0.121354	0.483225	0.27899
4930451G09Rik	70.1382	18.4523	17.5544	23.3332	29.3716	30.5911	1.40267	27.5096	0.0487275	0.438985	0.111	0.911616	0.951172	3.00594	0.628236	0.57384	1.38874	0.801788
4930452B06Rik	70.1382	39.7829	50.6632	89.656	80.2041	81.5885	0.633095	56.2166	-0.740381	0.266532	-2.77783	0.00547234	0.0269314	0.782303	0.49602	0.62096	0.143527	0.0828652
4930453N24Rik	70.1382	49.4786	49.6894	70.7067	77.8398	74.9777	0.763443	64.6939	-0.500147	0.245196	-2.03978	0.0413718	0.122579	0.991961	0.635647	0.662722	0.198364	0.114526
4930481A15Rik	1	2.93914	5.86894	9.79793	14.7918	10.1292	0.293391	6.41001	-1.73082	0.824262	-2.09985	0.0357423	0.11014	0.102062	0.198701	0.57941	0.252368	0.145705
4930488L21Rik	1	1	2.94758	6.41411	6.5167	3.83319	0.35944	3.38444	-1.95983	1.15293	-1.69987	0.0891555	0.21462	0.155906	0.153452	0.768962	0.354659	0.204762
4930500L23Rik	10.8769	1	5.86894	11.1515	8.48695	10.444	0.551717	8.33389	-1.15694	0.730933	-1.58283	0.11346	0.253368	0.975378	0.117828	0.561946	0.428867	0.247606
4930506C21Rik	1	4.87829	1.97379	9.12116	10.8513	12.018	0.241144	6.23845	-2.46627	0.933355	-2.64237	0.00823287	0.0368563	0.109635	0.44956	0.164237	0.182547	0.105393
4930506M07Rik	129.4	128.983	107.143	204.706	188.568	172.565	0.645675	147.804	-0.667501	0.178267	-3.74439	0.000180833	0.0017535	0.632124	0.684016	0.620883	0.0336771	0.0194435
4930507D05Rik	5.93844	6.81743	14.633	7.09087	7.3048	10.7588	1.04362	8.43479	0.338258	0.59473	0.568759	0.56952	0.727461	0.837477	0.933281	1.3601	0.278237	0.16064
4930511M06Rik	20.7538	14.574	22.4233	10.4747	11.6394	14.8512	1.58111	18.1809	0.682319	0.442112	1.54332	0.122754	0.26816	1.98133	1.25213	1.50987	0.36978	0.213492
4930513N10Rik	5.93844	10.6957	7.81652	6.41411	3.3643	8.55517	1.67289	6.6252	0.535672	0.769839	0.695824	0.486539	0.661788	0.925841	3.17918	0.91366	1.3045	0.753151
4930520O04Rik	1	1	5.86894	14.5353	6.12265	10.1292	0.270512	7.65933	-1.78666	0.86322	-2.06976	0.0384746	0.116191	0.0687982	0.163328	0.57941	0.271657	0.156841
4930525G20Rik	1	10.6957	7.81652	5.73735	4.9405	4.77759	1.32509	4.74976	0.695534	0.709925	0.979729	0.32722	0.515318	0.174297	2.16491	1.63608	1.0311	0.595305
4930526I15Rik	168.907	218.184	244.447	270.352	211.423	227.34	0.910665	216.061	-0.119165	0.195327	-0.610077	0.541811	0.706733	0.624768	1.03198	1.07525	0.248538	0.143493
4930528A17Rik	5.93844	4.87829	3.92137	6.41411	4.54645	4.14799	0.981398	4.93133	-0.145066	0.84776	-0.171117	0.864132	0.924714	0.925841	1.07299	0.945366	0.0799175	0.0461404
4930538K18Rik	5.93844	18.4523	11.7117	17.2423	12.0334	17.3695	0.850699	14.7663	-0.268124	0.474761	-0.564755	0.57224	0.729365	0.344411	1.53342	0.674265	0.613827	0.354393
4930539E08Rik	25.6922	32.0263	22.4233	70.0299	51.0444	46.331	0.492759	36.0962	-1.10649	0.332142	-3.33139	0.000864143	0.00627295	0.366875	0.627421	0.483981	0.130494	0.075341
4930539J05Rik	1	2.93914	3.92137	3.03029	5.7286	8.55517	0.433809	4.98888	-1.18505	0.997986	-1.18744	0.235054	0.415393	0.330001	0.513065	0.458362	0.093969	0.054253
4930563E22Rik	40.5076	32.0263	30.2137	53.7876	51.4384	42.2387	0.697008	40.7881	-0.601488	0.307713	-1.9547	0.050618	0.141451	0.753103	0.622614	0.715308	0.0671414	0.0387641
4930570G19Rik	15.8153	43.6612	19.502	50.4037	38.4348	36.2575	0.662543	30.9868	-0.6297	0.366578	-1.71778	0.0858366	0.208549	0.313773	1.13598	0.537875	0.425045	0.2454
4930577N17Rik	1	16.5131	4.89515	7.09087	5.7286	6.03678	1.27816	5.8483	0.451908	0.690931	0.654056	0.513076	0.682544	0.141026	2.88258	0.810888	1.42926	0.825184
4930579K19Rik	1	6.81743	7.81652	11.1515	9.6691	8.86997	0.558661	7.18677	-0.68055	0.642908	-1.05855	0.289805	0.477929	0.0896744	0.705074	0.881234	0.415595	0.239944
4931406C07Rik	30.6307	30.0872	37.0302	51.0805	42.3753	43.4979	0.720327	37.7457	-0.44027	0.294715	-1.49389	0.135205	0.286185	0.599655	0.710017	0.851311	0.126144	0.0728295
4931406P16Rik	198.538	127.044	239.578	90.3328	107	119.994	1.79392	151.177	0.840358	0.328669	2.55685	0.0105625	0.0446423	2.19785	1.18734	1.99659	0.534872	0.308808
4931414P19Rik	5.93844	12.6349	11.7117	19.9494	20.3085	18.3139	0.519773	16.1321	-0.86431	0.477395	-1.81047	0.070223	0.180647	0.297676	0.622148	0.639495	0.192537	0.111161
4931428F04Rik	5.93844	8.75657	8.79031	6.41411	8.0929	5.72198	1.18136	5.97724	0.347599	0.659011	0.527455	0.597878	0.750057	0.925841	1.08201	1.53623	0.317094	0.183074
4931429I11Rik	5.93844	2.93914	4.89515	15.8888	6.12265	8.86997	0.468558	7.38672	-1.39553	0.7777	-1.79444	0.0727435	0.185489	0.37375	0.480044	0.551879	0.0896183	0.0517411
4932415G12Rik	104.707	127.044	105.195	134.322	114.881	138.882	0.88095	116.673	-0.199835	0.233691	-0.855124	0.392483	0.578617	0.779522	1.10588	0.757445	0.19511	0.112647
4932416H05Rik	30.6307	28.148	42.8729	25.3635	18.7323	22.0915	1.55034	26.615	0.728713	0.343653	2.12049	0.0339649	0.105911	1.20767	1.50265	1.94069	0.368833	0.212946
4932438A13Rik	75.0767	84.3832	60.4011	73.4137	71.929	84.7365	0.969536	79.7874	-0.111675	0.232121	-0.481109	0.630439	0.774491	1.02265	1.17314	0.712811	0.234719	0.135515
4932438H23Rik	5.93844	1	8.79031	7.09087	10.8513	10.1292	0.599151	8.62295	-0.813599	0.685159	-1.18746	0.235046	0.415393	0.837477	0.0921552	0.867821	0.439334	0.253649
4932443I19Rik	20.7538	2.93914	1.97379	7.76764	8.48695	12.018	1.06079	6.73155	-0.913998	0.832972	-1.09727	0.272522	0.459242	2.67183	0.346313	0.164237	1.39816	0.80723
4933404O12Rik	70.1382	53.3569	47.7419	56.4946	58.1373	56.4046	1.0019	55.1604	-0.0961871	0.245488	-0.39182	0.695191	0.8207	1.2415	0.917774	0.846418	0.210549	0.12156
4933407K13Rik	5.93844	8.75657	1	7.09087	7.3048	6.35158	0.73122	4.33977	-0.76275	0.96328	-0.791826	0.428462	0.610935	0.837477	1.19874	0.157441	0.52872	0.305257
4933407L21Rik	5.93844	22.3306	10.7379	17.2423	19.9144	25.2395	0.630393	18.2674	-0.64577	0.455253	-1.41849	0.156048	0.314477	0.344411	1.12133	0.425439	0.427088	0.246579
4933409K07Rik	1	10.6957	8.79031	9.79793	4.1524	8.24037	1.2482	7.87827	0.187331	0.660142	0.283774	0.776583	0.873728	0.102062	2.57579	1.06674	1.24681	0.719845
4933411K20Rik	336.814	328.715	252.237	208.766	201.178	227.026	1.45279	255.79	0.500699	0.183547	2.72791	0.0063737	0.0302749	1.61335	1.63396	1.11105	0.29613	0.170971
4933412E12Rik	5.93844	12.6349	23.3971	17.9191	14.3977	15.7955	0.896738	16.924	0.052981	0.498831	0.10621	0.915415	0.953899	0.331403	0.877561	1.48125	0.575163	0.33207
4933421O10Rik	5.93844	16.5131	19.502	16.5656	21.0966	21.1471	0.687809	18.877	-0.297642	0.434788	-0.684569	0.493616	0.668023	0.358481	0.782741	0.922205	0.293607	0.169514
4933426M11Rik	119.523	101.835	112.012	36.1917	39.2229	42.8683	2.83725	83.4585	1.50192	0.29871	5.02802	4.95564e-07	1.15795e-05	3.30249	2.59633	2.61293	0.402993	0.232668
4933427D14Rik	84.9535	76.6266	66.2438	77.4743	85.7208	89.7733	0.90945	82.0443	-0.198365	0.274158	-0.72354	0.469348	0.646949	1.09654	0.893909	0.737901	0.179823	0.103821
4933431E20Rik	94.8304	132.862	170.439	365.099	396.626	388.517	0.34447	236.797	-1.453	0.206204	-7.04644	1.83557e-12	1.2979e-10	0.259739	0.33498	0.438691	0.0898528	0.0518765
4933434E20Rik	262.738	183.28	222.05	301.483	302.842	308.244	0.732351	269.954	-0.475133	0.229575	-2.06962	0.0384877	0.116191	0.871484	0.605198	0.720372	0.133547	0.0771032
4933436C20Rik	5.93844	10.6957	7.81652	11.8282	6.12265	11.7032	0.972288	13.3288	-0.237025	0.601959	-0.393756	0.693761	0.819643	0.502057	1.74691	0.667898	0.675947	0.390258
4933439C10Rik	30.6307	22.3306	15.6068	34.1614	39.2229	31.2207	0.655286	29.4409	-0.809651	0.383045	-2.11372	0.0345391	0.107215	0.896645	0.569326	0.499887	0.211887	0.122333
5031425E22Rik	15.8153	24.2697	32.1612	41.6058	47.4979	53.5714	0.497143	39.4759	-0.860844	0.336143	-2.56094	0.0104388	0.0442339	0.380123	0.510964	0.600343	0.110759	0.0639465
5031434O11Rik	5.93844	4.87829	1.97379	7.09087	4.9405	4.77759	0.746006	4.43274	-0.843991	0.956645	-0.882241	0.377647	0.564765	0.837477	0.987407	0.413135	0.297863	0.171971
5031439G07Rik	223.23	206.549	240.552	338.028	327.668	301.003	0.696639	254.18	-0.519568	0.168456	-3.08429	0.00204041	0.0125042	0.660388	0.630362	0.799167	0.0900521	0.0519916
5033406O09Rik	25.6922	8.75657	16.5806	13.8585	13.6096	13.592	1.23906	13.2598	0.190155	0.456303	0.416731	0.676875	0.808869	1.85389	0.643411	1.21988	0.60547	0.349568
5033411D12Rik	10.8769	10.6957	6.84273	10.4747	6.5167	12.3328	1.07817	8.09999	-0.173406	0.614212	-0.282323	0.777696	0.874348	1.0384	1.64128	0.554842	0.544309	0.314257
5330411J11Rik	1	6.81743	3.92137	8.4444	5.33455	7.29598	0.644622	4.17068	-0.798157	0.842147	-0.947764	0.343249	0.532088	0.118422	1.27798	0.53747	0.587157	0.338995
5330413P13Rik	1	4.87829	7.81652	11.8282	7.3048	10.7588	0.492963	7.76576	-0.873546	0.688725	-1.26835	0.204672	0.378633	0.0845436	0.667819	0.726526	0.354917	0.204912
5330417C22Rik	30.6307	35.9046	30.2137	25.3635	33.7062	29.0171	1.10471	37.0406	0.128113	0.335265	0.382125	0.702369	0.824525	1.20767	1.06522	1.04124	0.0899677	0.0519429
5330426P16Rik	5.93844	10.6957	5.86894	7.76764	10.4572	8.55517	0.824444	7.38308	-0.297495	0.671547	-0.443	0.657766	0.794884	0.764511	1.02281	0.686011	0.176216	0.101738
5330434G04Rik	50.3844	74.6875	49.6894	65.2925	55.773	66.1634	0.953939	58.555	-0.093369	0.29497	-0.316537	0.751595	0.858581	0.771672	1.33913	0.751011	0.333748	0.19269
5430405H02Rik	35.5691	35.9046	37.0302	33.4847	19.1263	30.9059	1.37922	37.9741	0.407467	0.374677	1.08752	0.276809	0.463696	1.06225	1.87724	1.19816	0.436619	0.252082
5430416N02Rik	25.6922	4.87829	17.5544	21.9797	21.4906	21.4619	0.737946	20.1429	-0.594623	0.470002	-1.26515	0.205818	0.380109	1.16891	0.226996	0.817932	0.476023	0.274832
5430417L22Rik	99.7689	107.653	162.649	145.827	181.081	198.694	0.699083	146.173	-0.451695	0.239824	-1.88345	0.0596396	0.159931	0.684157	0.594502	0.818591	0.112788	0.0651182
5430435G22Rik	10.8769	4.87829	4.89515	7.76764	16.368	12.9624	0.691989	7.87512	-1.25719	0.726652	-1.73012	0.083609	0.204351	1.40028	0.298039	0.377644	0.614691	0.354892
5530601H04Rik	5.93844	6.81743	10.7379	12.505	11.2453	19.2583	0.546235	11.9819	-0.814043	0.587375	-1.3859	0.165778	0.327673	0.474886	0.606247	0.557571	0.06641	0.0383418
5730403I07Rik	1	1	1.97379	3.70705	5.7286	7.29598	0.238283	4.1194	-2.70485	1.23042	-2.19832	0.0279262	0.0916694	0.269756	0.174563	0.270531	0.055185	0.0318611
5730408K05Rik	5.93844	10.6957	7.81652	4.38382	9.27505	11.3884	1.06472	7.32298	-0.0184194	0.744443	-0.0247425	0.98026	0.9901	1.35463	1.15317	0.68636	0.342802	0.197917
5730409E04Rik	331.876	400.464	354.485	442.25	470.314	491.142	0.774555	399.664	-0.359682	0.143684	-2.50329	0.0123045	0.0502198	0.750426	0.851482	0.721757	0.0681452	0.0393436
5730455P16Rik	712.136	623.465	619.356	560.683	476.225	613.284	1.1964	595.396	0.23531	0.176621	1.33228	0.182767	0.349174	1.27012	1.30918	1.0099	0.162691	0.0939298
5730507C01Rik	25.6922	28.148	21.4496	14.5353	19.9144	20.5175	1.40882	20.246	0.408305	0.368927	1.10673	0.268409	0.455271	1.76758	1.41345	1.04543	0.361098	0.20848
5730508B09Rik	5.93844	16.5131	26.3185	10.4747	16.368	17.0547	1.03966	12.5666	0.359776	0.539529	0.666834	0.504878	0.676671	0.566933	1.00887	1.54318	0.48885	0.282238
5730522E02Rik	1	1	4.89515	6.41411	4.9405	5.72198	0.404605	3.66762	-1.1563	0.998106	-1.1585	0.24666	0.428722	0.155906	0.202409	0.8555	0.391178	0.225847
5730559C18Rik	1	2.93914	2.94758	11.1515	10.8513	10.444	0.214253	7.23848	-2.50999	0.923686	-2.71736	0.00658045	0.0310754	0.0896744	0.270857	0.282228	0.108038	0.0623758
5730577I03Rik	10.8769	4.87829	11.7117	5.06058	6.12265	7.92558	1.4746	6.04764	0.587011	0.655115	0.896043	0.37023	0.558204	2.14934	0.79676	1.47771	0.676293	0.390458
5830417I10Rik	40.5076	22.3306	23.3971	25.3635	22.2787	31.2207	1.11627	26.9555	-0.030495	0.353605	-0.0862402	0.931275	0.96194	1.59708	1.00233	0.749411	0.435171	0.251246
5830418K08Rik	84.9535	86.3223	73.0604	26.0403	20.7025	33.1095	3.21289	55.4783	1.62137	0.295619	5.48468	4.14214e-08	1.28701e-06	3.26239	4.16965	2.20663	0.982449	0.567217
5830454E08Rik	10.8769	4.87829	20.4758	7.76764	10.8513	13.592	1.11877	11.6001	0.319389	0.553239	0.577307	0.563732	0.722738	1.40028	0.44956	1.50646	0.581978	0.336005
5930403L14Rik	30.6307	6.81743	12.6855	24.6867	21.8847	23.3507	0.698516	16.3723	-0.798466	0.500395	-1.59567	0.110563	0.248756	1.24077	0.311516	0.543258	0.483693	0.27926
5930412G12Rik	5.93844	6.81743	7.81652	23.3332	25.0371	22.0915	0.293541	13.077	-1.86259	0.653893	-2.84846	0.00439318	0.0227053	0.254506	0.272294	0.353824	0.0529587	0.0305757
5930430L01Rik	1	10.6957	10.7379	18.5959	17.9442	14.8512	0.457622	15.2248	-0.948521	0.517999	-1.83112	0.067082	0.174488	0.0537754	0.596056	0.723034	0.355457	0.205223
6030419C18Rik	20.7538	16.5131	38.9778	26.0403	17.5501	23.3507	1.13571	21.2557	0.335173	0.408644	0.820207	0.412098	0.596377	0.796988	0.940914	1.66923	0.467612	0.269976
6030458C11Rik	84.9535	90.2006	130.514	105.898	117.245	107.402	0.928915	102.823	-0.0560104	0.254475	-0.220102	0.825792	0.903174	0.802218	0.769336	1.21519	0.248467	0.143452
6230400D17Rik	1	1	2.94758	6.41411	4.9405	6.03678	0.282195	2.98915	-2.04168	1.15299	-1.77078	0.0765975	0.192195	0.155906	0.202409	0.48827	0.179974	0.103908
6330403A02Rik	80.0151	59.1743	69.1652	93.7166	167.683	150.215	0.555711	106.18	-1.03658	0.257826	-4.02047	5.80819e-05	0.000678366	0.853798	0.352893	0.460442	0.263692	0.152243
6330403K07Rik	5280.2	4779.05	5402.61	4998.22	4383.23	4256.14	1.1387	4971.14	0.181253	0.143213	1.26562	0.20565	0.380063	1.05641	1.0903	1.26937	0.114428	0.0660648
6330403M23Rik	341.753	324.837	321.376	389.462	496.321	482.642	0.732619	407.056	-0.481007	0.172151	-2.7941	0.0052044	0.0259942	0.877499	0.65449	0.665869	0.125598	0.0725142
6330408A02Rik	134.338	109.592	124.671	128.232	116.063	122.827	1.00229	115.489	-0.0100413	0.177889	-0.0564467	0.954986	0.976027	1.04762	0.944249	1.01501	0.0528463	0.0305108
6330409D20Rik	25.6922	33.9654	31.1874	42.9593	34.8883	40.3499	0.781511	36.5182	-0.337631	0.29795	-1.13318	0.25714	0.441887	0.598059	0.973548	0.772926	0.187892	0.108479
6330416G13Rik	50.3844	41.722	52.6108	75.444	79.0219	62.3858	0.679711	61.2682	-0.585783	0.312878	-1.87224	0.0611733	0.162677	0.667839	0.52798	0.843314	0.158002	0.0912223
6330418K02Rik	10.8769	6.81743	19.502	19.9494	12.8215	13.2772	0.848593	13.0533	-0.139992	0.497558	-0.281359	0.778435	0.874728	0.545224	0.531718	1.46884	0.537189	0.310146
6330549D23Rik	1	10.6957	2.94758	5.73735	6.91075	6.98118	0.714735	4.73629	-0.403596	0.850407	-0.474592	0.635078	0.778008	0.174297	1.54769	0.422218	0.731935	0.422583
6430548M08Rik	1117.09	1399.12	1222.13	1291.59	1122.47	1036.06	1.09699	1188.04	0.123838	0.1408	0.879531	0.379113	0.566117	0.864895	1.24647	1.1796	0.20376	0.117641
6430571L13Rik	25.6922	22.3306	14.633	36.1917	29.7657	23.9803	0.690105	25.8812	-0.672991	0.380844	-1.7671	0.0772109	0.193264	0.709892	0.750213	0.61021	0.0720681	0.0416085
6430573F11Rik	30.6307	26.2089	44.8205	34.1614	33.3121	29.0171	1.07601	35.1536	0.163588	0.344368	0.475038	0.63476	0.777888	0.896645	0.786767	1.54462	0.409531	0.236443
6430584L05Rik	10.8769	18.4523	15.6068	11.1515	7.3048	9.81437	1.69721	12.1917	0.812265	0.582955	1.39336	0.163512	0.324616	0.975378	2.52605	1.5902	0.780854	0.450826
6530402F18Rik	5.93844	4.87829	1	18.5959	14.0037	19.8879	0.239327	8.89066	-3.15812	0.906747	-3.48292	0.000495984	0.00403983	0.319342	0.348358	0.0502817	0.16436	0.0948932
6720401G13Rik	10.8769	12.6349	4.89515	47.0199	74.2933	71.8298	0.156514	32.4828	-3.15319	0.503929	-6.2572	3.91943e-10	1.83107e-08	0.231325	0.170067	0.0681494	0.0824278	0.0475897
6720468P15Rik	1	4.87829	1.97379	12.505	10.0632	12.6476	0.240265	5.91164	-2.60014	0.932212	-2.78922	0.00528352	0.026222	0.0799681	0.484767	0.156061	0.215136	0.124209
6720489N17Rik	10.8769	2.93914	6.84273	8.4444	5.7286	5.72198	0.998997	5.48141	-0.0829491	0.748437	-0.11083	0.911751	0.951238	1.28806	0.513065	1.19587	0.423347	0.244419
6820408C15Rik	15.8153	20.3914	10.7379	36.1917	27.0073	28.7023	0.522045	21.8942	-1.09708	0.434227	-2.52651	0.0115201	0.0477487	0.436988	0.755034	0.374112	0.204209	0.1179
6820431F20Rik	1072.64	881.371	903.702	1192.1	1118.53	1093.67	0.838023	989.918	-0.257324	0.244895	-1.05075	0.293373	0.481389	0.899789	0.787975	0.826305	0.0568206	0.0328054
8430410A17Rik	75.0767	160.01	143.173	171.544	149.557	161.233	0.798512	140.266	-0.29843	0.316233	-0.943704	0.345321	0.533752	0.437651	1.06989	0.887991	0.32548	0.187916
8430419L09Rik	242.984	224.002	175.308	242.605	283.14	233.322	0.848018	243.879	-0.265342	0.265519	-0.999333	0.317634	0.506019	1.00156	0.791134	0.751359	0.134452	0.0776261
8430427H17Rik	825.72	755.327	740.106	120.11	162.955	166.584	5.31757	445.473	2.36994	0.291922	8.1184	4.72365e-16	6.11783e-14	6.87468	4.6352	4.44283	1.35192	0.780532
8430429K09Rik	25.6922	33.9654	38.004	39.5755	32.524	35.3131	0.923238	33.4419	-0.0515457	0.331056	-0.155701	0.876269	0.931909	0.649195	1.04432	1.0762	0.237863	0.13733
9030025P20Rik	10.8769	2.93914	4.89515	5.06058	6.5167	8.55517	1.05751	5.68503	-0.493122	0.762467	-0.646745	0.517797	0.686669	2.14934	0.451017	0.572186	0.947485	0.547031
9030612E09Rik	5.93844	1	1.97379	2.35353	6.5167	8.86997	0.966396	3.3037	-2.01667	1.24106	-1.62495	0.104172	0.23869	2.52321	0.153452	0.222525	1.34868	0.778663
9030617O03Rik	20.7538	26.2089	20.4758	25.3635	36.0705	29.3319	0.747643	25.7353	-0.457094	0.383822	-1.1909	0.233692	0.413937	0.818254	0.726602	0.698072	0.0627931	0.0362536
9030624G23Rik	20.7538	20.3914	24.3709	49.727	46.3158	36.8871	0.506105	28.3778	-1.00648	0.373829	-2.69235	0.00709494	0.032911	0.417354	0.44027	0.66069	0.134364	0.0775752
9030624J02Rik	104.707	142.557	146.095	159.363	156.65	152.418	0.841863	138.629	-0.194131	0.189474	-1.02458	0.305561	0.493645	0.657038	0.910039	0.95851	0.161887	0.0934656
9130011E15Rik	1	10.6957	11.7117	11.8282	12.8215	12.018	0.631086	9.87989	-0.375592	0.562805	-0.667357	0.504544	0.676578	0.0845436	0.834201	0.974514	0.478491	0.276257
9130019O22Rik	30.6307	32.0263	31.1874	17.2423	18.7323	23.3507	1.60726	24.0906	0.678265	0.383045	1.77072	0.0766075	0.192195	1.77648	1.70969	1.33561	0.237614	0.137187
9130023H24Rik	10.8769	1	9.7641	12.505	17.9442	16.7399	0.502938	13.8292	-1.29511	0.624784	-2.07289	0.0381823	0.115536	0.869804	0.0557284	0.583281	0.412942	0.238412
9130024F11Rik	5.93844	2.93914	2.94758	9.12116	2.5762	8.86997	0.708085	4.79276	-1.26047	1.03919	-1.21293	0.225155	0.403404	0.651062	1.14088	0.33231	0.407292	0.23515
9130206I24Rik	1	8.75657	17.5544	3.03029	5.7286	4.46279	1.93069	5.63162	1.51882	0.775818	1.9577	0.0502652	0.140827	0.330001	1.52857	3.93351	1.8351	1.0595
9130221H12Rik	20.7538	26.2089	21.4496	21.9797	25.4311	31.5355	0.884994	26.4445	-0.228297	0.356594	-0.640214	0.522033	0.690327	0.944226	1.03058	0.680172	0.18256	0.105401
9130401M01Rik	208.415	202.671	270.739	296.746	295.355	278.023	0.787443	244.67	-0.317823	0.17219	-1.84577	0.0649253	0.170574	0.702334	0.686193	0.973802	0.161593	0.0932959
9230110C19Rik	10.8769	4.87829	14.633	5.06058	6.91075	7.92558	1.56718	8.65409	0.743884	0.612092	1.21531	0.224247	0.40207	2.14934	0.705898	1.84631	0.761125	0.439436
9230114K14Rik	45.446	16.5131	25.3447	40.9291	37.6467	42.8683	0.713406	32.2511	-0.678242	0.33965	-1.99688	0.0458378	0.131762	1.11036	0.438635	0.591223	0.352137	0.203306
9330020H09Rik	5.93844	2.93914	12.6855	25.3635	12.0334	11.3884	0.53076	11.4044	-1.04638	0.660976	-1.58308	0.113403	0.25336	0.234134	0.244249	1.1139	0.505037	0.291583
9330102E08Rik	30.6307	14.574	18.5282	12.505	21.0966	16.7399	1.41571	18.1164	0.184697	0.41748	0.442409	0.658193	0.795081	2.44948	0.690824	1.10683	0.919115	0.530651
9330133O14Rik	60.2613	78.5657	56.506	101.161	62.0778	63.645	0.916376	69.2186	-0.206681	0.27474	-0.752277	0.451884	0.631191	0.595697	1.2656	0.88783	0.335863	0.193911
9330151L19Rik	65.1998	101.835	110.064	201.322	186.992	172.88	0.501703	128.619	-0.936118	0.223678	-4.18512	2.85019e-05	0.00037663	0.323858	0.544599	0.636651	0.160748	0.0928079
9330158H04Rik	5.93844	16.5131	7.81652	9.79793	6.91075	4.14799	1.62666	6.87803	0.7261	0.647855	1.12078	0.262383	0.448248	0.606092	2.38949	1.88441	0.919211	0.530707
9330159F19Rik	435.583	375.255	387.594	381.341	384.017	371.204	1.05453	390.698	0.0638271	0.174066	0.366683	0.713855	0.832521	1.14224	0.977183	1.04416	0.0830157	0.0479291
9330162012Rik	15.8153	8.75657	7.81652	16.5656	12.0334	12.018	0.777601	12.763	-0.566011	0.532421	-1.06309	0.287742	0.475847	0.954711	0.727689	0.650403	0.158175	0.0913223
9330179D12Rik	10.8769	6.81743	3.92137	5.73735	3.75835	6.03678	1.45311	4.75451	0.284241	0.798471	0.355981	0.721855	0.838074	1.8958	1.81394	0.649579	0.69708	0.402459
9330182L06Rik	30.6307	39.7829	22.4233	30.7776	31.7359	33.4243	0.973219	33.899	-0.102581	0.371385	-0.276213	0.782384	0.877357	0.995226	1.25356	0.67087	0.291968	0.168568
9430008C03Rik	20.7538	14.574	12.6855	24.6867	15.9739	27.4431	0.738432	18.1914	-0.673146	0.444917	-1.51297	0.130287	0.279072	0.840686	0.912363	0.462246	0.241854	0.139634
9430015G10Rik	10.8769	33.9654	21.4496	17.9191	15.1858	19.8879	1.30739	21.3232	0.4503	0.409336	1.10007	0.2713	0.458333	0.607	2.23666	1.07852	0.838589	0.48416
9430016H08Rik	70.1382	55.296	56.506	79.5046	78.2338	61.4414	0.836223	62.9543	-0.314607	0.264431	-1.18975	0.234145	0.414403	0.882191	0.706804	0.919672	0.113635	0.0656075
9430020K01Rik	25.6922	20.3914	19.502	13.8585	20.7025	20.8323	1.25834	21.1867	0.189622	0.523379	0.362303	0.717126	0.834842	1.85389	0.984974	0.93614	0.516346	0.298113
9430021M05Rik	55.3229	61.1135	75.9817	42.2826	40.7991	51.3678	1.4285	51.7636	0.577582	0.271926	2.12404	0.0336668	0.105156	1.30841	1.49791	1.47917	0.104421	0.0602876
9430023L20Rik	149.153	144.497	137.33	147.181	160.984	156.511	0.929478	153.121	-0.130079	0.163541	-0.79539	0.426387	0.609237	1.0134	0.897582	0.877451	0.0733733	0.0423621
9430038I01Rik	15.8153	16.5131	12.6855	17.9191	17.5501	15.4807	0.880982	13.8733	-0.242743	0.437604	-0.55471	0.579093	0.735092	0.882597	0.940914	0.819435	0.0607559	0.0350774
9430041J12Rik	5.93844	4.87829	4.89515	3.03029	8.0929	7.92558	1.06004	5.62549	-0.451258	0.83145	-0.542736	0.587312	0.741638	1.95969	0.602786	0.61764	0.779159	0.449848
9430060I03Rik	10.8769	1	2.94758	13.1817	11.6394	12.9624	0.379486	8.04774	-2.27426	0.843096	-2.69751	0.00698596	0.0324861	0.825148	0.0859154	0.227395	0.392384	0.226543
9430083A17Rik	35.5691	10.6957	12.6855	16.5656	12.0334	16.4251	1.26944	14.4518	0.127867	0.510944	0.250256	0.802389	0.890931	2.14717	0.888836	0.77232	0.762365	0.440152
9430091E24Rik	5.93844	2.93914	1.97379	9.79793	8.881	9.81437	0.379384	5.26641	-2.23507	0.941918	-2.37289	0.0176495	0.0655702	0.606092	0.330947	0.201112	0.206789	0.11939
9530036O11Rik	1	6.81743	4.89515	8.4444	6.12265	8.24037	0.608648	4.32382	-0.74611	0.814334	-0.916221	0.359551	0.547502	0.118422	1.11348	0.594045	0.497688	0.28734
9530051G07Rik	10.8769	16.5131	5.86894	12.505	14.7918	13.592	0.805992	10.7111	-0.455529	0.560469	-0.812764	0.416353	0.600141	0.869804	1.11638	0.431795	0.346722	0.20018
9530068E07Rik	60.2613	82.444	136.357	74.7672	92.8137	84.7365	1.10115	117.802	0.234674	0.298704	0.78564	0.432078	0.614149	0.805986	0.888274	1.60918	0.441892	0.255126
9530077C05Rik	5.93844	16.5131	18.5282	26.0403	32.9181	34.0539	0.424592	22.4945	-1.02615	0.422531	-2.42859	0.0151576	0.0588996	0.228049	0.501644	0.544085	0.17153	0.0990327
9530082P21Rik	45.446	33.9654	30.2137	34.1614	28.5835	28.3875	1.19432	31.6029	0.199472	0.374962	0.53198	0.59474	0.747482	1.33033	1.18829	1.06433	0.133103	0.0768472
9630013A20Rik	1	1	1.97379	11.8282	15.1858	12.6476	0.102152	5.60368	-4.07628	1.19133	-3.42163	0.00062246	0.00480378	0.0845436	0.065851	0.156061	0.0476129	0.0274893
9630033F20Rik	149.153	187.158	153.885	203.352	234.672	198.064	0.769316	162.121	-0.370135	0.245501	-1.50767	0.131639	0.281277	0.733472	0.79753	0.776944	0.0327031	0.0188812
9830001H06Rik	415.829	284.115	320.403	292.685	317.028	278.023	1.15645	285.268	0.174569	0.209207	0.834428	0.40404	0.588571	1.42074	0.896182	1.15243	0.262302	0.15144
9830147E19Rik	20.7538	20.3914	16.5806	14.5353	11.6394	15.166	1.42435	13.5629	0.46132	0.435489	1.05932	0.289455	0.477534	1.42782	1.75194	1.09328	0.329343	0.190147
9930012K11Rik	40.5076	49.4786	48.7156	15.8888	7.3048	12.9624	4.36037	26.8907	2.08287	0.451726	4.61092	4.00893e-06	7.03904e-05	2.54944	6.77343	3.75824	2.17542	1.25598
9930013L23Rik	15.8153	14.574	13.6593	3.70705	3.3643	2.57399	4.63496	7.72347	2.64818	0.670401	3.95014	7.81041e-05	0.00086536	4.26628	4.33196	5.30664	0.582617	0.336374
9930014A18Rik	5.93844	4.87829	2.94758	3.03029	5.33455	4.46279	1.17821	4.11272	-0.161471	0.886194	-0.182207	0.85542	0.919294	1.95969	0.91447	0.660479	0.688594	0.39756
9930021J03Rik	746.705	660.309	716.735	601.289	597.986	636.264	1.15751	634.977	0.207732	0.213178	0.974455	0.329831	0.518634	1.24184	1.10422	1.12647	0.0738732	0.0426507
9930104L06Rik	40.5076	20.3914	42.8729	72.0602	71.535	61.4414	0.514992	47.7498	-0.992129	0.323578	-3.06612	0.00216857	0.0131572	0.562135	0.285055	0.697786	0.210365	0.121454
A030009H04Rik	2154.16	1930.45	1784.01	2196.42	1740.34	1839.43	1.01996	1837.91	0.017916	0.148569	0.120591	0.904015	0.94611	0.98076	1.10924	0.969872	0.0775112	0.0447511
A130010J15Rik	55.3229	43.6612	38.004	37.5452	30.9478	45.3866	1.24055	44.4282	0.191302	0.326015	0.586789	0.557345	0.717794	1.4735	1.4108	0.837338	0.350592	0.202415
A130049A11Rik	15.8153	12.6349	17.5544	11.8282	12.0334	9.49957	1.41166	12.3767	0.540605	0.484999	1.11465	0.265	0.45148	1.33708	1.04998	1.84792	0.404161	0.233342
A130077B15Rik	5.93844	16.5131	6.84273	5.06058	3.3643	4.77759	2.50469	8.33253	1.41439	0.637879	2.21733	0.0266004	0.0886746	1.17347	4.90834	1.43226	2.08564	1.20415
A230001M10Rik	5.93844	2.93914	2.94758	6.41411	14.7918	13.2772	0.448849	5.35433	-2.16994	0.923513	-2.34966	0.0187906	0.0686691	0.925841	0.198701	0.222004	0.413252	0.238591
A230009B12Rik	5.93844	6.81743	3.92137	13.8585	20.3085	17.0547	0.331376	8.25998	-1.94986	0.754846	-2.58313	0.00979093	0.0421716	0.428505	0.335694	0.229928	0.099359	0.0573649
A230046K03Rik	109.646	99.8963	101.3	59.2017	77.8398	94.1805	1.40368	94.8402	0.40841	0.273502	1.49327	0.135368	0.286436	1.85207	1.28336	1.0756	0.401977	0.232082
A230050P20Rik	312.122	268.602	296.058	371.866	330.032	318.632	0.860786	290.998	-0.226898	0.168349	-1.34778	0.177729	0.342548	0.839339	0.813866	0.929153	0.0605619	0.0349654
A230056J06Rik	5.93844	12.6349	1.97379	9.12116	5.7286	6.98118	1.04646	6.03804	-0.227099	0.804737	-0.282203	0.777788	0.874376	0.651062	2.20557	0.28273	1.02058	0.589233
A230056P14Rik	1	6.81743	5.86894	3.70705	5.7286	7.29598	0.754744	4.05142	-0.102369	0.790956	-0.129424	0.897022	0.942299	0.269756	1.19007	0.804408	0.462162	0.266829
A230065H16Rik	119.523	55.296	92.5361	218.241	209.059	199.638	0.425228	142.729	-1.30306	0.248477	-5.24419	1.56974e-07	4.15282e-06	0.547663	0.2645	0.463519	0.145413	0.0839544
A230070E04Rik	336.814	220.123	237.631	372.543	387.957	354.519	0.713925	272.62	-0.527333	0.227073	-2.3223	0.0202165	0.0724527	0.904094	0.56739	0.67029	0.172541	0.0996166
A230072C01Rik	15.8153	16.5131	16.5806	13.1817	12.4275	13.9068	1.24027	16.4379	0.339786	0.48181	0.705228	0.480668	0.656808	1.19979	1.32876	1.19227	0.0767255	0.0442975
A230073K19Rik	1	1	1	5.73735	6.12265	7.29598	0.158229	3.76109	-3.8124	1.31119	-2.90759	0.00364226	0.0197204	0.174297	0.163328	0.137062	0.019134	0.011047
A230077H06Rik	10.8769	10.6957	19.502	12.505	15.1858	9.81437	1.18707	11.8459	0.292285	0.497656	0.587324	0.556986	0.717544	0.869804	0.704323	1.98708	0.697756	0.402849
A2m	1	2.93914	1.97379	3.70705	4.54645	4.46279	0.452834	3.01093	-1.42808	1.16248	-1.22847	0.21927	0.396115	0.269756	0.64647	0.442277	0.188579	0.108876
A330009N23Rik	10.8769	10.6957	10.7379	11.1515	12.0334	12.3328	0.911631	11.7397	-0.160653	0.526321	-0.305238	0.760185	0.863643	0.975378	0.888836	0.87068	0.055948	0.0323016
A330021E22Rik	1	6.81743	18.5282	20.6261	13.2156	13.2772	0.65328	12.0175	-0.46649	0.5677	-0.821719	0.411237	0.595526	0.0484822	0.515864	1.39549	0.683939	0.394872
A330023F24Rik	35.5691	8.75657	9.7641	25.3635	57.3492	51.6826	0.581329	27.7555	-1.75448	0.51717	-3.39246	0.000692684	0.00521746	1.40237	0.152689	0.188924	0.711277	0.410656
A330033J07Rik	1	6.81743	1.97379	11.8282	11.2453	9.81437	0.297301	5.75942	-2.06081	0.877023	-2.34978	0.0187847	0.0686691	0.0845436	0.606247	0.201112	0.27383	0.158096
A330041J22Rik	25.6922	10.6957	15.6068	25.3635	18.3382	19.2583	0.802201	17.7073	-0.430489	0.463264	-0.929251	0.352759	0.541474	1.01296	0.583248	0.810393	0.214974	0.124115
A330048O09Rik	1	2.93914	2.94758	13.8585	9.27505	15.166	0.194467	5.68782	-2.78691	1.01283	-2.7516	0.00593044	0.0286733	0.0721578	0.316887	0.194355	0.122365	0.0706472
A330050B17Rik	5.93844	6.81743	11.7117	17.2423	10.0632	9.49957	0.75158	8.12479	-0.447388	0.626819	-0.713744	0.475386	0.651769	0.344411	0.677465	1.23286	0.44884	0.259138
A330050F15Rik	15.8153	26.2089	32.1612	34.1614	34.1002	32.4799	0.740577	28.8434	-0.315419	0.376409	-0.837968	0.402049	0.586595	0.462959	0.768584	0.990189	0.264729	0.152841
A330076C08Rik	1	1	1	9.12116	12.4275	14.2216	0.086806	4.87841	-4.83671	1.28022	-3.77805	0.000158064	0.00156639	0.109635	0.080467	0.0703158	0.0204118	0.0117847
A330076H08Rik	1	12.6349	8.79031	20.6261	16.368	19.8879	0.4208	14.7416	-1.19048	0.563647	-2.1121	0.0346778	0.107518	0.0484822	0.771927	0.441992	0.362187	0.209109
A330102I10Rik	30.6307	33.9654	25.3447	37.5452	37.2526	41.2943	0.780451	28.7628	-0.427123	0.325291	-1.31305	0.189165	0.357362	0.815834	0.91176	0.613759	0.152119	0.0878258
A430005L14Rik	173.846	196.854	179.203	202.676	157.438	190.824	1.01574	171.344	0.00772159	0.182761	0.0422496	0.9663	0.982141	0.857753	1.25036	0.939104	0.207217	0.119637
A430033K04Rik	80.0151	74.6875	70.139	54.4643	43.9515	61.7562	1.43473	65.5676	0.480172	0.346607	1.38535	0.165945	0.327792	1.46913	1.69932	1.13574	0.283358	0.163597
A430035B10Rik	1	12.6349	14.633	33.4847	30.1597	37.5167	0.279612	18.6435	-1.58869	0.46532	-3.41419	0.00063973	0.00491098	0.0298644	0.418932	0.390041	0.21677	0.125152
A430105I19Rik	1	2.93914	2.94758	14.5353	8.881	13.592	0.205536	8.7684	-2.7112	0.927563	-2.92293	0.00346759	0.0190267	0.0687982	0.330947	0.216862	0.131441	0.0758875
A430107P09Rik	1	1	5.86894	5.06058	5.33455	7.92558	0.37519	5.80362	-0.980062	0.857657	-1.14272	0.253155	0.436415	0.197606	0.187457	0.740507	0.316414	0.182682
A530054K11Rik	20.7538	20.3914	19.502	26.0403	23.0668	21.4619	0.863228	20.9273	-0.233424	0.384141	-0.607651	0.543419	0.707944	0.796988	0.884016	0.908678	0.0586752	0.0338762
A530058N18Rik	35.5691	47.5394	53.5846	67.3228	59.3194	68.367	0.70451	54.1361	-0.442133	0.295139	-1.49805	0.134121	0.284832	0.528336	0.801414	0.783779	0.152825	0.0882337
A630007B06Rik	238.045	235.636	143.173	154.625	94.3899	148.326	1.66706	162.55	0.611591	0.284046	2.15315	0.0313073	0.0997638	1.5395	2.49642	0.965261	0.773507	0.446584
A630066F11Rik	10.8769	2.93914	5.86894	15.212	10.0632	15.166	0.46469	9.29492	-1.42145	0.649754	-2.18767	0.0286938	0.0934155	0.715019	0.29207	0.386982	0.221924	0.128128
A630072M18Rik	10.8769	10.6957	8.79031	6.41411	11.6394	9.49957	1.18001	9.74887	0.0704554	0.591942	0.119024	0.905256	0.9465	1.69578	0.918927	0.925338	0.446675	0.257888
A630089N07Rik	70.1382	57.2352	67.2176	39.5755	61.2897	78.7553	1.18654	79.7143	0.0976963	0.387353	0.252215	0.800875	0.89008	1.77226	0.933847	0.853499	0.508842	0.29378
A730017C20Rik	1803.53	1949.84	1922.28	1540.64	1207.58	1344.88	1.40488	1620.19	0.475132	0.146726	3.23822	0.0012028	0.00821611	1.17064	1.61466	1.42934	0.22302	0.128761
A730017L22Rik	1	1	3.92137	4.38382	6.91075	8.86997	0.271636	5.07907	-1.8553	1.05401	-1.76022	0.0783697	0.19544	0.228112	0.144702	0.442094	0.153399	0.0885651
A730020E08Rik	10.8769	10.6957	12.6855	7.76764	12.8215	10.444	1.1497	10.9968	0.172743	0.517651	0.333706	0.738602	0.849899	1.40028	0.834201	1.21462	0.288571	0.166606
A730046J19Rik	20.7538	12.6349	10.7379	17.2423	19.9144	19.8879	0.792677	14.2731	-0.588999	0.495898	-1.18774	0.234935	0.415295	1.20365	0.634458	0.53992	0.359041	0.207292
A730056A06Rik	5.93844	12.6349	1.97379	19.2726	8.0929	13.9068	0.670429	8.30638	-1.2574	0.78136	-1.60925	0.107562	0.244142	0.308129	1.56123	0.14193	0.775917	0.447976
A730098P11Rik	55.3229	97.9572	49.6894	17.9191	19.5204	20.8323	3.49693	51.5944	1.85583	0.413842	4.48439	7.31234e-06	0.000119119	3.08737	5.01821	2.38521	1.36344	0.787183
A830010M20Rik	405.952	447.003	382.725	295.392	272.501	247.173	1.52102	332.943	0.602487	0.135866	4.43441	9.23268e-06	0.000144638	1.37428	1.64037	1.54841	0.135144	0.0780252
A830018L16Rik	84.9535	66.9309	96.4313	64.6158	67.2004	78.4405	1.18003	83.9615	0.255157	0.252945	1.00874	0.313097	0.501939	1.31475	0.995989	1.22936	0.165005	0.0952658
A830052D11Rik	15.8153	10.6957	8.79031	15.212	10.8513	7.61078	1.0601	9.73099	-0.0339483	0.661046	-0.0513554	0.959042	0.978134	1.03966	0.985666	1.15498	0.0864891	0.0499345
A830080D01Rik	40.5076	35.9046	33.135	33.4847	27.4014	29.9615	1.20866	31.0357	0.239205	0.310988	0.769179	0.441787	0.623399	1.20973	1.31032	1.10592	0.102205	0.0590079
A830082K12Rik	50.3844	39.7829	29.2399	32.8079	28.5835	34.3687	1.25944	32.9614	0.200268	0.31382	0.638163	0.523367	0.691418	1.53574	1.39181	0.850771	0.361162	0.208517
A830082N09Rik	109.646	160.01	148.042	200.645	192.114	191.139	0.717961	170.251	-0.42658	0.167838	-2.54162	0.011034	0.0461915	0.546466	0.832888	0.774528	0.151358	0.0873868
A930004D18Rik	30.6307	22.3306	12.6855	9.79793	10.8513	14.5364	2.01893	14.5704	0.750592	0.478907	1.5673	0.117045	0.259309	3.12624	2.05788	0.872672	1.12729	0.65084
A930005H10Rik	50.3844	57.2352	47.7419	168.837	148.375	146.437	0.33673	89.5786	-1.60211	0.270207	-5.9292	3.04413e-09	1.20668e-07	0.29842	0.385747	0.326023	0.0446374	0.0257714
A930006K02Rik	1	10.6957	10.7379	20.6261	18.3382	21.1471	0.379833	13.1648	-1.21571	0.557832	-2.17935	0.0293056	0.0949348	0.0484822	0.583248	0.50777	0.28943	0.167102
A930011O12Rik	5.93844	4.87829	3.92137	18.5959	52.2265	46.6458	0.165605	23.9224	-3.45881	0.729849	-4.73908	2.14689e-06	4.136e-05	0.319342	0.0934063	0.0840668	0.133222	0.0769159
A930013F10Rik	1	2.93914	2.94758	6.41411	18.3382	17.0547	0.163004	8.8785	-2.95034	1.02022	-2.89187	0.00382956	0.0204301	0.155906	0.160274	0.17283	0.00878594	0.00507257
A930016O22Rik	1	4.87829	8.79031	6.41411	9.27505	8.24037	0.582867	5.73826	-0.418376	0.696933	-0.60031	0.5483	0.711435	0.155906	0.525958	1.06674	0.458074	0.264469
A930017M01Rik	114.584	86.3223	111.038	101.161	99.9066	94.8101	1.05596	105.513	0.0679025	0.21308	0.318672	0.749975	0.85733	1.13269	0.86403	1.17116	0.167327	0.0966063
A930024E05Rik	5.93844	10.6957	1.97379	9.12116	7.3048	10.444	0.768085	7.49204	-0.833427	0.75742	-1.10035	0.27118	0.45819	0.651062	1.4642	0.188988	0.645611	0.372744
AA388235	20.7538	16.5131	12.6855	40.9291	31.3419	37.8315	0.456418	29.2102	-1.32433	0.416547	-3.17929	0.00147635	0.00968626	0.507067	0.526872	0.335315	0.105345	0.0608208
AA414768	55.3229	30.0872	66.2438	43.6361	42.7693	34.9983	1.28802	47.8512	0.361713	0.317391	1.13964	0.254435	0.438102	1.26782	0.703475	1.89277	0.594907	0.34347
AA415398	40.5076	35.9046	40.9253	39.5755	40.405	35.6279	1.02029	32.9965	0.0266741	0.309758	0.0861129	0.931377	0.961969	1.02355	0.888617	1.14869	0.130067	0.0750939
AA986860	20.7538	20.3914	15.6068	20.6261	17.5501	14.5364	1.08058	14.8494	0.0663479	0.446869	0.148473	0.88197	0.934317	1.00619	1.1619	1.07364	0.0780864	0.0450832
AA987161	94.8304	76.6266	50.6632	78.8278	60.5016	66.4782	1.07721	67.9951	0.0365957	0.333316	0.109793	0.912573	0.951894	1.20301	1.26652	0.762103	0.274733	0.158617
Aaas	104.707	64.9917	85.7196	139.737	113.698	108.661	0.703268	83.0023	-0.540171	0.329683	-1.63845	0.101327	0.23418	0.74932	0.571615	0.78887	0.115717	0.0668093
Aacs	60.2613	78.5657	94.4837	54.4643	74.6874	67.7374	1.18441	67.4502	0.313881	0.255495	1.22852	0.219251	0.396115	1.10644	1.05193	1.39485	0.184279	0.106394
Aagab	159.03	192.975	202.574	191.171	170.836	190.824	1.00768	183.435	0.0496506	0.159083	0.312106	0.75496	0.860213	0.831876	1.1296	1.06158	0.156006	0.0900699
Aak1	455.337	445.064	432.388	314.342	429.333	445.181	1.15215	412.886	0.155532	0.161449	0.963348	0.335373	0.524449	1.44854	1.03664	0.971264	0.258757	0.149393
Aamdc	144.215	191.036	184.072	315.695	324.909	279.282	0.567958	217.905	-0.789518	0.187946	-4.20078	2.65995e-05	0.000357604	0.456817	0.587967	0.659091	0.102611	0.0592422
Aamp	1141.78	1150.91	1279.58	1094.65	1003.86	979.71	1.16521	1086.58	0.219545	0.160658	1.36654	0.171771	0.335514	1.04306	1.14649	1.30609	0.13251	0.076505
Aar2	75.0767	105.714	97.4051	80.8581	85.7208	86.9401	1.09403	90.1878	0.184748	0.201342	0.917582	0.358838	0.54689	0.928499	1.23323	1.12037	0.154065	0.0889494
Aard	262.738	373.316	432.388	170.191	156.65	159.659	2.2117	229.47	1.17827	0.206346	5.71014	1.12883e-08	3.99088e-07	1.54378	2.38312	2.70821	0.60084	0.346895
Aars	687.444	733.996	649.543	828.682	748.513	634.69	0.944524	663.355	-0.0951978	0.191234	-0.497809	0.618619	0.76536	0.829563	0.980606	1.0234	0.101832	0.058793
Aars2	40.5076	32.0263	32.1612	42.9593	34.1002	35.3131	0.930952	34.8422	-0.152288	0.303451	-0.501854	0.61577	0.763642	0.942928	0.939182	0.910746	0.0175988	0.0101607
Aarsd1	391.137	507.116	362.276	530.906	398.597	424.405	0.9542	422.962	-0.0999872	0.185309	-0.53957	0.589494	0.743388	0.736735	1.27225	0.853609	0.281574	0.162567
Aasdh	5.93844	14.574	11.7117	17.9191	22.6728	23.9803	0.487529	15.6818	-0.959427	0.608811	-1.5759	0.115048	0.256	0.331403	0.642798	0.488387	0.155699	0.089893
Aasdhppt	129.4	144.497	187.967	273.736	257.921	252.839	0.592127	188.74	-0.717017	0.209309	-3.42564	0.000613342	0.00475303	0.472717	0.560237	0.743427	0.138144	0.0797574
Aass	1	1	2.94758	12.505	11.6394	12.3328	0.134962	6.70037	-3.24874	1.07504	-3.02197	0.00251132	0.0148109	0.0799681	0.0859154	0.239004	0.0901515	0.052049
Aatf	50.3844	47.5394	38.9778	47.6967	38.4348	40.0351	1.08894	43.6206	0.0750254	0.288126	0.260391	0.794562	0.885622	1.05635	1.23689	0.97359	0.13464	0.0777343
Aatk	401.014	491.603	490.816	459.846	599.168	549.065	0.86215	502.276	-0.205535	0.20474	-1.00388	0.315434	0.503965	0.872062	0.820476	0.893912	0.0377079	0.0217706
Abat	578.798	540.082	545.348	654.077	496.321	571.101	0.975995	600.248	-0.0519978	0.179421	-0.289809	0.771963	0.870923	0.884908	1.08817	0.954906	0.103259	0.0596166
Abca1	55.3229	22.3306	29.2399	63.2623	75.0814	63.3302	0.544541	53.7197	-1.08616	0.400052	-2.71506	0.00662638	0.031174	0.874501	0.297418	0.461705	0.297325	0.171661
Abca2	218.292	169.705	168.492	361.715	412.782	303.207	0.523438	285.72	-0.993367	0.212144	-4.68253	2.83362e-06	5.23539e-05	0.60349	0.411126	0.555699	0.100158	0.0578261
Abca3	1	8.75657	9.7641	3.03029	6.91075	5.40718	1.13429	6.88684	0.687682	0.742933	0.925631	0.354638	0.543288	0.330001	1.26709	1.80576	0.746791	0.43116
Abca5	45.446	20.3914	21.4496	44.9896	44.3455	41.9239	0.660535	41.1335	-0.828243	0.344674	-2.40297	0.0162624	0.062016	1.01014	0.459831	0.511631	0.303876	0.175443
Abca7	5.93844	4.87829	6.84273	5.06058	13.2156	5.40718	0.936031	8.67409	-0.470789	0.709058	-0.663964	0.506714	0.678089	1.17347	0.369132	1.26549	0.4931	0.284691
Abca8a	1	2.93914	5.86894	11.1515	21.0966	17.6843	0.186955	9.04937	-2.28087	0.754117	-3.02456	0.00248993	0.0147179	0.0896744	0.139319	0.331872	0.127933	0.0738622
Abcb10	89.892	86.3223	90.5886	63.2623	77.8398	75.9221	1.24103	83.5866	0.295302	0.256772	1.15006	0.250121	0.432992	1.42094	1.10897	1.19318	0.161395	0.0931817
Abcb1a	1	4.87829	4.89515	6.41411	10.8513	7.61078	0.416218	5.72001	-1.15028	0.801363	-1.43541	0.15117	0.308544	0.155906	0.44956	0.643187	0.245346	0.14165
Abcb4	1	2.93914	3.92137	10.4747	3.75835	9.49957	0.430097	4.63846	-1.64732	0.990453	-1.66319	0.0962737	0.225812	0.0954682	0.78203	0.412794	0.343608	0.198382
Abcb6	5.93844	22.3306	8.79031	18.5959	16.368	17.3695	0.729902	16.972	-0.463988	0.539523	-0.859998	0.38979	0.575945	0.319342	1.36429	0.506076	0.55727	0.32174
Abcb7	45.446	30.0872	38.9778	36.1917	56.9551	57.349	0.821207	47.9911	-0.460325	0.327223	-1.40676	0.159499	0.319412	1.2557	0.528261	0.679659	0.383822	0.2216
Abcb8	40.5076	24.2697	45.7943	35.5149	46.3158	45.0718	0.893537	46.8092	-0.194674	0.355351	-0.547837	0.583804	0.738992	1.14058	0.524006	1.01603	0.326027	0.188232
Abcb9	40.5076	47.5394	32.1612	32.8079	44.7396	39.7203	1.03565	43.0501	-0.025625	0.29191	-0.0877837	0.930049	0.961205	1.23469	1.06258	0.809693	0.213774	0.123422
Abcc1	60.2613	22.3306	32.1612	18.5959	16.762	20.8323	2.03887	26.2942	0.924751	0.420511	2.19911	0.0278701	0.0915313	3.24058	1.33221	1.54381	1.04608	0.603952
Abcc10	60.2613	37.8437	62.3487	21.3029	27.0073	30.5911	2.08939	40.5822	1.0336	0.374818	2.7576	0.00582282	0.0282628	2.82878	1.40124	2.03813	0.715151	0.412893
Abcc4	10.8769	8.75657	13.6593	5.73735	6.91075	5.72198	1.85002	6.72637	1.0283	0.618884	1.66154	0.0966054	0.226347	1.8958	1.26709	2.38715	0.561432	0.324143
Abcc5	252.861	206.549	184.072	235.837	272.107	249.376	0.856463	232.562	-0.291234	0.168258	-1.73087	0.0834745	0.204163	1.07218	0.759075	0.73813	0.187113	0.10803
Abcc8	50.3844	28.148	17.5544	15.212	28.5835	15.7955	1.80275	24.7667	0.567052	0.540764	1.04861	0.294356	0.481907	3.31214	0.984764	1.11135	1.3087	0.755579
Abcd1	10.8769	6.81743	20.4758	3.70705	6.91075	11.0736	1.92322	11.538	0.974401	0.673739	1.44626	0.148105	0.304211	2.93411	0.986496	1.84907	0.97592	0.563448
Abcd2	45.446	61.1135	36.0564	55.8179	64.4421	72.7741	0.752662	53.9117	-0.478312	0.327471	-1.46063	0.144118	0.298809	0.814184	0.948347	0.495456	0.232629	0.134308
Abcd3	124.461	258.906	173.361	191.847	161.378	168.788	1.09339	191.79	0.143438	0.205773	0.697066	0.485761	0.661117	0.648751	1.60434	1.02709	0.481233	0.27784
Abcd4	5.93844	1	7.81652	5.73735	4.9405	4.46279	0.996316	5.80572	0.105922	0.787076	0.134577	0.892947	0.940243	1.03505	0.202409	1.75149	0.775266	0.4476
Abce1	297.307	258.906	226.919	207.413	212.605	216.952	1.23238	233.25	0.257174	0.160581	1.60152	0.109262	0.246763	1.4334	1.21778	1.04594	0.194144	0.112089
Abcf1	598.552	693.274	522.951	404.351	330.032	374.666	1.65889	492.011	0.709009	0.166016	4.27072	1.94843e-05	0.000274945	1.48028	2.10063	1.39578	0.384879	0.22221
Abcf2	188.661	291.872	282.425	276.443	294.567	287.782	0.884898	271.336	-0.124927	0.184854	-0.675816	0.499157	0.672518	0.682459	0.990848	0.981386	0.175381	0.101256
Abcf3	203.476	222.062	240.552	256.817	212.605	212.545	0.989518	223.053	-0.00118331	0.158925	-0.00744572	0.994059	0.996866	0.792301	1.04448	1.13177	0.176283	0.101777
Abcg1	139.276	97.9572	132.461	116.727	151.527	124.086	0.969048	137.768	-0.10485	0.233005	-0.449989	0.652718	0.791087	1.19319	0.646466	1.06749	0.286346	0.165322
Abcg2	15.8153	6.81743	11.7117	13.8585	18.7323	18.9435	0.707794	13.1273	-0.751479	0.501701	-1.49786	0.134169	0.284832	1.1412	0.363941	0.618241	0.396293	0.2288
Abcg4	163.969	196.854	146.095	149.211	207.876	186.417	0.943192	177.525	-0.115211	0.206443	-0.558077	0.576792	0.732935	1.0989	0.946974	0.783699	0.157636	0.0910111
Abhd10	134.338	96.018	153.885	261.554	231.519	220.73	0.541836	177.114	-0.884445	0.233488	-3.78797	0.000151886	0.00151612	0.513615	0.41473	0.697164	0.143317	0.0827438
Abhd11	60.2613	86.3223	72.0866	71.3834	65.6242	79.6997	1.02136	74.5845	0.0479766	0.22394	0.214239	0.830361	0.906244	0.844192	1.3154	0.904477	0.256429	0.148049
Abhd12	405.952	408.22	403.175	423.3	601.927	507.511	0.81054	503.148	-0.33411	0.278728	-1.19869	0.230648	0.410434	0.959017	0.678189	0.794415	0.141107	0.0814679
Abhd13	124.461	64.9917	83.772	47.6967	57.7432	57.9786	1.72661	69.2458	0.663879	0.274497	2.41853	0.0155834	0.0600256	2.60943	1.12553	1.44488	0.781037	0.450932
Abhd14a	80.0151	103.775	114.933	106.575	111.728	124.401	0.867831	102.627	-0.134535	0.197627	-0.680754	0.496027	0.670233	0.750786	0.928814	0.923892	0.101394	0.0585396
Abhd14b	60.2613	16.5131	28.2661	53.1108	56.9551	56.7194	0.640972	42.5634	-0.925207	0.331632	-2.78986	0.00527308	0.0262058	1.13463	0.289933	0.498349	0.440041	0.254058
Abhd16a	124.461	161.949	138.304	239.898	289.051	244.969	0.547889	205.554	-0.857096	0.286625	-2.9903	0.00278701	0.0160618	0.518809	0.560279	0.564578	0.025275	0.0145925
Abhd17a	361.506	516.812	434.336	746.793	615.324	617.376	0.675833	554.75	-0.572101	0.169555	-3.37413	0.000740502	0.00550683	0.484078	0.839902	0.703519	0.17952	0.103646
Abhd17b	287.43	266.663	316.508	263.584	248.858	254.728	1.13485	289.695	0.188999	0.225051	0.839808	0.401016	0.585784	1.09047	1.07155	1.24253	0.093735	0.0541179
Abhd17c	75.0767	82.444	84.7458	84.9187	79.81	74.3481	1.01899	76.1329	0.0452556	0.250269	0.180828	0.856503	0.919786	0.884101	1.033	1.13985	0.12845	0.0741608
Abhd3	5.93844	16.5131	17.5544	21.3029	30.9478	23.3507	0.521371	24.2263	-0.763726	0.436392	-1.75009	0.0801026	0.198489	0.278762	0.53358	0.751771	0.236741	0.136682
Abhd4	104.707	103.775	148.042	398.26	457.704	414.331	0.282315	241.596	-1.81499	0.326417	-5.56033	2.69261e-08	8.67538e-07	0.262912	0.226729	0.357304	0.0674154	0.0389223
Abhd5	94.8304	96.018	131.488	101.161	114.092	104.884	1.01088	93.6604	0.0434294	0.291793	0.148836	0.881683	0.934285	0.937421	0.841581	1.25365	0.215635	0.124497
Abhd6	144.215	142.557	159.728	72.0602	100.301	85.9957	1.76	122.699	0.801605	0.209657	3.82341	0.000131619	0.00133569	2.00131	1.4213	1.85739	0.30202	0.174372
Abhd8	1428.21	1660.91	1677.86	1678.7	1468.05	1543.51	1.02307	1579.75	0.0306637	0.142128	0.215747	0.829185	0.905541	0.850785	1.13137	1.08704	0.150837	0.0870856
Abi1	159.03	144.497	153.885	178.312	165.319	178.547	0.875929	160.731	-0.199182	0.180358	-1.10437	0.269433	0.456204	0.891865	0.874048	0.861875	0.0150831	0.00870821
Abi2	588.675	458.638	568.719	707.541	610.202	596.914	0.845461	619.674	-0.251713	0.140347	-1.7935	0.0728936	0.185727	0.832001	0.751617	0.952765	0.101247	0.058455
Abi3	10.8769	2.93914	1	17.2423	16.368	17.9991	0.28865	7.81385	-3.07543	0.926124	-3.32076	0.000897733	0.00647011	0.630825	0.179567	0.0555582	0.30275	0.174793
Abl1	208.415	152.253	168.492	122.817	208.664	177.287	1.12566	155.763	0.0249171	0.256259	0.0972341	0.922541	0.957539	1.69695	0.729656	0.950387	0.506906	0.292663
Abl2	223.23	276.358	271.713	114.696	132.219	130.382	2.04013	187.426	1.0567	0.193788	5.45288	4.95595e-08	1.50415e-06	1.94627	2.09016	2.08397	0.0813477	0.0469661
Ablim1	307.184	255.028	204.522	307.574	283.928	286.837	0.869989	264.089	-0.244879	0.185725	-1.3185	0.187337	0.355152	0.998731	0.898213	0.713024	0.14493	0.0836751
Ablim2	326.937	301.567	372.987	564.744	600.35	527.659	0.596034	422.954	-0.744773	0.153377	-4.85582	1.19891e-06	2.55006e-05	0.578912	0.502319	0.706872	0.103346	0.0596669
Ablim3	326.937	293.811	322.35	299.453	302.842	311.077	1.03273	273.297	0.0419595	0.175945	0.23848	0.811509	0.895356	1.09178	0.970177	1.03624	0.0608787	0.0351484
Abr	830.659	813.501	746.922	744.086	757.97	819.162	1.03381	768.108	0.0307522	0.110348	0.278684	0.780488	0.876056	1.11635	1.07326	0.911812	0.107825	0.0622526
Abracl	45.446	30.0872	25.3447	37.5452	35.2824	33.7391	0.938128	36.3758	-0.219517	0.347617	-0.631492	0.527719	0.694825	1.21043	0.852753	0.751197	0.241228	0.139273
Abt1	99.7689	115.409	167.518	160.039	146.799	164.066	0.810206	133.065	-0.243985	0.260405	-0.936944	0.348787	0.537522	0.623402	0.786176	1.02104	0.199906	0.115416
Abtb1	60.2613	59.1743	64.2963	47.6967	59.3194	46.9606	1.21004	59.9705	0.270184	0.247214	1.09291	0.274432	0.461242	1.26343	0.997554	1.36915	0.191465	0.110542
Abtb2	15.8153	20.3914	43.8467	47.6967	77.4457	75.2925	0.392411	45.7931	-1.16294	0.356519	-3.26193	0.00110657	0.00766951	0.331581	0.2633	0.582351	0.167999	0.0969942
Acaa1a	144.215	138.679	130.514	120.11	101.877	119.05	1.21941	133.061	0.266315	0.212684	1.25216	0.21051	0.385778	1.20069	1.36124	1.0963	0.133461	0.0770538
Acaa1b	1	1	2.94758	6.41411	6.91075	4.77759	0.305856	3.23833	-2.11415	1.17127	-1.80501	0.0710735	0.182225	0.155906	0.144702	0.616959	0.269482	0.155585
Acaa2	35.5691	43.6612	56.506	84.9187	90.8434	84.7365	0.522108	66.2862	-0.843167	0.238053	-3.54193	0.000397204	0.00336082	0.418861	0.48062	0.666843	0.129092	0.0745313
Acaca	124.461	125.105	131.488	186.433	161.378	159.344	0.756	145.603	-0.399743	0.185093	-2.15969	0.0307969	0.0985735	0.667591	0.775229	0.825182	0.080536	0.0464975
Acacb	15.8153	14.574	17.5544	16.5656	10.8513	20.5175	1.05112	17.1895	0.0200626	0.476971	0.0420625	0.966449	0.982141	0.954711	1.34307	0.855581	0.257649	0.148753
Acad11	5.93844	12.6349	20.4758	19.9494	18.7323	21.1471	0.646809	18.2194	-0.384934	0.439017	-0.876807	0.380591	0.567417	0.297676	0.674497	0.968253	0.336145	0.194073
Acad8	50.3844	74.6875	66.2438	78.8278	76.2636	81.2737	0.811192	74.8272	-0.256543	0.251606	-1.01962	0.307908	0.496272	0.639171	0.979333	0.815071	0.170114	0.0982156
Acad9	154.092	169.705	150.963	262.231	211.817	223.563	0.688024	181.487	-0.554672	0.173497	-3.197	0.00138863	0.00921598	0.587619	0.80119	0.675262	0.107356	0.0619819
Acadl	84.9535	57.2352	78.9031	157.332	144.828	165.955	0.470202	107.781	-1.11491	0.246908	-4.51549	6.31693e-06	0.000104907	0.539962	0.395193	0.47545	0.0725271	0.0418735
Acadm	84.9535	92.1398	100.326	128.232	147.981	147.696	0.654808	118.454	-0.593127	0.243463	-2.43621	0.014842	0.0579722	0.662501	0.622647	0.679275	0.0290875	0.0167937
Acads	20.7538	33.9654	26.3185	27.3938	28.1895	25.8691	0.993293	27.6939	0.0467315	0.328175	0.142398	0.886765	0.937258	0.757609	1.2049	1.01737	0.224615	0.129681
Acadsb	371.383	338.411	357.407	434.129	491.592	443.922	0.782992	374.15	-0.36728	0.170305	-2.1566	0.0310369	0.0991194	0.855468	0.688397	0.805111	0.0857036	0.049481
Acadvl	45.446	76.6266	75.9817	76.7975	63.654	73.4037	0.943561	74.4632	-0.0127764	0.241667	-0.052868	0.957837	0.977631	0.591764	1.2038	1.03512	0.316124	0.182514
Acan	5.93844	1	3.92137	3.70705	6.5167	4.46279	0.878021	4.2546	-0.804089	0.955251	-0.841757	0.399924	0.584972	1.60193	0.153452	0.878681	0.72424	0.41814
Acap2	84.9535	51.4177	59.4273	47.0199	64.048	57.6638	1.21338	57.8423	0.146035	0.332522	0.439173	0.660536	0.796921	1.80676	0.8028	1.03058	0.526349	0.303888
Acap3	504.721	260.845	325.272	204.706	262.255	221.044	1.64391	252.63	0.634369	0.258776	2.45142	0.0142292	0.0561825	2.46559	0.994623	1.47152	0.750484	0.433292
Acat1	494.844	514.873	641.753	615.501	551.882	533.01	0.980309	555.625	-0.0220241	0.161653	-0.136244	0.891629	0.939611	0.80397	0.93294	1.20402	0.204187	0.117887
Acat2	302.245	386.89	372.987	501.128	469.132	453.051	0.750367	379.515	-0.399599	0.173958	-2.2971	0.021613	0.0763696	0.603129	0.824693	0.823278	0.127514	0.07362
Acbd3	242.984	334.533	293.137	242.605	225.609	247.488	1.22294	259.829	0.312985	0.15654	1.99939	0.045566	0.131231	1.00156	1.4828	1.18445	0.242917	0.140248
Acbd4	89.892	144.497	122.724	168.837	105.817	111.494	0.999554	129.983	-0.0602556	0.249552	-0.241455	0.809203	0.89417	0.532418	1.36553	1.10072	0.425669	0.24576
Acbd5	139.276	99.8963	148.042	149.211	169.653	176.973	0.786256	142.944	-0.361438	0.255924	-1.41228	0.157867	0.31718	0.933418	0.588826	0.836526	0.177711	0.102601
Acbd6	178.784	284.115	251.264	263.584	261.073	255.358	0.916836	253.189	-0.0773064	0.165517	-0.46706	0.640457	0.782289	0.67828	1.08826	0.983968	0.213074	0.123018
Acbd7	1	4.87829	8.79031	9.12116	5.33455	6.98118	0.761083	5.61606	-0.282339	0.889611	-0.317374	0.75096	0.85808	0.109635	0.91447	1.25914	0.589905	0.340582
Accs	5.93844	2.93914	5.86894	9.79793	5.33455	4.14799	0.857315	4.45482	-0.404304	0.813455	-0.497021	0.619174	0.765715	0.606092	0.550964	1.41489	0.483659	0.279241
Acd	159.03	169.705	164.596	265.615	269.742	224.507	0.65367	196.339	-0.617448	0.185206	-3.33384	0.000856562	0.00623175	0.598725	0.629139	0.733146	0.0704877	0.0406961
Ace	30.6307	28.148	42.8729	40.2523	50.6503	51.053	0.718824	46.6309	-0.427153	0.316853	-1.34811	0.177622	0.342544	0.760967	0.555732	0.839772	0.146635	0.0846596
Acer2	5.93844	8.75657	5.86894	5.73735	4.9405	6.03678	1.25988	4.93003	0.359243	0.790803	0.454276	0.64963	0.789026	1.03505	1.77241	0.972197	0.444968	0.256902
Acer3	35.5691	45.6003	46.7681	48.3735	57.7432	48.5346	0.829537	50.3265	-0.219669	0.265083	-0.828679	0.407286	0.59167	0.735302	0.789708	0.963602	0.119247	0.0688476
Ache	494.844	454.76	505.423	453.755	583.8	468.476	0.982794	537.393	-0.050325	0.30892	-0.162906	0.870592	0.928892	1.09055	0.778964	1.07886	0.176619	0.101971
Acin1	445.46	479.968	465.497	547.148	533.756	565.12	0.845697	496.492	-0.237489	0.13968	-1.70023	0.0890875	0.214495	0.814149	0.899228	0.823714	0.0466056	0.0269077
Acly	499.783	565.291	475.235	515.34	506.566	434.478	1.05985	489.444	0.0815494	0.148962	0.54745	0.584069	0.739042	0.969811	1.11593	1.09381	0.0787547	0.045469
Acn9	1	6.81743	11.7117	5.73735	7.3048	2.88879	1.72058	6.14043	0.745451	0.749256	0.994922	0.319774	0.507954	0.174297	0.933281	4.05418	2.05627	1.18719
Aco1	50.3844	63.0526	56.506	67.9996	77.8398	70.8854	0.782709	61.4956	-0.334733	0.273441	-1.22415	0.220894	0.398334	0.740952	0.81003	0.797146	0.0367323	0.0212074
Aco2	771.397	1009.35	1098.46	1052.01	1184.73	1092.09	0.863687	962.638	-0.196598	0.187217	-1.05011	0.293668	0.481474	0.733258	0.851973	1.00583	0.136663	0.0789025
Acot1	75.0767	39.7829	36.0564	180.342	143.252	149.585	0.311685	92.8822	-1.84894	0.283987	-6.51065	7.48279e-11	3.94687e-09	0.416301	0.277712	0.241043	0.0924363	0.0533681
Acot11	45.446	39.7829	31.1874	49.0502	53.8027	52.3122	0.75404	42.1306	-0.524458	0.281885	-1.86054	0.0628095	0.166217	0.92652	0.739421	0.596179	0.165655	0.0956409
Acot13	410.891	437.307	422.65	499.098	465.191	459.977	0.894059	442.363	-0.161042	0.188999	-0.852079	0.39417	0.580241	0.823267	0.940059	0.918852	0.0622184	0.0359218
Acot2	20.7538	32.0263	21.4496	14.5353	14.7918	20.5175	1.54613	20.9568	0.603112	0.443714	1.35923	0.174072	0.338442	1.42782	2.16514	1.04543	0.569158	0.328603
Acot3	1	2.93914	6.84273	7.09087	4.9405	5.72198	0.643934	3.76648	-0.413586	0.849643	-0.486776	0.626417	0.771288	0.141026	0.594908	1.19587	0.529127	0.305491
Acot5	1	1	2.94758	6.41411	6.12265	7.29598	0.241078	3.07545	-2.28409	1.15806	-1.97234	0.0485709	0.13754	0.155906	0.163328	0.404	0.141143	0.0814892
Acot7	2885.05	3078.42	3288.51	3672.44	3684.19	2937.13	0.913602	3005.82	-0.15179	0.165808	-0.915458	0.359951	0.547758	0.785595	0.835577	1.11963	0.180171	0.104022
Acot8	25.6922	55.296	55.5322	43.6361	56.167	53.2566	0.872001	52.4791	-0.0497798	0.304758	-0.163342	0.870249	0.92889	0.588783	0.984493	1.04273	0.246996	0.142603
Acot9	10.8769	6.81743	13.6593	21.3029	16.762	12.3328	0.674953	16.8152	-0.634075	0.506086	-1.2529	0.210242	0.385637	0.510582	0.406719	1.10756	0.378229	0.218371
Acox1	371.383	383.011	375.909	375.927	320.969	325.872	1.11159	372.774	0.149936	0.150099	0.998914	0.317836	0.506104	0.987913	1.1933	1.15355	0.108932	0.0628919
Acox3	30.6307	24.2697	31.1874	24.6867	28.5835	26.1839	1.09365	29.903	0.118595	0.329278	0.360168	0.718722	0.835772	1.24077	0.849081	1.19109	0.213254	0.123122
Acp1	860.289	993.842	866.698	725.137	666.945	725.352	1.29046	788.556	0.365521	0.138046	2.64782	0.00810132	0.0364295	1.18638	1.49014	1.19487	0.172978	0.0998691
Acp2	144.215	130.923	121.75	88.9793	110.94	100.476	1.33754	135.254	0.379859	0.25288	1.50213	0.133063	0.283529	1.62077	1.18012	1.21172	0.245794	0.141909
Acp6	15.8153	14.574	15.6068	21.9797	19.9144	18.3139	0.767853	16.4425	-0.405852	0.447895	-0.906131	0.364867	0.552666	0.719544	0.731832	0.852183	0.0732901	0.042314
Acpl2	60.2613	53.3569	54.5584	42.2826	38.0407	51.9974	1.29236	58.592	0.320105	0.255275	1.25396	0.209856	0.385065	1.4252	1.40263	1.04925	0.210841	0.121729
Acr	5.93844	14.574	13.6593	9.79793	7.69885	9.18477	1.32875	10.5477	0.565688	0.560217	1.00977	0.312607	0.501436	0.606092	1.89301	1.48716	0.65792	0.379851
Acrbp	10.8769	6.81743	9.7641	13.8585	28.1895	19.8879	0.505884	13.7236	-1.32189	0.540258	-2.44678	0.0144139	0.0567231	0.784853	0.241843	0.490956	0.271812	0.156931
Acsbg1	30.6307	64.9917	55.5322	101.838	101.877	97.6433	0.502483	79.3299	-0.928768	0.354201	-2.62215	0.00873769	0.0384841	0.300779	0.637944	0.568725	0.178076	0.102812
Acsf2	5.93844	8.75657	3.92137	13.1817	8.48695	8.86997	0.641456	7.296	-0.90776	0.687117	-1.32111	0.186464	0.354216	0.450505	1.03177	0.442094	0.338047	0.195171
Acsf3	40.5076	72.7483	63.3225	80.1813	74.2933	69.941	0.796591	63.672	-0.256683	0.235598	-1.0895	0.275935	0.462995	0.505199	0.979204	0.90537	0.255039	0.147247
Acsl1	119.523	132.862	130.514	96.4237	91.6315	91.9769	1.3695	114.477	0.474312	0.200238	2.36874	0.0178488	0.0661604	1.23956	1.44996	1.41899	0.113594	0.0655836
Acsl3	302.245	258.906	196.732	231.776	287.08	276.449	0.972511	277.313	-0.100521	0.257147	-0.390909	0.695865	0.820942	1.30404	0.901859	0.711638	0.302454	0.174622
Acsl4	124.461	72.7483	72.0866	57.8481	70.7469	74.3481	1.38313	80.3848	0.318152	0.298344	1.06639	0.286246	0.474212	2.15151	1.02829	0.969581	0.666089	0.384566
Acsl5	80.0151	101.835	64.2963	90.3328	80.9922	74.6629	1.00143	88.9261	-0.0184272	0.260648	-0.0706978	0.943638	0.969657	0.885781	1.25735	0.861154	0.221976	0.128158
Acsl6	65.1998	53.3569	53.5846	60.5552	64.8361	64.9042	0.908415	64.5773	-0.190009	0.291909	-0.650918	0.515099	0.684271	1.0767	0.82295	0.825595	0.145745	0.0841459
Acss1	65.1998	18.4523	27.2923	45.6664	33.7062	42.2387	0.873777	35.1827	-0.326532	0.434845	-0.750916	0.452703	0.631997	1.42774	0.547446	0.646145	0.482278	0.278443
Acss2	50.3844	47.5394	47.7419	70.7067	80.5981	64.2746	0.681732	56.7651	-0.587228	0.263094	-2.23201	0.0256142	0.0861335	0.712584	0.589833	0.74278	0.0810065	0.0467691
Acta1	20.7538	61.1135	62.3487	55.1411	36.4645	36.8871	1.24753	51.1074	0.337724	0.322949	1.04575	0.295675	0.482905	0.376376	1.67597	1.69026	0.75448	0.435599
Acta2	40.5076	53.3569	26.3185	35.5149	190.144	125.975	0.54337	54.6686	-1.6028	0.525221	-3.05168	0.00227567	0.0137054	1.14058	0.280613	0.208918	0.518438	0.29932
Actb	889.92	1472.81	1350.67	1151.5	539.273	635.32	1.87664	1107.5	0.681288	0.328376	2.07472	0.0380125	0.115289	0.772837	2.7311	2.12597	1.00266	0.578887
Actg1	4914.75	4947.76	5250.69	4323.49	4307.97	3719.09	1.23236	4596.01	0.293248	0.0966143	3.03524	0.00240343	0.0143362	1.13676	1.14851	1.41182	0.155527	0.0897936
Actl6a	30.6307	28.148	31.1874	44.9896	38.8288	35.3131	0.762978	32.0293	-0.398186	0.30658	-1.2988	0.194013	0.363906	0.680838	0.724926	0.88317	0.106398	0.0614288
Actl6b	435.583	433.429	556.06	1077.05	851.36	873.308	0.51675	625.448	-0.962591	0.199628	-4.82191	1.42187e-06	2.92446e-05	0.404421	0.509102	0.636728	0.116342	0.0671703
Actn1	193.599	173.584	153.885	176.959	149.557	155.566	1.08129	166.963	0.0791226	0.181384	0.436215	0.662681	0.798427	1.09404	1.16065	0.989191	0.0864385	0.0499053
Actn2	15.8153	4.87829	4.89515	13.1817	11.6394	10.444	0.695872	11.1568	-0.942988	0.654799	-1.44012	0.149834	0.306486	1.19979	0.41912	0.468706	0.43711	0.252365
Actn4	247.922	167.766	151.937	168.161	172.806	177.287	1.10072	179.775	0.0547773	0.200187	0.27363	0.784369	0.878904	1.47432	0.970837	0.857011	0.328511	0.189666
Actr10	559.044	640.917	732.315	792.813	708.32	700.798	0.884985	665.934	-0.165088	0.142211	-1.16087	0.245694	0.42781	0.70514	0.904841	1.04497	0.170785	0.0986027
Actr1a	1186.23	1276.96	1313.67	1714.57	1657.98	1387.69	0.802899	1360.96	-0.329219	0.156149	-2.10836	0.0349998	0.108363	0.691853	0.770188	0.946658	0.130514	0.0753525
Actr1b	307.184	497.421	414.86	496.391	460.857	485.79	0.850721	442.302	-0.212871	0.173999	-1.2234	0.221177	0.398734	0.618834	1.07934	0.85399	0.23027	0.132947
Actr2	386.199	493.542	498.606	510.603	629.904	670.262	0.761258	543.279	-0.380261	0.212232	-1.79172	0.0731775	0.186168	0.756358	0.78352	0.743897	0.0202611	0.0116978
Actr3	336.814	342.289	483.999	580.31	557.005	531.436	0.701887	472.686	-0.486397	0.161296	-3.01555	0.00256514	0.0150267	0.580404	0.614518	0.910738	0.181673	0.104889
Actr3b	10.8769	8.75657	43.8467	47.6967	51.4384	47.2754	0.441917	32.3538	-1.03146	0.503857	-2.04713	0.0406448	0.12099	0.228043	0.170234	0.927473	0.421496	0.243351
Actr5	30.6307	32.0263	21.4496	47.6967	37.2526	40.3499	0.677831	32.2572	-0.667163	0.336054	-1.98529	0.0471126	0.134442	0.642197	0.859706	0.531589	0.166935	0.0963802
Actr6	89.892	97.9572	97.4051	75.444	86.9029	89.1437	1.13713	87.769	0.192591	0.218446	0.88164	0.377972	0.565121	1.19151	1.1272	1.09267	0.0501577	0.0289586
Actr8	252.861	293.811	256.133	304.19	253.98	266.69	0.982832	264.93	-0.0302476	0.158077	-0.191347	0.848253	0.915406	0.831259	1.15683	0.960412	0.163937	0.0946491
Actrt3	10.8769	16.5131	21.4496	21.3029	11.2453	14.2216	1.16242	12.5855	0.230148	0.493213	0.466629	0.640765	0.7824	0.510582	1.46845	1.50824	0.564863	0.326124
Acvr1	50.3844	28.148	23.3971	38.222	54.5908	50.4234	0.765945	37.8477	-0.689629	0.373154	-1.84811	0.0645866	0.169786	1.31821	0.515618	0.464013	0.478966	0.276531
Acvr1c	55.3229	61.1135	71.1128	24.6867	24.643	17.6843	2.91406	43.1313	1.59069	0.29693	5.35712	8.45578e-08	2.41507e-06	2.241	2.47995	4.02123	0.966252	0.557866
Acvr2a	75.0767	37.8437	50.6632	26.0403	32.13	38.7759	1.78917	53.2364	0.701055	0.431889	1.62323	0.104541	0.239282	2.8831	1.17783	1.30657	0.949559	0.548228
Acvr2b	267.676	212.367	193.81	78.1511	69.9588	60.8118	3.21592	149.684	1.69121	0.349999	4.83206	1.35129e-06	2.78804e-05	3.42511	3.0356	3.18705	0.196355	0.113366
Acy1	20.7538	35.9046	36.0564	48.3735	46.3158	41.9239	0.688097	37.887	-0.449993	0.303191	-1.48419	0.137759	0.289435	0.429032	0.775213	0.860045	0.228331	0.131827
Acy3	1	4.87829	7.81652	17.2423	20.3085	24.6099	0.205274	10.0119	-2.03363	0.669372	-3.03812	0.00238062	0.0142326	0.0579968	0.24021	0.317617	0.133289	0.0769545
Acyp1	40.5076	92.1398	77.9293	84.9187	79.0219	85.3661	0.851967	84.1839	-0.133536	0.231242	-0.577474	0.563619	0.722673	0.477016	1.166	0.912883	0.348509	0.201212
Acyp2	60.2613	57.2352	106.169	51.7573	53.0146	62.3858	1.31524	71.2925	0.483664	0.351665	1.37536	0.169021	0.331727	1.16431	1.07961	1.70182	0.337449	0.194826
Ada	15.8153	10.6957	6.84273	6.41411	3.3643	2.2592	2.89124	6.37284	1.68712	0.787353	2.14277	0.0321312	0.101696	2.46571	3.17918	3.02884	0.37611	0.217147
Adal	60.2613	70.8092	63.3225	71.3834	64.4421	76.5517	0.923394	66.5627	-0.118881	0.241518	-0.492224	0.622561	0.768131	0.844192	1.0988	0.827185	0.152147	0.0878421
Adam10	25.6922	45.6003	43.8467	43.6361	67.2004	76.5517	0.613376	57.1275	-0.632864	0.305875	-2.06903	0.0385435	0.116306	0.588783	0.678572	0.572772	0.057026	0.032924
Adam11	80.0151	101.835	117.855	126.878	147.981	149.27	0.702784	134.044	-0.433029	0.190071	-2.27825	0.0227115	0.0792659	0.630646	0.688167	0.789539	0.0804485	0.0464469
Adam12	55.3229	30.0872	15.6068	7.09087	7.3048	5.40718	4.93571	19.6123	2.43828	0.673403	3.62083	0.000293656	0.00263464	7.80199	4.11882	2.88631	2.55762	1.47664
Adam15	75.0767	78.5657	47.7419	76.1208	79.0219	64.2746	0.907763	84.2227	-0.168401	0.3617	-0.465582	0.641514	0.782937	0.986284	0.994227	0.74278	0.142935	0.0825237
Adam17	45.446	84.3832	53.5846	16.5656	17.9442	17.0547	3.52929	36.4452	1.92209	0.365172	5.26352	1.41324e-07	3.76509e-06	2.7434	4.70254	3.14192	1.03542	0.597802
Adam19	50.3844	37.8437	37.0302	10.4747	29.7657	16.1103	2.79335	30.6589	1.13133	0.468572	2.41443	0.0157601	0.0605277	4.81011	1.27139	2.29853	1.82051	1.05107
Adam1a	10.8769	12.6349	12.6855	10.4747	19.1263	20.8323	0.76931	13.4986	-0.508247	0.50859	-0.999326	0.317637	0.506019	1.0384	0.660601	0.608932	0.234464	0.135368
Adam22	198.538	154.192	145.121	122.141	201.572	179.491	1.06632	175.769	-0.0466727	0.301817	-0.154639	0.877106	0.932153	1.62548	0.764951	0.808513	0.484744	0.279867
Adam23	144.215	148.375	137.33	100.484	162.167	143.604	1.10216	156.125	0.0720755	0.263676	0.273349	0.784585	0.878921	1.4352	0.914954	0.956314	0.289164	0.166949
Adam32	1	2.93914	2.94758	4.38382	7.3048	8.86997	0.320926	3.44179	-1.81826	1.07602	-1.6898	0.0910664	0.217618	0.228112	0.402358	0.33231	0.087679	0.0506215
Adam33	1	8.75657	2.94758	6.41411	8.881	2.88879	0.720748	3.72806	-0.484697	0.960486	-0.504637	0.613814	0.762089	0.155906	0.985989	1.02035	0.489469	0.282595
Adam9	5.93844	4.87829	10.7379	6.41411	7.69885	9.49957	0.896611	7.2124	-0.0162957	0.721372	-0.0225899	0.981977	0.99077	0.925841	0.633638	1.13035	0.249645	0.144133
Adamts1	15.8153	6.81743	11.7117	3.03029	8.881	6.66638	2.58118	8.32784	0.857427	0.650495	1.31811	0.187465	0.355293	5.21908	0.767642	1.75683	2.33741	1.34951
Adamts10	40.5076	18.4523	23.3971	24.6867	25.4311	21.7767	1.14695	25.0919	0.0580308	0.401047	0.144698	0.884949	0.936041	1.64086	0.725579	1.07441	0.461934	0.266698
Adamts15	35.5691	20.3914	24.3709	12.505	12.4275	11.3884	2.20841	18.9491	1.12278	0.42303	2.65413	0.00795124	0.0358903	2.8444	1.64084	2.13998	0.604689	0.349117
Adamts16	30.6307	24.2697	26.3185	4.38382	7.3048	5.09239	5.15928	12.8491	2.4543	0.569391	4.31039	1.62965e-05	0.000238717	6.98721	3.32243	5.16821	1.83241	1.05794
Adamts17	70.1382	57.2352	62.3487	5.73735	4.54645	4.46279	12.9282	34.9286	4.00849	0.533203	7.51775	5.57269e-14	5.09765e-12	12.2249	12.589	13.9708	0.921078	0.531784
Adamts2	50.3844	41.722	61.3749	19.9494	30.5538	28.0727	2.02581	48.9674	1.00396	0.346081	2.90095	0.00372038	0.0200108	2.52561	1.36553	2.18628	0.59646	0.344366
Adamts20	30.6307	39.7829	32.1612	15.212	16.762	18.9435	2.02824	25.373	1.0572	0.413818	2.55474	0.0106268	0.0448852	2.01358	2.3734	1.69774	0.338065	0.195182
Adamts3	5.93844	18.4523	9.7641	4.38382	4.54645	7.29598	2.25051	8.01147	1.27864	0.603409	2.11903	0.0340876	0.106242	1.35463	4.05861	1.33828	1.56589	0.904065
Adamts4	10.8769	12.6349	4.89515	6.41411	5.7286	4.77759	1.64199	5.1871	0.744902	0.74126	1.00491	0.314938	0.503447	1.69578	2.20557	1.02461	0.592318	0.341975
Adamts5	15.8153	10.6957	8.79031	8.4444	17.5501	12.3328	1.06503	11.6334	-0.299609	0.609899	-0.491244	0.623254	0.768571	1.87288	0.609439	0.712761	0.701525	0.405026
Adamts9	20.7538	35.9046	50.6632	7.09087	12.0334	10.7588	3.53986	25.2398	2.02633	0.52046	3.89334	9.88741e-05	0.00105238	2.92683	2.98374	4.70902	1.01292	0.584808
Adamtsl1	20.7538	18.4523	13.6593	18.5959	19.5204	21.1471	0.902414	17.2057	-0.281748	0.455513	-0.618528	0.536227	0.702422	1.11604	0.945284	0.645915	0.237978	0.137397
Adamtsl4	5.93844	14.574	7.81652	14.5353	28.9776	21.7767	0.423478	12.1766	-1.26138	0.557765	-2.2615	0.0237283	0.0816287	0.408554	0.502941	0.358939	0.0731517	0.0422342
Adap1	321.999	383.011	408.044	409.765	432.879	390.406	0.905263	398.089	-0.124757	0.173533	-0.718925	0.472187	0.649139	0.785813	0.8848	1.04518	0.130887	0.0755678
Adap2	1	1	1	6.41411	3.3643	6.66638	0.20105	3.69963	-3.52617	1.42222	-2.47934	0.0131624	0.0528964	0.155906	0.297239	0.150006	0.0833536	0.0481242
Adar	1289.93	1083.04	1109.17	1119.01	1105.13	1026.93	1.07095	1086.17	0.0908978	0.150157	0.605352	0.544945	0.709014	1.15274	0.980015	1.08009	0.0867256	0.050071
Adarb1	381.26	313.202	314.56	271.705	327.274	288.726	1.1499	310.542	0.163528	0.191478	0.854034	0.393086	0.57929	1.40321	0.957004	1.08947	0.229158	0.132304
Adarb2	15.8153	6.81743	3.92137	21.9797	18.7323	24.6099	0.414275	14.8608	-1.91567	0.592481	-3.2333	0.00122369	0.0083202	0.719544	0.363941	0.159341	0.283473	0.163663
Adat1	25.6922	32.0263	35.0826	17.9191	17.1561	16.1103	1.82607	23.1653	0.963809	0.3911	2.46435	0.013726	0.054602	1.43379	1.86676	2.17764	0.373593	0.215694
Adat2	25.6922	16.5131	13.6593	14.5353	12.4275	9.49957	1.51141	13.8659	0.535209	0.517122	1.03497	0.300681	0.488095	1.76758	1.32876	1.43788	0.22846	0.131902
Adat3	5.93844	8.75657	9.7641	11.1515	4.9405	7.61078	1.19595	6.60715	0.210586	0.660327	0.318912	0.749793	0.857321	0.532526	1.77241	1.28293	0.624499	0.360555
Adc	35.5691	26.2089	38.004	51.0805	57.7432	49.1642	0.641074	38.7059	-0.667678	0.334471	-1.99622	0.0459097	0.131855	0.696334	0.453886	0.773	0.166579	0.0961747
Adck1	60.2613	115.409	71.1128	104.545	110.94	108.346	0.757683	89.511	-0.361904	0.235582	-1.53621	0.124486	0.270589	0.576416	1.04029	0.656346	0.247984	0.143174
Adck2	15.8153	35.9046	26.3185	51.0805	46.3158	40.6647	0.577346	40.1157	-0.73788	0.321755	-2.2933	0.0218308	0.0769652	0.309616	0.775213	0.647208	0.240532	0.138871
Adck3	25.6922	24.2697	29.2399	56.4946	42.7693	48.8494	0.540267	42.6455	-0.884992	0.321248	-2.75485	0.00587184	0.028448	0.454773	0.567456	0.598571	0.0756568	0.0436805
Adck4	109.646	111.531	111.038	151.918	151.921	155.251	0.723698	125.162	-0.468257	0.212138	-2.20733	0.0272913	0.0903791	0.721742	0.734138	0.715215	0.00961233	0.00554968
Adck5	20.7538	30.0872	32.1612	69.3531	53.4087	46.331	0.518916	42.5386	-0.940607	0.324309	-2.90034	0.00372761	0.0200415	0.299248	0.563338	0.694162	0.20117	0.116145
Adcy1	484.967	270.541	260.028	114.696	195.661	167.529	2.38771	236.84	1.07041	0.386932	2.76641	0.00566776	0.0276229	4.22828	1.3827	1.55214	1.59623	0.921583
Adcy2	89.892	57.2352	62.3487	106.575	125.126	100.476	0.640471	96.3703	-0.756185	0.25991	-2.90941	0.0036211	0.0196546	0.843461	0.457421	0.62053	0.193791	0.111885
Adcy5	134.338	105.714	108.117	91.6863	121.185	114.013	1.09527	119.569	0.0370579	0.203764	0.181867	0.855687	0.919438	1.46519	0.872331	0.948286	0.322605	0.186256
Adcy6	159.03	101.835	112.986	73.4137	69.1707	74.9777	1.71513	105.755	0.723652	0.229141	3.15811	0.00158794	0.0102577	2.16622	1.47223	1.50692	0.391044	0.225769
Adcy7	10.8769	12.6349	8.79031	22.6564	30.1597	24.2951	0.420275	21.2302	-1.40272	0.511589	-2.74189	0.0061086	0.0293504	0.480079	0.418932	0.361814	0.0591442	0.0341469
Adcy8	5.93844	6.81743	6.84273	3.03029	9.27505	6.35158	1.25735	5.17818	0.0865521	1.01019	0.0856788	0.931722	0.962249	1.95969	0.735029	1.07733	0.631868	0.364809
Adcy9	144.215	123.166	87.6672	39.5755	40.7991	40.3499	2.94519	82.1795	1.51944	0.278184	5.46198	4.70861e-08	1.4391e-06	3.64404	3.01884	2.17268	0.738443	0.42634
Adcyap1	94.8304	33.9654	81.8245	111.989	137.735	131.956	0.571156	119.627	-0.919326	0.281499	-3.26583	0.00109145	0.00758218	0.846782	0.246599	0.620087	0.303068	0.174977
Adcyap1r1	366.445	363.62	331.114	294.039	388.745	348.538	1.04387	392.132	0.0361866	0.275964	0.131128	0.895674	0.941447	1.24625	0.935368	0.950009	0.175413	0.101274
Add1	968.935	1071.41	982.579	1062.17	1117.74	1113.5	0.917733	996.427	-0.121346	0.121709	-0.997017	0.318756	0.507004	0.912226	0.958549	0.882424	0.0383601	0.0221472
Add2	825.72	881.371	795.612	795.52	734.721	694.817	1.12754	771.232	0.170136	0.153613	1.10756	0.268051	0.454842	1.03796	1.1996	1.14507	0.082231	0.0474761
Add3	282.491	239.515	192.836	369.159	343.036	305.725	0.698067	292.723	-0.559971	0.179991	-3.11111	0.00186387	0.0116416	0.765229	0.698221	0.63075	0.0672392	0.0388206
Adgb	15.8153	1	1.97379	5.06058	4.9405	6.35158	1.21279	3.84894	-0.590999	1.01192	-0.584036	0.559196	0.719327	3.1252	0.202409	0.310755	1.65708	0.956718
Adh1	1	1	1.97379	4.38382	6.5167	7.61078	0.213635	2.62373	-2.86027	1.36595	-2.09399	0.0362612	0.111371	0.228112	0.153452	0.259341	0.0544089	0.031413
Adh5	173.846	196.854	204.522	344.119	270.924	290.3	0.645436	243.756	-0.625526	0.166877	-3.74843	0.000177942	0.00172931	0.50519	0.726599	0.704518	0.121957	0.0704121
Adhfe1	1	8.75657	13.6593	47.0199	26.6133	36.2575	0.242342	23.2532	-2.00724	0.593	-3.38488	0.000712086	0.00533799	0.0212676	0.32903	0.376729	0.192936	0.111392
Adi1	178.784	175.523	221.076	384.048	456.128	407.091	0.464467	276.108	-1.09807	0.2097	-5.23639	1.63746e-07	4.30113e-06	0.465525	0.384811	0.543064	0.079132	0.0456869
Adipor1	149.153	97.9572	133.435	94.3934	123.156	102.995	1.22369	134.876	0.229193	0.317779	0.721234	0.470765	0.648015	1.58012	0.795394	1.29555	0.39727	0.229364
Adipor2	188.661	229.819	174.334	172.898	151.921	130.382	1.31367	176.749	0.386179	0.218885	1.7643	0.0776813	0.194169	1.09117	1.51275	1.3371	0.211765	0.122263
Adk	159.03	148.375	145.121	308.251	230.337	230.803	0.59628	197.296	-0.779712	0.184539	-4.2252	2.38731e-05	0.000325038	0.515912	0.644164	0.628764	0.0700253	0.0404291
Adm	5.93844	4.87829	3.92137	3.03029	7.3048	7.61078	1.04758	4.66125	-0.521258	0.918692	-0.567392	0.570448	0.727919	1.95969	0.667819	0.515239	0.793586	0.458177
Adnp	514.598	452.82	419.729	284.564	248.069	256.932	1.75579	366.758	0.802342	0.192657	4.16462	3.11872e-05	0.000407552	1.80837	1.82538	1.63362	0.106142	0.0612814
Adnp2	30.6307	12.6349	29.2399	11.8282	12.4275	12.6476	1.97274	15.2574	1.00746	0.436441	2.30834	0.0209802	0.0745562	2.58963	1.01669	2.3119	0.839527	0.484701
Ado	213.353	160.01	186.02	169.514	201.572	204.99	0.986629	195.508	-0.0545191	0.355694	-0.153275	0.878181	0.932294	1.25862	0.793811	0.90746	0.242305	0.139895
Adora1	134.338	165.827	120.776	292.685	370.619	330.594	0.423916	247.874	-1.25813	0.194999	-6.452	1.10386e-10	5.64049e-09	0.458985	0.447433	0.36533	0.0510647	0.0294822
Adpgk	25.6922	51.4177	30.2137	30.1008	46.3158	32.1651	0.967675	40.8742	0.012688	0.391395	0.0324173	0.974139	0.986126	0.853538	1.11016	0.939331	0.130636	0.0754226
Adprh	509.66	499.36	613.513	830.035	858.847	700.798	0.6903	629.544	-0.55144	0.215163	-2.5629	0.0103803	0.0440145	0.614022	0.58143	0.875449	0.16117	0.0930513
Adprm	60.2613	43.6612	60.4011	80.1813	67.9885	74.6629	0.734244	61.8959	-0.443116	0.245621	-1.80406	0.0712216	0.182498	0.751563	0.642184	0.808984	0.0847378	0.0489234
Adra1a	5.93844	8.75657	7.81652	9.12116	4.54645	8.55517	1.16358	5.44779	0.107597	0.67442	0.15954	0.873244	0.930507	0.651062	1.92602	0.91366	0.673222	0.388685
Adra1b	35.5691	55.296	48.7156	33.4847	42.7693	41.9239	1.17238	48.2937	0.290271	0.345805	0.839408	0.40124	0.58603	1.06225	1.29289	1.162	0.115669	0.0667816
Adra2a	114.584	128.983	149.016	46.3432	68.7766	63.0154	2.23756	105.928	1.17086	0.27625	4.23842	2.25096e-05	0.000310272	2.47252	1.8754	2.36475	0.318233	0.183732
Adra2c	15.8153	26.2089	28.2661	11.8282	19.9144	20.5175	1.34361	23.7584	0.530973	0.408675	1.29925	0.193857	0.36377	1.33708	1.31608	1.37766	0.0313033	0.018073
Adrb1	60.2613	80.5049	60.4011	21.9797	31.3419	31.8503	2.40223	50.5086	1.26212	0.35396	3.56573	0.00036285	0.00313082	2.74168	2.56861	1.89641	0.446524	0.257801
Adrb3	10.8769	4.87829	16.5806	13.8585	10.8513	12.6476	0.848462	11.5016	-0.119647	0.618688	-0.193388	0.846655	0.91507	0.784853	0.44956	1.31097	0.434216	0.250694
Adrbk1	677.567	635.1	669.019	696.713	730.387	720.945	0.923344	669.101	-0.119588	0.127682	-0.936604	0.348962	0.537665	0.972519	0.869539	0.927975	0.051646	0.0298178
Adrbk2	203.476	208.488	203.548	294.715	300.872	332.168	0.665383	263.966	-0.595651	0.166753	-3.57205	0.000354198	0.00307042	0.690416	0.692947	0.612786	0.045568	0.0263087
Adrm1	489.906	542.021	473.287	629.037	500.262	549.694	0.907765	524.843	-0.156214	0.143297	-1.09014	0.275652	0.462817	0.778819	1.08348	0.861001	0.15762	0.0910018
Adsl	25.6922	30.0872	50.6632	32.8079	32.524	34.6835	1.05631	37.021	0.213449	0.358058	0.59613	0.551089	0.713074	0.783111	0.925075	1.46073	0.357363	0.206323
Adss	242.984	326.776	302.874	344.796	328.456	343.816	0.860175	312.188	-0.18891	0.154904	-1.21953	0.222643	0.400329	0.704718	0.994886	0.88092	0.146193	0.0844043
Adssl1	70.1382	125.105	112.986	141.09	133.401	131.327	0.76509	116.624	-0.323899	0.226471	-1.4302	0.152659	0.310295	0.497117	0.937814	0.86034	0.235283	0.135841
Aebp1	10.8769	14.574	9.7641	21.3029	30.9478	31.2207	0.431416	16.1103	-1.35836	0.514107	-2.64216	0.00823781	0.0368658	0.510582	0.470922	0.312744	0.104668	0.0604304
Aebp2	218.292	154.192	223.024	153.949	205.906	199.638	1.09465	176.976	0.0810121	0.227923	0.355437	0.722262	0.838399	1.41795	0.748848	1.11714	0.335118	0.193481
Aen	149.153	171.645	151.937	186.433	172.806	172.251	0.891796	168.146	-0.161855	0.186502	-0.867844	0.38548	0.571643	0.800036	0.99328	0.882071	0.0969883	0.0559962
Aes	2218.36	2399.72	2741.24	3292.78	3363.04	3168.51	0.750805	2930.45	-0.409656	0.118585	-3.45453	0.00055125	0.00439819	0.673705	0.713558	0.865152	0.101013	0.0583197
AF529169	99.7689	59.1743	75.0079	49.0502	35.2824	35.9427	1.93269	62.263	0.93154	0.26491	3.51644	0.000437373	0.00364623	2.03402	1.67716	2.08688	0.222861	0.128669
Afap1	168.907	123.166	103.248	51.7573	74.6874	71.8298	2.11664	98.4071	0.964589	0.367577	2.62418	0.00868579	0.0383071	3.26345	1.64909	1.4374	0.998785	0.576649
Afap1l1	1	33.9654	31.1874	40.2523	53.4087	44.1274	0.455852	34.2272	-0.793165	0.340843	-2.32707	0.0199614	0.0718535	0.0248433	0.635954	0.706758	0.374939	0.216471
Afap1l2	1	8.75657	8.79031	24.6867	27.4014	28.7023	0.222111	17.2693	-1.9737	0.573681	-3.44041	0.000580841	0.0045697	0.0405076	0.319567	0.306258	0.157414	0.0908829
Aff1	10.8769	18.4523	13.6593	15.8888	13.2156	17.9991	0.946567	17.4465	-0.0945841	0.45075	-0.209837	0.833795	0.9083	0.684563	1.39626	0.758884	0.39121	0.225865
Aff2	89.892	82.444	47.7419	36.1917	20.7025	34.6835	2.6142	46.4925	1.24169	0.389691	3.18635	0.0014408	0.00949954	2.48377	3.98232	1.3765	1.3078	0.755057
Aff3	504.721	447.003	336.957	382.695	310.723	343.816	1.24583	347.135	0.282294	0.172742	1.63419	0.102219	0.235741	1.31886	1.43859	0.980051	0.237832	0.137312
Aff4	1309.69	910.458	913.44	499.775	419.875	470.365	2.24365	736.994	1.16287	0.209757	5.54387	2.95864e-08	9.48577e-07	2.62056	2.1684	1.94198	0.345489	0.199468
Afg3l1	149.153	161.949	149.016	158.686	185.81	175.084	0.887542	148.124	-0.17815	0.187126	-0.952032	0.341081	0.530351	0.939928	0.871586	0.851112	0.0465083	0.0268516
Afg3l2	198.538	191.036	203.548	176.959	208.664	186.731	1.04251	189.333	0.0518997	0.184875	0.280729	0.778918	0.875023	1.12195	0.915518	1.09006	0.111125	0.0641583
Afmid	55.3229	90.2006	83.772	99.1307	92.4196	100.476	0.789273	77.8522	-0.281567	0.247793	-1.1363	0.255831	0.439985	0.55808	0.97599	0.833748	0.212475	0.122672
Aftph	331.876	388.829	397.332	405.705	417.905	457.773	0.872138	380.154	-0.174436	0.140529	-1.24129	0.2145	0.390627	0.818023	0.930423	0.867967	0.0563162	0.0325142
Aga	5.93844	10.6957	10.7379	9.12116	12.4275	12.3328	0.794131	9.99251	-0.22968	0.628905	-0.365207	0.714957	0.833264	0.651062	0.860652	0.87068	0.124003	0.0715932
Agap1	1739.33	1583.34	1503.56	1772.77	1650.1	1550.75	0.970082	1568.87	-0.0519064	0.109682	-0.473245	0.636039	0.778664	0.98114	0.959543	0.969564	0.0108079	0.00623996
Agap2	312.122	313.202	251.264	191.847	221.668	214.748	1.4033	246.003	0.467319	0.231434	2.01924	0.0434627	0.127104	1.62693	1.41293	1.17004	0.228598	0.131981
Agap3	2188.73	2066.19	2054.72	2755.43	2489.82	2466.5	0.819079	2195.64	-0.291695	0.13199	-2.20998	0.0271066	0.0899039	0.794334	0.829854	0.833049	0.0214892	0.0124068
Agbl2	1	2.93914	2.94758	3.70705	3.75835	5.40718	0.532303	3.28298	-0.984446	1.13594	-0.866633	0.386143	0.572172	0.269756	0.78203	0.545122	0.256378	0.14802
Agbl4	20.7538	22.3306	21.4496	36.8685	23.0668	22.4063	0.829432	22.6596	-0.334626	0.417425	-0.801644	0.422759	0.606138	0.562914	0.968083	0.957299	0.230874	0.133295
Agbl5	25.6922	20.3914	24.3709	11.8282	16.368	15.7955	1.65361	17.8005	0.685237	0.446673	1.53409	0.125007	0.2713	2.17211	1.24581	1.5429	0.472969	0.273069
Agfg1	203.476	204.61	173.361	129.585	129.066	144.548	1.45162	147.218	0.505187	0.177258	2.85001	0.00437182	0.0226391	1.57021	1.58531	1.19933	0.21862	0.12622
Agfg2	149.153	109.592	161.675	174.928	190.144	165.325	0.802313	142.918	-0.331963	0.218436	-1.51973	0.12858	0.27691	0.852654	0.576363	0.977923	0.205459	0.118622
Aggf1	356.568	351.985	308.717	398.26	316.634	355.149	0.95874	343.007	-0.0838525	0.179577	-0.466946	0.640539	0.782289	0.895314	1.11165	0.869262	0.133059	0.0768216
Agk	154.092	161.949	138.304	204.706	192.902	190.824	0.772353	152.869	-0.390098	0.180434	-2.162	0.0306185	0.0981584	0.752747	0.839538	0.724775	0.0598411	0.0345492
Agl	163.969	130.923	106.169	97.7772	86.1148	94.8101	1.43903	106.672	0.458993	0.21411	2.14373	0.0320547	0.101552	1.67696	1.52033	1.11981	0.287335	0.165893
Ago1	514.598	379.133	408.044	522.785	642.12	564.805	0.765744	439.739	-0.430699	0.206348	-2.08725	0.0368657	0.112726	0.98434	0.59044	0.722451	0.200487	0.115751
Ago2	722.013	689.396	616.434	491.654	391.11	415.59	1.57149	513.507	0.637188	0.162421	3.92306	8.74311e-05	0.000951487	1.46854	1.76267	1.48327	0.165724	0.095681
Ago3	70.1382	86.3223	65.27	69.3531	107	89.7733	0.848376	72.1235	-0.277865	0.290114	-0.95778	0.338174	0.527378	1.01132	0.806754	0.727054	0.146632	0.0846583
Ago4	55.3229	53.3569	42.8729	32.1311	40.7991	34.9983	1.41819	37.5406	0.442333	0.291189	1.51906	0.128748	0.277091	1.72178	1.3078	1.225	0.266157	0.153666
Agpat1	50.3844	59.1743	62.3487	44.3129	33.3121	46.6458	1.41667	58.6786	0.522181	0.273943	1.90617	0.0566285	0.154036	1.13702	1.77636	1.33664	0.327099	0.188851
Agpat2	30.6307	4.87829	10.7379	7.76764	9.6691	11.7032	1.78847	10.7761	0.340693	0.559918	0.608469	0.542876	0.707589	3.94337	0.504523	0.91752	1.87759	1.08403
Agpat3	65.1998	82.444	69.1652	93.7166	117.245	105.828	0.684151	94.5418	-0.545012	0.222247	-2.45228	0.0141952	0.056099	0.695712	0.703179	0.653562	0.0267523	0.0154455
Agpat4	173.846	241.454	159.728	218.241	190.144	182.639	0.980325	211.705	-0.0360222	0.271907	-0.13248	0.894605	0.940853	0.796576	1.26985	0.874554	0.253746	0.1465
Agpat5	173.846	96.018	107.143	94.3934	97.1482	90.7177	1.33705	111.807	0.329855	0.232516	1.41863	0.156007	0.314477	1.84171	0.988366	1.18106	0.447548	0.258392
Agpat6	297.307	272.48	282.425	338.028	477.801	426.608	0.703945	340.324	-0.552838	0.223481	-2.47376	0.0133701	0.0535827	0.879532	0.57028	0.662024	0.158831	0.091701
Agpat9	10.8769	6.81743	14.633	11.1515	12.4275	15.7955	0.816786	13.1059	-0.233745	0.502172	-0.465469	0.641596	0.782937	0.975378	0.548578	0.926403	0.233562	0.134847
Agphd1	25.6922	16.5131	12.6855	9.79793	11.6394	9.18477	1.80736	12.529	0.718351	0.46783	1.53549	0.124662	0.270837	2.62221	1.41873	1.38114	0.70593	0.407569
Agps	84.9535	37.8437	97.4051	72.0602	65.6242	84.1069	0.971236	76.2504	-0.00349971	0.290122	-0.0120629	0.990375	0.995321	1.17892	0.576673	1.15811	0.34186	0.197373
Agrn	89.892	84.3832	56.506	57.1714	80.5981	78.4405	1.11322	84.0129	0.0401212	0.344839	0.116348	0.907377	0.947955	1.57233	1.04696	0.720367	0.429826	0.24816
Agrp	1	6.81743	5.86894	49.0502	20.7025	22.4063	0.203875	28.3048	-2.72966	0.73387	-3.71955	0.00019958	0.00190423	0.0203873	0.329305	0.261932	0.162436	0.0937825
Agt	20.7538	49.4786	42.8729	162.07	167.683	142.66	0.241218	101.7	-1.9625	0.296071	-6.62846	3.39209e-11	1.98089e-09	0.128055	0.295072	0.300526	0.0980399	0.0566034
Agtpbp1	959.058	693.274	725.499	908.54	802.104	793.349	0.9448	745.679	-0.0932796	0.164973	-0.565423	0.571786	0.728928	1.0556	0.86432	0.914476	0.0991818	0.0572626
Agtr1a	1	1	1.97379	3.70705	4.54645	5.09239	0.292435	4.31508	-2.27913	1.22462	-1.86109	0.0627312	0.166049	0.269756	0.219952	0.387596	0.0860924	0.0497054
Agtr2	1	12.6349	1.97379	5.06058	5.33455	6.66638	0.954061	3.61947	-0.090775	0.91917	-0.0987576	0.921331	0.956806	0.197606	2.3685	0.296081	1.22593	0.707788
Agtrap	20.7538	28.148	22.4233	42.2826	31.3419	36.8871	0.665608	34.8745	-0.624903	0.332421	-1.87986	0.0601275	0.160877	0.490835	0.898096	0.607892	0.209675	0.121056
Agxt2l1	35.5691	61.1135	38.004	168.837	102.271	97.0137	0.399991	80.4022	-1.44584	0.407011	-3.55234	0.000381823	0.00326447	0.210671	0.597564	0.391738	0.193579	0.111763
Agxt2l2	5.93844	18.4523	18.5282	11.1515	11.2453	10.444	1.31582	10.7919	0.620918	0.495646	1.25274	0.210299	0.385637	0.532526	1.64089	1.77406	0.681616	0.393531
Ahctf1	80.0151	88.2615	95.4575	55.1411	62.8659	78.1257	1.35897	76.5238	0.451658	0.225451	2.00335	0.0451394	0.130375	1.4511	1.40396	1.22184	0.121069	0.0698992
Ahcy	361.506	371.376	385.647	271.029	248.858	257.876	1.44054	327.953	0.535029	0.153828	3.4781	0.000504983	0.00410291	1.33383	1.49233	1.49547	0.0924289	0.0533639
Ahcyl1	445.46	497.421	405.122	618.885	536.12	533.01	0.802553	507.987	-0.327913	0.172899	-1.89656	0.057886	0.156351	0.719778	0.927816	0.760065	0.110335	0.063702
Ahcyl2	287.43	227.88	264.897	375.25	411.994	440.774	0.640021	344.859	-0.674063	0.173389	-3.88757	0.000101252	0.00107332	0.765968	0.553114	0.600981	0.111668	0.0644718
Ahdc1	613.367	547.839	505.423	359.685	356.039	351.686	1.56038	427.03	0.620333	0.124947	4.96478	6.87776e-07	1.54319e-05	1.70529	1.5387	1.43714	0.135382	0.0781631
Ahi1	8524.75	7474.46	5365.6	5085.52	3270.83	2980.89	1.92049	5641.94	0.913222	0.225427	4.05108	5.09816e-05	0.000608476	1.67628	2.28519	1.8	0.32184	0.185814
Ahnak	10.8769	6.81743	5.86894	16.5656	18.3382	23.9803	0.424366	11.9075	-1.66343	0.619428	-2.68544	0.00724352	0.0334514	0.656596	0.371761	0.24474	0.210907	0.121767
Ahr	45.446	26.2089	31.1874	10.4747	6.5167	13.2772	3.5698	26.1137	1.80109	0.517825	3.47818	0.000504822	0.00410291	4.33865	4.0218	2.34896	1.06909	0.617237
Ahsa1	726.951	1048.14	897.859	941.701	863.576	846.235	1.01556	824.817	0.0279782	0.149027	0.187739	0.851081	0.916899	0.771955	1.21372	1.061	0.22436	0.129534
Ahsa2	15.8153	33.9654	22.4233	5.06058	10.4572	12.3328	2.73048	15.1077	1.47805	0.46405	3.18511	0.001447	0.00953079	3.1252	3.24804	1.81819	0.792446	0.457519
AI118078	10.8769	22.3306	19.502	19.2726	16.368	14.2216	1.09998	19.6086	0.230695	0.404849	0.569831	0.568792	0.726883	0.56437	1.36429	1.3713	0.463869	0.267815
AI314180	381.26	400.464	339.878	340.735	244.129	314.54	1.27996	350.018	0.31466	0.189509	1.66039	0.0968354	0.226683	1.11893	1.64038	1.08056	0.312723	0.180551
AI413582	257.799	309.324	357.407	358.331	367.861	354.204	0.856452	337.254	-0.203029	0.230368	-0.881327	0.378141	0.56531	0.719444	0.840872	1.00904	0.145426	0.0839617
AI414108	396.076	287.993	311.639	58.5249	88.0851	88.8289	4.51514	201.404	2.07345	0.30205	6.86461	6.66738e-12	4.2753e-10	6.76764	3.26949	3.5083	1.95437	1.12836
AI429214	5.93844	12.6349	13.6593	17.2423	17.5501	16.7399	0.62677	12.0117	-0.544442	0.495917	-1.09785	0.27227	0.459242	0.344411	0.719931	0.815968	0.2492	0.143876
AI462493	144.215	148.375	137.33	120.11	120.003	123.457	1.18316	133.169	0.234144	0.175555	1.33373	0.182291	0.348721	1.20069	1.23643	1.11238	0.0638539	0.0368661
AI464131	5.93844	12.6349	11.7117	5.06058	12.0334	13.9068	1.02187	9.4724	0.0505025	0.577371	0.0874698	0.930298	0.961386	1.17347	1.04998	0.842157	0.167436	0.0966693
AI467606	15.8153	10.6957	11.7117	11.1515	14.7918	12.9624	1.01494	13.4564	-0.135023	0.484745	-0.278544	0.780595	0.876102	1.41823	0.723086	0.903514	0.36072	0.208262
AI480653	10.8769	12.6349	19.502	12.505	11.2453	11.3884	1.23527	13.224	0.464989	0.480604	0.967508	0.33329	0.522504	0.869804	1.12357	1.71245	0.432286	0.24958
AI504432	163.969	150.314	124.671	157.332	170.836	171.621	0.882829	167.328	-0.238017	0.189982	-1.25284	0.210263	0.385637	1.04218	0.879875	0.726433	0.157894	0.0911602
AI593442	188.661	171.645	208.417	144.474	241.765	201.212	1.01721	191.556	-0.0447484	0.229455	-0.195021	0.845377	0.91452	1.30585	0.709966	1.03581	0.298376	0.172267
AI597468	242.984	255.028	203.548	192.524	216.151	232.692	1.10557	201.954	0.10679	0.181204	0.589335	0.555636	0.716708	1.2621	1.17986	0.874753	0.204077	0.117824
AI597479	134.338	173.584	163.623	156.656	155.468	177.287	0.965662	170.018	-0.0210897	0.175966	-0.119851	0.904602	0.946276	0.857537	1.11653	0.922924	0.134681	0.0777579
AI606473	1	1	1	9.12116	11.2453	8.55517	0.10515	3.13276	-4.48093	1.36611	-3.28007	0.0010378	0.00728295	0.109635	0.088926	0.116888	0.0145107	0.00837778
AI836003	618.305	551.717	651.491	855.752	922.289	859.142	0.693012	620.351	-0.533744	0.180688	-2.95395	0.00313731	0.0175757	0.722528	0.598204	0.758304	0.0840325	0.0485162
AI837181	603.49	478.029	545.348	597.229	627.54	576.452	0.906092	536.718	-0.162341	0.13796	-1.17673	0.239305	0.420325	1.01048	0.761751	0.946041	0.129089	0.0745295
AI846148	238.045	264.724	334.036	333.291	363.132	336.89	0.811585	273	-0.271578	0.187786	-1.44621	0.148117	0.304211	0.714227	0.729001	0.991526	0.156009	0.0900719
AI848285	1	1	1	9.79793	6.12265	5.72198	0.146718	3.24431	-3.98116	1.39831	-2.84712	0.00441165	0.0227918	0.102062	0.163328	0.174765	0.0390936	0.0225707
AI854517	20.7538	32.0263	31.1874	84.2419	69.1707	59.2378	0.411947	49.6705	-1.27019	0.313883	-4.0467	5.19456e-05	0.00061567	0.246359	0.463004	0.526479	0.146874	0.0847975
AI854703	168.907	206.549	180.177	161.393	180.687	134.79	1.17547	164.965	0.236722	0.194588	1.21653	0.223783	0.401662	1.04656	1.14313	1.33673	0.147764	0.0853117
AI987944	15.8153	10.6957	13.6593	8.4444	7.3048	9.18477	1.60808	11.3223	0.713394	0.494545	1.44253	0.149154	0.30572	1.87288	1.4642	1.48716	0.229608	0.132564
Aida	292.368	313.202	318.455	348.18	337.913	346.02	0.895638	320.473	-0.1486	0.160982	-0.923081	0.355965	0.544262	0.839705	0.926872	0.920338	0.04855	0.0280304
Aif1	1	8.75657	5.86894	30.1008	34.4943	28.3875	0.164607	14.0931	-2.55588	0.62196	-4.10939	3.96704e-05	0.00049897	0.0332217	0.253856	0.206744	0.116196	0.0670858
Aif1l	15.8153	6.81743	20.4758	45.6664	66.0183	78.7553	0.236527	34.2288	-2.14735	0.420648	-5.10486	3.31033e-07	8.13955e-06	0.346323	0.103266	0.259992	0.123216	0.0711388
Aifm1	50.3844	45.6003	54.5584	40.9291	66.0183	64.5894	0.922146	48.9483	-0.194864	0.279379	-0.697489	0.485497	0.661001	1.23102	0.690722	0.844696	0.27835	0.160706
Aifm2	55.3229	72.7483	52.6108	47.0199	44.3455	55.1454	1.25704	48.9394	0.297436	0.26236	1.13369	0.256923	0.441612	1.17658	1.64049	0.954038	0.350226	0.202203
Aifm3	65.1998	107.653	88.641	162.747	161.378	142.345	0.563475	117.264	-0.788776	0.246122	-3.20482	0.00135145	0.00901954	0.400622	0.667084	0.622721	0.142769	0.0824277
Aig1	35.5691	49.4786	38.004	31.4544	24.249	24.9247	1.56534	38.968	0.651995	0.452119	1.44209	0.149278	0.305923	1.13082	2.04044	1.52475	0.456169	0.263369
Aim2	1	2.93914	3.92137	3.70705	5.33455	7.29598	0.45273	3.69116	-1.06457	0.971415	-1.0959	0.273124	0.459811	0.269756	0.550964	0.53747	0.158603	0.0915697
Aimp1	470.152	613.769	446.995	539.704	414.753	486.105	1.09017	486.027	0.0918942	0.181916	0.505147	0.613455	0.761854	0.87113	1.47984	0.919544	0.338332	0.195336
Aimp2	228.168	291.872	298.979	461.199	376.53	353.26	0.705411	301.364	-0.509965	0.191814	-2.65864	0.0078456	0.0355361	0.494729	0.775162	0.846344	0.185896	0.107327
Aip	973.873	1038.44	1132.54	1822.17	1646.95	1418.54	0.654456	1190.34	-0.631964	0.203307	-3.10842	0.00188092	0.0117219	0.534458	0.630525	0.798386	0.133582	0.0771235
Ajap1	509.66	536.204	534.636	205.383	272.107	276.764	2.12794	407.911	1.06933	0.203879	5.24494	1.56334e-07	4.14808e-06	2.48151	1.97057	1.93174	0.306818	0.177142
Ajuba	5.93844	2.93914	8.79031	4.38382	9.27505	7.61078	0.942166	4.62735	-0.2257	0.77894	-0.289753	0.772005	0.870923	1.35463	0.316887	1.15498	0.550631	0.317907
AK010878	80.0151	72.7483	82.7982	71.3834	57.3492	67.4226	1.20583	71.567	0.278364	0.236303	1.178	0.238798	0.419629	1.12092	1.26852	1.22805	0.0762655	0.0440319
Ak1	786.213	739.814	850.144	957.944	980.609	985.691	0.812553	827.844	-0.295728	0.135903	-2.17602	0.0295534	0.0955139	0.820729	0.754443	0.862485	0.054483	0.0314558
AK129341	149.153	96.018	92.5361	61.232	54.9849	59.8674	1.90927	79.6713	0.883456	0.282627	3.12587	0.00177281	0.0111975	2.43587	1.74626	1.54568	0.466946	0.269591
Ak2	159.03	171.645	187.967	129.585	129.066	128.808	1.3388	148.638	0.449407	0.187538	2.39635	0.0165593	0.0627498	1.22723	1.32989	1.45928	0.116283	0.0671359
Ak3	376.322	237.576	272.687	557.3	494.351	442.348	0.590765	348.93	-0.791297	0.207121	-3.82047	0.000133199	0.00134963	0.675259	0.480581	0.616454	0.0998492	0.057648
Ak4	297.307	214.306	212.312	143.12	156.65	163.751	1.58064	180.874	0.612254	0.244713	2.50193	0.0123519	0.0503508	2.07732	1.36806	1.29655	0.431617	0.249194
Ak5	144.215	187.158	169.465	144.474	137.341	132.271	1.21404	152.833	0.30887	0.177682	1.73833	0.082153	0.202343	0.998207	1.36272	1.2812	0.191311	0.110453
Ak7	5.93844	8.75657	4.89515	19.9494	16.762	18.6287	0.360952	15.389	-1.72667	0.578158	-2.98651	0.00282182	0.0162122	0.297676	0.522406	0.262774	0.140908	0.0813533
Ak8	15.8153	8.75657	6.84273	26.0403	16.368	18.3139	0.50532	13.1257	-1.27696	0.545702	-2.34004	0.0192819	0.0699656	0.607342	0.534983	0.373635	0.119644	0.0690763
Akap1	20.7538	16.5131	16.5806	15.8888	23.0668	25.2395	0.893001	21.5971	-0.355686	0.415832	-0.855361	0.392352	0.578617	1.30619	0.715883	0.656931	0.359043	0.207294
Akap10	15.8153	30.0872	40.9253	15.212	25.8252	28.0727	1.22084	24.8258	0.465258	0.418634	1.11137	0.266409	0.4529	1.03966	1.16503	1.45783	0.214601	0.1239
Akap11	455.337	375.255	383.699	434.805	388.745	420.627	0.974908	416.38	-0.0535706	0.170658	-0.313906	0.753592	0.859512	1.04722	0.965297	0.912207	0.0680174	0.0392699
Akap12	84.9535	82.444	52.6108	114.696	135.371	117.161	0.599584	95.1569	-0.832145	0.253798	-3.27876	0.00104263	0.0073051	0.740683	0.609022	0.449048	0.146046	0.0843199
Akap13	40.5076	47.5394	37.0302	47.6967	51.0444	50.1086	0.839869	41.2022	-0.281234	0.267527	-1.05124	0.29315	0.481262	0.849274	0.931336	0.738998	0.0965131	0.0557218
Akap14	1	4.87829	2.94758	9.12116	12.8215	11.3884	0.249645	5.60809	-2.15251	0.891734	-2.41385	0.015785	0.0605879	0.109635	0.380477	0.258824	0.135654	0.0783199
Akap17b	455.337	406.281	377.856	292.008	257.921	304.151	1.45896	331.029	0.517629	0.154551	3.34925	0.000810301	0.00594447	1.55933	1.57522	1.24233	0.187774	0.108411
Akap2	302.245	303.506	290.215	377.957	400.567	375.925	0.776458	334.564	-0.371274	0.168875	-2.19852	0.0279124	0.0916471	0.79968	0.757692	0.772002	0.0213459	0.0123241
Akap5	84.9535	66.9309	96.4313	47.6967	52.6206	58.923	1.56321	69.892	0.659069	0.267023	2.46822	0.0135788	0.0541869	1.78112	1.27195	1.63656	0.26239	0.151491
Akap6	435.583	311.263	252.237	324.493	279.593	278.967	1.11993	319.184	0.134625	0.212039	0.634907	0.525489	0.693156	1.34235	1.11327	0.904183	0.21916	0.126532
Akap7	430.645	452.82	392.463	597.229	387.563	449.274	0.921	481.102	-0.170682	0.183601	-0.929633	0.352561	0.541234	0.721071	1.16838	0.87355	0.227397	0.131288
Akap8	208.415	179.401	146.095	137.706	132.219	152.418	1.27628	154.075	0.282914	0.189686	1.49149	0.135834	0.28719	1.51347	1.35685	0.95851	0.28612	0.165192
Akap8l	65.1998	127.044	87.6672	111.989	68.3826	88.8289	1.14232	103.188	0.113815	0.262542	0.433513	0.664642	0.799475	0.582197	1.85785	0.986922	0.651868	0.376356
Akap9	371.383	414.038	304.822	530.906	464.009	514.122	0.728244	437.001	-0.480164	0.196318	-2.44585	0.0144511	0.0568354	0.699528	0.892305	0.592898	0.151755	0.0876158
Akip1	25.6922	37.8437	33.135	24.01	21.0966	23.9803	1.41522	29.8622	0.561908	0.322279	1.74355	0.0812381	0.200543	1.07006	1.79383	1.38176	0.363043	0.209603
Akirin1	114.584	119.288	123.697	138.383	140.494	124.086	0.891316	117.874	-0.160128	0.225767	-0.709263	0.478161	0.654407	0.828022	0.849061	0.996865	0.0920114	0.0531228
Akirin2	371.383	369.437	495.685	315.695	333.972	380.018	1.19565	358.013	0.279689	0.210746	1.32714	0.184463	0.351488	1.1764	1.10619	1.30437	0.100484	0.0580143
Akna	5.93844	12.6349	15.6068	9.12116	14.3977	12.9624	0.910878	9.92052	0.0612511	0.578326	0.105911	0.915653	0.954015	0.651062	0.877561	1.20401	0.277976	0.16049
Akr1a1	2628.25	2962.07	2950.61	2660	2236.45	2291.48	1.20005	2621.81	0.25149	0.164326	1.53043	0.12591	0.272958	0.988063	1.32445	1.28764	0.18451	0.106527
Akr1b10	70.1382	59.1743	60.4011	85.5955	86.5089	84.1069	0.740529	70.8291	-0.474391	0.242949	-1.95263	0.0508629	0.141954	0.819415	0.684026	0.718147	0.0704153	0.0406543
Akr1b8	5.93844	2.93914	4.89515	8.4444	9.6691	7.29598	0.559384	5.02004	-1.12419	0.778225	-1.44456	0.148581	0.304877	0.703241	0.303973	0.670939	0.221782	0.128046
Akr1e1	80.0151	101.835	97.4051	120.787	127.096	118.735	0.761351	106.228	-0.354128	0.191147	-1.85265	0.0639321	0.16837	0.662447	0.801248	0.820358	0.0861847	0.0497588
Akr7a5	361.506	272.48	266.844	327.877	279.199	271.412	1.02056	281.528	0.00816092	0.209678	0.0389212	0.968953	0.98354	1.10257	0.975934	0.98317	0.0711155	0.0410585
Akt1	712.136	720.422	814.114	1163.68	1192.61	1121.68	0.647279	858.379	-0.625141	0.179242	-3.48769	0.000487208	0.00398572	0.611969	0.604073	0.725796	0.0681118	0.0393244
Akt1s1	292.368	287.993	259.054	191.171	178.717	186.731	1.50937	231.7	0.578138	0.144332	4.0056	6.18592e-05	0.000712058	1.52936	1.61145	1.38731	0.1134	0.0654716
Akt2	193.599	111.531	147.068	192.524	224.821	191.453	0.756614	165.688	-0.478565	0.245071	-1.95276	0.0508482	0.141943	1.00558	0.49609	0.768168	0.254944	0.147192
Akt3	321.999	229.819	221.076	305.544	301.66	306.67	0.845532	263.507	-0.280669	0.225304	-1.24574	0.21286	0.388612	1.05386	0.761847	0.720894	0.181572	0.104831
Aktip	331.876	371.376	387.594	551.886	573.161	596.285	0.633103	473.069	-0.641401	0.152072	-4.21774	2.46765e-05	0.000334848	0.601349	0.647944	0.650015	0.0275192	0.0158882
Alad	84.9535	138.679	113.959	128.232	111.728	101.421	1.00912	124.841	0.0392917	0.222756	0.176389	0.859988	0.921939	0.662501	1.24122	1.12363	0.305882	0.176601
Alas1	188.661	200.732	194.784	258.847	192.902	203.73	0.908508	208.764	-0.155782	0.191687	-0.81269	0.416396	0.600141	0.728851	1.04059	0.956086	0.161222	0.0930817
Alas2	1	8.75657	2.94758	13.1817	26.2192	34.3687	0.1652	9.91081	-2.75666	0.761659	-3.61928	0.000295424	0.00264688	0.0758625	0.333975	0.0857635	0.146247	0.0844359
Alcam	242.984	348.107	305.796	225.686	227.973	193.972	1.39337	316.997	0.49289	0.228635	2.15579	0.0310999	0.0992519	1.07665	1.52697	1.5765	0.275405	0.159005
Aldh16a1	20.7538	12.6349	14.633	20.6261	20.3085	11.7032	0.959562	15.7731	-0.219247	0.470089	-0.466394	0.640933	0.782459	1.00619	0.622148	1.25035	0.316686	0.182839
Aldh18a1	94.8304	94.0789	100.326	65.2925	59.7135	77.4961	1.44083	79.232	0.525254	0.222477	2.36093	0.0182292	0.0671518	1.45239	1.57551	1.2946	0.140809	0.0812963
Aldh1a1	30.6307	97.9572	36.0564	135.676	280.776	188.305	0.255374	110.591	-1.85801	0.369	-5.03527	4.77181e-07	1.12266e-05	0.225763	0.348881	0.191478	0.0827736	0.0477894
Aldh1a2	5.93844	30.0872	18.5282	27.3938	85.7208	60.1822	0.29188	28.5076	-1.60985	0.609616	-2.64076	0.00827192	0.0369921	0.216781	0.35099	0.307868	0.0685184	0.0395591
Aldh1b1	80.0151	55.296	52.6108	53.1108	35.2824	36.2575	1.50828	50.9861	0.538379	0.290618	1.85253	0.0639495	0.168382	1.50657	1.56724	1.45103	0.0581236	0.0335577
Aldh1l1	25.6922	30.0872	29.2399	67.9996	52.6206	48.5346	0.517353	40.2548	-0.976547	0.336852	-2.89904	0.00374308	0.0200867	0.377829	0.571775	0.602454	0.121801	0.0703217
Aldh1l2	25.6922	28.148	17.5544	9.12116	9.27505	7.92558	2.68883	15.5345	1.49296	0.463561	3.22064	0.00127905	0.00861991	2.81677	3.03481	2.21491	0.424661	0.245178
Aldh2	198.538	359.742	281.451	437.513	298.114	303.207	0.86292	312.593	-0.270654	0.215376	-1.25666	0.208876	0.384074	0.453788	1.20673	0.928248	0.380696	0.219795
Aldh3a2	109.646	59.1743	86.6934	75.444	74.2933	75.6073	1.13215	80.6671	0.123221	0.240736	0.511851	0.608756	0.758466	1.45334	0.796495	1.14663	0.328661	0.189753
Aldh3b1	5.93844	8.75657	11.7117	28.7473	24.249	20.5175	0.379499	15.2505	-1.3894	0.506741	-2.74183	0.00610972	0.0293504	0.206574	0.361111	0.570813	0.182814	0.105548
Aldh3b2	30.6307	57.2352	47.7419	55.8179	47.892	50.1086	0.898872	51.6654	-0.0876991	0.257896	-0.340057	0.733814	0.846922	0.548761	1.19509	0.952767	0.326517	0.188515
Aldh4a1	159.03	111.531	155.832	102.515	112.122	97.9581	1.37894	123.205	0.442117	0.280055	1.57868	0.11441	0.255001	1.55129	0.994729	1.59081	0.333325	0.192445
Aldh5a1	223.23	210.428	225.945	186.433	214.181	199.638	1.10387	217.866	0.134432	0.168336	0.798592	0.424527	0.607443	1.19737	0.982474	1.13177	0.110132	0.0635848
Aldh6a1	70.1382	74.6875	64.2963	122.817	95.9661	91.0325	0.685215	89.881	-0.578857	0.284315	-2.03597	0.0417533	0.123242	0.571077	0.778269	0.7063	0.105193	0.0607332
Aldh7a1	114.584	196.854	134.409	238.544	205.906	182.954	0.723682	161.848	-0.463452	0.227627	-2.03602	0.0417486	0.123242	0.480348	0.956035	0.734661	0.238034	0.137429
Aldh9a1	223.23	268.602	281.451	211.473	205.118	203.73	1.24886	235.479	0.352845	0.165456	2.13256	0.0329611	0.10362	1.05559	1.3095	1.38149	0.1712	0.0988426
Aldoa	5937.01	6950.89	6835.05	5989.68	5632.37	4787.2	1.21769	5942.38	0.266426	0.192007	1.38759	0.165262	0.327066	0.991206	1.2341	1.42778	0.218746	0.126293
Aldob	1	1	3.92137	3.70705	4.1524	6.66638	0.36627	3.42622	-1.3215	1.19879	-1.10237	0.270303	0.457239	0.269756	0.240824	0.58823	0.192767	0.111294
Aldoc	2262.81	3278.15	2843.49	5385.33	4873.82	4141.86	0.593102	3592.84	-0.776717	0.190767	-4.07155	4.67012e-05	0.000569337	0.42018	0.672604	0.686524	0.149917	0.0865547
Alg11	149.153	138.679	153.885	155.302	158.62	158.085	0.936042	149.196	-0.0918185	0.164952	-0.556638	0.577775	0.733774	0.960408	0.874285	0.973433	0.0538779	0.0311064
Alg12	20.7538	26.2089	28.2661	27.3938	38.4348	39.7203	0.717048	30.3074	-0.456451	0.409389	-1.11496	0.264868	0.451435	0.757609	0.681905	0.711629	0.0381417	0.0220211
Alg13	20.7538	24.2697	18.5282	16.5656	9.6691	11.0736	1.81202	15.7211	0.839177	0.429006	1.9561	0.0504536	0.141173	1.25283	2.51003	1.67319	0.639995	0.369501
Alg14	35.5691	39.7829	43.8467	30.1008	40.7991	36.2575	1.12202	36.8606	0.19195	0.293224	0.654618	0.512714	0.682544	1.18167	0.975093	1.20931	0.127995	0.0738981
Alg2	662.751	670.005	590.142	828.682	895.888	773.831	0.770085	790.218	-0.380373	0.289219	-1.31517	0.188452	0.356543	0.799766	0.747866	0.762624	0.0267422	0.0154396
Alg3	233.107	179.401	190.889	40.9291	43.1634	45.0718	4.69564	116.106	2.23098	0.309845	7.20032	6.00725e-13	4.62241e-11	5.69539	4.15633	4.23521	0.866703	0.500391
Alg5	15.8153	30.0872	23.3971	38.222	41.1931	40.0351	0.576195	36.7434	-0.739647	0.409949	-1.80424	0.0711936	0.182461	0.413776	0.730393	0.584416	0.158469	0.0914919
Alg6	10.8769	16.5131	12.6855	17.9191	32.9181	26.8135	0.527248	17.921	-0.993977	0.45654	-2.1772	0.0294659	0.0953123	0.607	0.501644	0.4731	0.0705265	0.0407185
Alg8	25.6922	16.5131	6.84273	9.79793	19.9144	14.2216	1.31086	15.3179	-0.0908623	0.60356	-0.150544	0.880335	0.93339	2.62221	0.829206	0.481152	1.14892	0.66333
Alg9	30.6307	16.5131	38.9778	21.9797	35.2824	35.6279	0.985214	30.5978	-0.0802892	0.363498	-0.220879	0.825186	0.90308	1.39359	0.468028	1.09402	0.472277	0.27267
Alk	20.7538	20.3914	12.6855	9.79793	14.7918	15.7955	1.43328	13.8151	0.304089	0.471888	0.644409	0.51931	0.687769	2.11818	1.37857	0.803104	0.659243	0.380614
Alkbh1	15.8153	12.6349	10.7379	19.2726	16.762	18.9435	0.713743	16.673	-0.634276	0.469989	-1.34956	0.177158	0.342289	0.820612	0.75378	0.566836	0.13154	0.0759445
Alkbh2	10.8769	24.2697	38.004	49.727	28.1895	30.5911	0.774001	31.7436	-0.365873	0.406502	-0.900052	0.368092	0.55575	0.218732	0.86095	1.24232	0.517304	0.298666
Alkbh3	10.8769	16.5131	9.7641	29.4241	25.8252	24.9247	0.466941	22.7191	-1.19687	0.474025	-2.52491	0.0115727	0.0478755	0.36966	0.639421	0.391744	0.149779	0.0864751
Alkbh4	154.092	179.401	168.492	55.8179	59.3194	66.4782	2.77316	124.667	1.48644	0.3343	4.44644	8.73053e-06	0.0001377	2.76062	3.02432	2.53454	0.245133	0.141527
Alkbh5	480.029	462.516	559.955	356.978	409.236	409.294	1.281	433.304	0.362478	0.179298	2.02165	0.043212	0.126484	1.3447	1.13019	1.3681	0.131123	0.075704
Alkbh6	292.368	417.916	387.594	377.957	299.296	321.465	1.1252	342.702	0.159326	0.220066	0.723991	0.469071	0.646703	0.773548	1.39633	1.20571	0.319102	0.184234
Alkbh7	139.276	165.827	182.125	159.363	152.315	142.974	1.07883	162.835	0.155433	0.162719	0.955226	0.339464	0.528508	0.873959	1.08871	1.27383	0.200118	0.115538
Alkbh8	94.8304	47.5394	52.6108	49.0502	28.9776	40.3499	1.62592	50.0033	0.622797	0.304786	2.04339	0.0410136	0.121849	1.93333	1.64056	1.30387	0.314989	0.181859
Alox5ap	25.6922	14.574	27.2923	27.3938	28.1895	25.5543	0.840966	22.024	-0.267845	0.438196	-0.611244	0.541038	0.706319	0.937885	0.517002	1.06801	0.288007	0.166281
Alox8	5.93844	12.6349	11.7117	9.79793	16.368	22.4063	0.633571	14.08	-0.628592	0.525138	-1.197	0.231305	0.411381	0.606092	0.771927	0.522695	0.126868	0.0732471
Aloxe3	89.892	47.5394	55.5322	89.656	69.5647	79.6997	0.794261	68.4218	-0.43026	0.254347	-1.69162	0.0907176	0.217149	1.00263	0.683384	0.696767	0.180578	0.104257
Als2cl	1	6.81743	5.86894	19.9494	22.6728	21.7767	0.206773	11.261	-2.19527	0.663557	-3.30834	0.000938495	0.0067379	0.0501269	0.300688	0.269505	0.136553	0.0788389
Alyref	45.446	64.9917	91.5623	39.5755	48.6801	45.0718	1.50496	56.1352	0.68064	0.371418	1.83255	0.0668701	0.174075	1.14834	1.33508	2.03148	0.465435	0.268719
Alyref2	10.8769	14.574	17.5544	16.5656	11.6394	13.592	1.06675	13.5247	0.18027	0.460216	0.391708	0.695274	0.8207	0.656596	1.25213	1.29153	0.355751	0.205393
Amacr	25.6922	59.1743	75.9817	88.9793	80.2041	105.513	0.582219	69.416	-0.629655	0.299109	-2.1051	0.0352825	0.10898	0.288744	0.737797	0.720116	0.25431	0.146826
Ambra1	149.153	161.949	189.915	231.1	254.768	199.953	0.743626	179.121	-0.419689	0.195661	-2.14498	0.0319542	0.101295	0.645407	0.635671	0.949799	0.178617	0.103125
Amdhd2	20.7538	80.5049	69.1652	75.444	71.929	65.8486	0.814894	68.7738	-0.164694	0.277833	-0.59278	0.553328	0.714873	0.275088	1.11923	1.05037	0.468752	0.270634
Amer1	163.969	169.705	161.675	42.9593	43.1634	43.4979	3.8218	103.114	1.95876	0.357367	5.48108	4.22735e-08	1.30592e-06	3.81683	3.9317	3.71685	0.10751	0.062071
Amer2	366.445	324.837	247.369	351.564	289.445	292.504	1.00343	298.527	-0.025246	0.192481	-0.131161	0.895648	0.941447	1.04233	1.12228	0.845693	0.142335	0.082177
Amer3	40.5076	51.4177	59.4273	41.6058	38.8288	31.5355	1.39409	44.4472	0.537024	0.277865	1.93268	0.0532757	0.14718	0.973603	1.32422	1.88446	0.45943	0.265252
Amfr	84.9535	70.8092	73.0604	77.4743	95.9661	89.1437	0.884658	103.37	-0.233616	0.275926	-0.84666	0.397185	0.582659	1.09654	0.737856	0.81958	0.187989	0.108535
Amigo1	124.461	109.592	107.143	111.989	147.193	115.272	0.928465	120.872	-0.166717	0.214604	-0.776856	0.437244	0.619537	1.11137	0.744548	0.92948	0.183411	0.105893
Amigo2	119.523	101.835	97.4051	82.2116	99.5125	96.3841	1.16259	135.17	0.172309	0.313924	0.548889	0.583082	0.738578	1.45384	1.02334	1.01059	0.252309	0.145671
Ammecr1	20.7538	8.75657	8.79031	5.06058	2.18215	2.57399	3.84298	7.99125	2.28252	0.753691	3.02846	0.00245806	0.0145624	4.10107	4.01282	3.41505	0.373216	0.215477
Ammecr1l	307.184	297.689	313.586	114.696	157.044	142.66	2.25732	215.388	1.15092	0.267648	4.30014	1.70693e-05	0.000247543	2.67823	1.89558	2.19814	0.394669	0.227862
Amn	15.8153	22.3306	25.3447	19.9494	18.7323	20.8323	1.06716	20.9768	0.205624	0.380355	0.540611	0.588776	0.742913	0.792773	1.19209	1.2166	0.237939	0.137374
Amn1	10.8769	33.9654	38.004	31.4544	33.7062	35.6279	0.806728	34.993	-0.0815035	0.328732	-0.247933	0.804186	0.891756	0.345799	1.00769	1.06669	0.400265	0.231093
Amot	55.3229	10.6957	20.4758	22.6564	25.8252	24.2951	1.23292	22.6536	-0.0250163	0.443037	-0.0564653	0.954971	0.976027	2.44182	0.414159	0.842794	1.06864	0.616982
Amotl1	1294.87	956.998	827.747	976.216	922.289	881.493	1.10103	979.471	0.123995	0.154382	0.803167	0.421878	0.605241	1.32642	1.03763	0.939028	0.201326	0.116235
Amotl2	149.153	101.835	109.091	80.8581	85.7208	88.1993	1.42316	99.0441	0.463313	0.306932	1.5095	0.131171	0.280643	1.84463	1.18799	1.23686	0.36582	0.211206
Ampd2	287.43	262.784	273.661	297.422	301.266	287.152	0.930562	283.085	-0.114201	0.141147	-0.809089	0.418464	0.602126	0.966402	0.872266	0.953017	0.0509271	0.0294027
Ampd3	75.0767	37.8437	44.8205	53.1108	59.7135	59.5526	0.93332	50.604	-0.271765	0.280552	-0.96868	0.332705	0.521961	1.41359	0.633755	0.75262	0.420147	0.242572
Amph	539.29	476.09	502.501	635.804	623.205	624.931	0.80541	547.978	-0.323311	0.125696	-2.57216	0.0101065	0.0431331	0.848202	0.763938	0.80409	0.0421475	0.0243338
Amy1	1	1	4.89515	8.4444	20.3085	17.0547	0.151563	10.4394	-2.79307	0.982544	-2.84269	0.00447344	0.0230292	0.118422	0.0492406	0.287026	0.122308	0.0706145
Amz1	35.5691	86.3223	75.0079	97.7772	86.1148	89.4585	0.734884	80.3227	-0.343991	0.225388	-1.52621	0.126957	0.274409	0.363777	1.00241	0.838466	0.331677	0.191494
Amz2	168.907	194.914	222.05	189.817	186.992	203.73	1.00738	199.863	0.0457817	0.202943	0.225589	0.821521	0.900955	0.889842	1.04237	1.08992	0.104529	0.0603496
Anapc1	75.0767	37.8437	62.3487	42.9593	61.2897	48.5346	1.21657	56.7895	0.142833	0.296206	0.48221	0.629657	0.773892	1.74762	0.617457	1.28462	0.568147	0.32802
Anapc10	40.5076	49.4786	66.2438	42.2826	45.1336	43.8126	1.18876	46.8097	0.346408	0.289487	1.19663	0.231452	0.411586	0.95802	1.09627	1.51198	0.288328	0.166467
Anapc11	722.013	797.988	763.476	899.742	859.241	789.886	0.899248	770.132	-0.155032	0.191795	-0.808325	0.418903	0.602427	0.802466	0.928712	0.966565	0.0859257	0.0496092
Anapc13	238.045	340.35	263.923	478.118	539.667	486.735	0.556926	366.616	-0.826149	0.227439	-3.63239	0.000280806	0.00254027	0.497879	0.630667	0.542232	0.0676025	0.0390303
Anapc15	75.0767	53.3569	34.1088	59.8784	52.2265	45.7014	1.00727	48.4439	-0.104777	0.301887	-0.347072	0.728537	0.842989	1.25382	1.02164	0.74634	0.254044	0.146673
Anapc16	257.799	334.533	445.048	553.916	593.651	569.527	0.603454	461.069	-0.688532	0.202417	-3.40155	0.000670053	0.00508703	0.465412	0.563517	0.781434	0.161752	0.0933876
Anapc2	756.582	685.518	713.813	1116.31	967.605	872.049	0.734924	772.509	-0.458789	0.184866	-2.48173	0.0130745	0.0526078	0.677755	0.708468	0.818548	0.0740309	0.0427417
Anapc4	228.168	249.21	188.941	267.645	187.78	209.082	1.02777	223.328	-0.00786895	0.193253	-0.0407184	0.96752	0.98239	0.852504	1.32714	0.90367	0.260521	0.150412
Anapc5	435.583	586.621	565.797	612.118	578.284	583.378	0.898628	563.259	-0.142666	0.194476	-0.733593	0.463197	0.642668	0.7116	1.01442	0.969864	0.163495	0.094394
Anapc7	149.153	158.071	127.593	165.454	146.01	126.605	0.997294	142.711	-0.0245027	0.207709	-0.117967	0.906094	0.947073	0.901481	1.0826	1.0078	0.0910143	0.0525471
Angel1	5.93844	8.75657	10.7379	8.4444	11.2453	7.92558	0.945589	9.26365	0.0127198	0.594445	0.0213978	0.982928	0.991379	0.703241	0.778687	1.35484	0.356423	0.205781
Angel2	89.892	90.2006	91.5623	145.151	129.46	132.901	0.668332	127.665	-0.582712	0.1998	-2.91648	0.00354008	0.0193352	0.619301	0.696743	0.688953	0.0426404	0.0246185
Angpt1	35.5691	10.6957	7.81652	12.505	15.5799	20.2027	1.30594	17.1009	-0.273073	0.519717	-0.525426	0.599287	0.751075	2.8444	0.686509	0.386904	1.34074	0.774076
Angptl4	1	1	8.79031	20.6261	8.0929	9.81437	0.355901	8.06866	-1.56154	0.831276	-1.87848	0.0603154	0.161116	0.0484822	0.123565	0.895657	0.468947	0.270747
Ank	321.999	280.237	278.53	245.988	281.564	242.136	1.15153	282.498	0.175239	0.1742	1.00597	0.314432	0.503118	1.309	0.995287	1.1503	0.15686	0.0905633
Ank1	154.092	165.827	157.78	139.737	156.256	145.493	1.08281	154.339	0.117625	0.207192	0.567711	0.570231	0.727802	1.10273	1.06125	1.08445	0.0207865	0.0120011
Ank2	252.861	233.697	208.417	239.221	270.924	246.543	0.921656	249.175	-0.143909	0.212208	-0.678153	0.497675	0.671744	1.05702	0.862592	0.845357	0.117543	0.0678637
Ank3	894.858	730.118	658.307	665.582	662.216	602.895	1.17964	714.51	0.230038	0.206574	1.11359	0.265457	0.452023	1.34448	1.10254	1.09191	0.14285	0.0824744
Ankar	5.93844	4.87829	4.89515	6.41411	6.91075	5.40718	0.845682	4.218	-0.364728	0.787247	-0.463296	0.643152	0.78429	0.925841	0.705898	0.905306	0.121491	0.0701427
Ankef1	1	6.81743	4.89515	8.4444	5.33455	12.9624	0.591347	6.31123	-1.04049	0.903969	-1.15103	0.249721	0.432548	0.118422	1.27798	0.377644	0.6086	0.351375
Ankfy1	129.4	78.5657	95.4575	65.9693	79.0219	71.2002	1.43214	84.0317	0.431606	0.260115	1.65929	0.0970578	0.227082	1.96151	0.994227	1.34069	0.490084	0.28295
Ankhd1	168.907	183.28	113.959	105.898	77.0517	114.013	1.65773	126.504	0.631723	0.296551	2.13023	0.0331523	0.103947	1.59499	2.37866	0.999532	0.691699	0.399353
Ankib1	371.383	165.827	228.867	223.655	230.337	234.266	1.11913	212.335	0.101852	0.249686	0.40792	0.683332	0.812427	1.66052	0.719932	0.976952	0.486145	0.280676
Ankle2	45.446	53.3569	35.0826	30.1008	44.7396	43.1831	1.17161	40.253	0.117439	0.294338	0.398995	0.689897	0.817111	1.50979	1.19261	0.812416	0.349162	0.201589
Ankmy2	233.107	220.123	211.338	320.432	291.021	291.559	0.736238	242.401	-0.453601	0.212885	-2.13073	0.0331114	0.103868	0.727476	0.756383	0.724855	0.017495	0.0101008
Ankra2	336.814	390.768	361.302	443.603	333.578	351.686	0.986018	356.078	-0.0361752	0.151222	-0.23922	0.810935	0.89495	0.759269	1.17144	1.02734	0.209171	0.120765
Ankrd10	89.892	64.9917	75.0079	58.5249	74.2933	82.2181	1.10769	77.3687	0.0468891	0.262109	0.178891	0.858023	0.920587	1.53596	0.874799	0.912304	0.371369	0.21441
Ankrd11	3398.65	2791.43	1909.63	1431	1156.75	1274.68	2.09544	1898.46	1.06391	0.219452	4.84804	1.2469e-06	2.62512e-05	2.37501	2.41317	1.49813	0.517637	0.298858
Ankrd12	1768.96	1608.55	1382.81	2635.64	1665.47	1876.57	0.791291	1692.58	-0.379372	0.227903	-1.66462	0.0959892	0.225467	0.67117	0.965825	0.736879	0.15468	0.0893045
Ankrd13a	163.969	160.01	167.518	189.14	175.958	162.177	0.936403	166.339	-0.0988374	0.25924	-0.381258	0.703012	0.825058	0.866916	0.909362	1.03293	0.0862484	0.0497956
Ankrd13b	154.092	117.349	138.304	93.0398	88.8732	108.661	1.41647	111.281	0.473158	0.214309	2.20783	0.027256	0.090308	1.65619	1.32041	1.2728	0.208968	0.120648
Ankrd13c	45.446	30.0872	33.135	31.4544	34.1002	38.4611	1.06289	29.2555	-0.0216365	0.340999	-0.0634502	0.949408	0.973216	1.44482	0.882316	0.861521	0.33093	0.191063
Ankrd13d	228.168	253.089	270.739	323.139	286.686	287.152	0.843916	272.062	-0.232894	0.184693	-1.26098	0.207316	0.382011	0.706099	0.882807	0.942843	0.12307	0.0710547
Ankrd16	10.8769	20.3914	30.2137	28.0705	26.6133	33.4243	0.68588	25.7603	-0.325721	0.359402	-0.906284	0.364786	0.552607	0.387484	0.766213	0.903943	0.267437	0.154405
Ankrd17	1265.24	1214.9	1145.2	702.127	656.305	728.185	1.74194	998.95	0.795047	0.191766	4.14593	3.38437e-05	0.000435309	1.80201	1.85113	1.57268	0.148626	0.0858095
Ankrd2	30.6307	35.9046	13.6593	36.8685	24.643	25.5543	0.940772	24.5796	-0.245912	0.396515	-0.620185	0.535136	0.701696	0.830809	1.45699	0.534518	0.470964	0.271911
Ankrd24	89.892	144.497	75.0079	118.757	77.4457	92.9213	1.14331	99.558	0.101087	0.263782	0.383222	0.701555	0.824391	0.756941	1.86578	0.80722	0.626178	0.361524
Ankrd26	366.445	528.447	284.372	225.686	188.962	203.101	1.94014	290.553	0.935256	0.289443	3.23123	0.00123259	0.00836714	1.6237	2.79658	1.40015	0.75007	0.433053
Ankrd27	89.892	72.7483	90.5886	56.4946	75.4755	62.7006	1.33327	73.4575	0.375861	0.282276	1.33153	0.183013	0.349488	1.59116	0.963867	1.44478	0.328177	0.189473
Ankrd28	25.6922	16.5131	31.1874	27.3938	30.1597	33.4243	0.806162	29.1846	-0.275953	0.342677	-0.805285	0.420655	0.603976	0.937885	0.547523	0.933077	0.224	0.129327
Ankrd29	75.0767	130.923	137.33	119.434	159.408	165.955	0.759143	127.223	-0.324516	0.312693	-1.03781	0.299358	0.486871	0.628606	0.821304	0.827518	0.113091	0.0652931
Ankrd32	50.3844	86.3223	66.2438	61.9087	58.5313	66.4782	1.09504	72.8402	0.170324	0.258347	0.659283	0.509714	0.680364	0.81385	1.47481	0.996475	0.341324	0.197064
Ankrd33b	15.8153	6.81743	11.7117	5.06058	6.5167	8.24037	1.8642	9.02772	0.782079	0.701508	1.11485	0.264913	0.451435	3.1252	1.04615	1.42126	1.10805	0.639731
Ankrd34a	321.999	336.472	335.983	352.917	534.15	449.588	0.763209	346.064	-0.426246	0.202381	-2.10615	0.0351912	0.108825	0.912392	0.62992	0.747313	0.141905	0.0819291
Ankrd34b	509.66	367.498	377.856	645.279	550.7	533.325	0.721883	471.411	-0.497908	0.160728	-3.09782	0.00194949	0.0120403	0.789829	0.667329	0.708492	0.062338	0.0359909
Ankrd34c	15.8153	6.81743	9.7641	9.12116	10.0632	7.61078	1.23144	8.886	0.155594	0.601099	0.258849	0.795752	0.886344	1.73392	0.677465	1.28293	0.530105	0.306056
Ankrd35	99.7689	99.8963	76.9555	100.484	66.0183	66.4782	1.22122	77.3649	0.231591	0.289643	0.799574	0.423957	0.607113	0.992881	1.51316	1.15761	0.265909	0.153523
Ankrd37	40.5076	8.75657	28.2661	19.9494	21.0966	29.0171	1.1399	24.28	0.013754	0.402419	0.0341784	0.972735	0.985728	2.03052	0.415071	0.974118	0.820384	0.473649
Ankrd39	50.3844	33.9654	48.7156	70.0299	51.4384	57.349	0.743081	57.5788	-0.437153	0.290681	-1.50389	0.132609	0.282933	0.719471	0.660313	0.849459	0.0967585	0.0558635
Ankrd40	850.412	716.544	731.341	603.996	685.465	640.357	1.19847	658.707	0.246823	0.239923	1.02876	0.303592	0.491496	1.40798	1.04534	1.14208	0.187778	0.108413
Ankrd42	30.6307	43.6612	42.8729	19.9494	23.0668	23.9803	1.73869	25.9191	0.889764	0.322906	2.75549	0.00586041	0.0284187	1.53542	1.89281	1.78784	0.183696	0.106057
Ankrd44	25.6922	20.3914	20.4758	14.5353	14.3977	16.1103	1.48495	18.6471	0.540348	0.463511	1.16577	0.243707	0.425852	1.76758	1.4163	1.27097	0.255322	0.14741
Ankrd45	99.7689	128.983	145.121	72.0602	81.7803	95.7545	1.49242	106.8	0.61503	0.33529	1.83432	0.0666063	0.17363	1.38452	1.5772	1.51555	0.0983969	0.0568095
Ankrd46	1166.47	978.328	1020.56	1844.5	1516.91	1443.41	0.661466	1222.94	-0.610868	0.142589	-4.28411	1.83468e-05	0.000262289	0.632405	0.644948	0.707046	0.0399687	0.0230759
Ankrd49	70.1382	99.8963	105.195	31.4544	37.2526	37.2019	2.57971	82.6595	1.42371	0.488506	2.91443	0.00356344	0.0194384	2.22984	2.68159	2.82769	0.311675	0.179946
Ankrd50	529.413	580.804	516.134	359.008	417.117	395.758	1.39042	429.237	0.472877	0.185599	2.54785	0.010839	0.0456679	1.47466	1.39242	1.30417	0.0852627	0.0492265
Ankrd52	45.446	12.6349	13.6593	14.5353	15.9739	14.5364	1.61908	16.5452	0.394313	0.490723	0.803535	0.421666	0.605069	3.1266	0.790969	0.939662	1.30767	0.754983
Ankrd54	228.168	256.967	254.185	182.373	183.051	175.084	1.3689	185.632	0.46479	0.231222	2.01014	0.0444162	0.12875	1.25111	1.4038	1.45179	0.104793	0.0605021
Ankrd55	55.3229	24.2697	18.5282	9.79793	10.0632	12.9624	3.1625	17.797	1.44647	0.476679	3.03447	0.00240956	0.0143531	5.64639	2.41174	1.42938	2.20647	1.27391
Ankrd6	415.829	351.985	357.407	227.039	250.434	265.431	1.52785	296.277	0.571938	0.138862	4.11876	3.80915e-05	0.000482408	1.83153	1.4055	1.34651	0.264646	0.152793
Ankrd63	20.7538	4.87829	4.89515	8.4444	4.1524	6.03678	1.48113	6.19273	0.461503	0.824301	0.559872	0.575567	0.731964	2.4577	1.17481	0.810888	0.865083	0.499456
Ankrd66	5.93844	1	5.86894	5.73735	7.3048	8.24037	0.628055	3.82968	-0.925671	0.975416	-0.949001	0.34262	0.53165	1.03505	0.136896	0.712218	0.454954	0.262668
Ankrd9	55.3229	86.3223	88.641	79.5046	88.0851	85.3661	0.904732	76.1786	-0.0489067	0.216822	-0.225562	0.821542	0.900955	0.695845	0.979988	1.03836	0.183241	0.105794
Anks1	119.523	107.653	108.117	119.434	168.865	134.79	0.813456	118.16	-0.359567	0.23556	-1.52644	0.126901	0.274398	1.00075	0.637507	0.802115	0.181884	0.105011
Anks1b	1225.73	1044.26	1057.56	795.52	875.003	897.547	1.30417	976.581	0.362489	0.133877	2.70763	0.00677662	0.0316816	1.5408	1.19343	1.17828	0.205064	0.118394
Anks3	114.584	117.349	106.169	106.575	80.9922	87.2549	1.24694	99.7739	0.299605	0.236357	1.2676	0.204942	0.379079	1.07515	1.44889	1.21677	0.188686	0.108938
Anks6	1	4.87829	3.92137	8.4444	14.7918	12.9624	0.250246	7.17106	-1.99422	0.808193	-2.46751	0.0136056	0.054244	0.118422	0.329798	0.302519	0.114975	0.066381
Ankzf1	10.8769	10.6957	10.7379	17.2423	11.2453	7.61078	0.99761	10.2704	-0.133489	0.57618	-0.23168	0.816787	0.898301	0.630825	0.951127	1.41088	0.392099	0.226379
Anln	35.5691	33.9654	14.633	69.3531	93.6018	83.4773	0.350345	54.1464	-1.77907	0.357282	-4.97945	6.37638e-07	1.44557e-05	0.51287	0.362872	0.175294	0.169136	0.0976509
Ano10	40.5076	45.6003	45.7943	34.1614	44.7396	51.3678	1.03217	50.5781	0.0270023	0.301739	0.089489	0.928693	0.960644	1.18577	1.01924	0.891497	0.147561	0.0851946
Ano3	40.5076	22.3306	18.5282	21.9797	32.524	28.3875	1.06074	28.0332	-0.222563	0.422876	-0.526308	0.598674	0.750845	1.84296	0.686587	0.652688	0.677627	0.391228
Ano4	5.93844	33.9654	26.3185	15.212	36.4645	32.7947	0.708122	28.5773	-0.203073	0.424499	-0.478383	0.632378	0.775949	0.390378	0.931466	0.802523	0.282626	0.163174
Ano6	124.461	82.444	97.4051	47.6967	95.9661	80.3293	1.56037	89.0785	0.396319	0.301225	1.31569	0.188278	0.356368	2.60943	0.859095	1.21257	0.925547	0.534365
Ano7	30.6307	10.6957	22.4233	19.2726	23.0668	25.5543	0.976833	21.3426	-0.215307	0.390193	-0.551798	0.581087	0.736751	1.58934	0.463684	0.877478	0.569365	0.328723
Anp32a	924.489	720.422	745.948	1236.09	977.062	1109.72	0.719147	886.685	-0.487732	0.176803	-2.75861	0.00580474	0.0281855	0.747912	0.737335	0.672194	0.0410049	0.0236742
Anp32b	341.753	456.699	344.747	464.583	455.734	460.921	0.828561	403.729	-0.267261	0.202956	-1.31684	0.187891	0.355843	0.735611	1.00212	0.747953	0.150431	0.0868514
Anp32e	154.092	175.523	190.889	217.564	209.453	216.637	0.809137	192.142	-0.275828	0.189741	-1.45371	0.146027	0.301445	0.708258	0.838008	0.881145	0.0899866	0.0519538
Antxr1	1	10.6957	6.84273	18.5959	22.6728	19.2583	0.29361	12.4756	-1.62143	0.557583	-2.90796	0.00363792	0.0197132	0.0537754	0.471743	0.355313	0.215707	0.124539
Anxa1	5.93844	2.93914	1.97379	5.06058	13.6096	11.7032	0.519362	5.83395	-2.33799	1.00622	-2.32353	0.0201508	0.0722901	1.17347	0.215961	0.168654	0.566968	0.327339
Anxa11	35.5691	22.3306	19.502	24.01	29.7657	29.3319	0.965506	25.6815	-0.272508	0.388622	-0.701217	0.483167	0.658783	1.48143	0.750213	0.664873	0.448838	0.259136
Anxa2	60.2613	57.2352	40.9253	103.191	87.691	78.4405	0.586135	64.9803	-0.832027	0.330579	-2.51688	0.0118399	0.0487038	0.583977	0.652691	0.521737	0.0655037	0.0378186
Anxa3	5.93844	6.81743	9.7641	13.1817	28.1895	27.7579	0.348036	11.0512	-1.64476	0.633298	-2.59714	0.00940035	0.0406903	0.450505	0.241843	0.351759	0.104381	0.0602643
Anxa4	10.8769	1	5.86894	7.76764	19.5204	11.0736	0.660502	7.47792	-1.52484	0.94597	-1.61193	0.106977	0.243073	1.40028	0.0512286	0.529996	0.68393	0.394867
Anxa5	331.876	322.898	303.848	340.059	348.552	381.277	0.899752	349.977	-0.170136	0.16828	-1.01103	0.312001	0.500955	0.975937	0.926397	0.796922	0.0924338	0.0533667
Anxa6	460.275	447.003	482.052	663.552	598.774	524.825	0.786228	502.349	-0.361879	0.25172	-1.43763	0.15054	0.307546	0.693654	0.74653	0.918499	0.117562	0.0678742
Anxa7	139.276	167.766	202.574	160.039	160.59	156.196	1.07062	170.363	0.147759	0.200919	0.735418	0.462085	0.641466	0.870263	1.04469	1.29692	0.21451	0.123848
Anxa8	1	1	2.94758	7.09087	8.0929	7.61078	0.217294	4.02994	-2.50299	1.09984	-2.27577	0.0228598	0.0796459	0.141026	0.123565	0.38729	0.14748	0.0851474
Ap1ar	40.5076	32.0263	108.117	46.3432	54.9849	55.775	1.13166	59.4021	0.282485	0.458597	0.615978	0.537909	0.703357	0.874078	0.582456	1.93844	0.713749	0.412083
Ap1b1	949.181	753.388	777.11	1126.46	984.943	871.419	0.833101	865.327	-0.282765	0.138668	-2.03915	0.0414346	0.122709	0.842625	0.764905	0.891775	0.063969	0.0369325
Ap1g1	504.721	383.011	379.804	478.795	449.429	431.015	0.929183	413.395	-0.124238	0.196216	-0.633171	0.526622	0.69394	1.05415	0.852217	0.881184	0.109188	0.0630398
Ap1m1	302.245	371.376	328.193	438.189	400.567	382.221	0.825177	350.868	-0.2722	0.170032	-1.60087	0.109406	0.246961	0.689759	0.927127	0.858646	0.122172	0.070536
Ap1s1	475.091	571.108	671.94	442.927	427.362	444.237	1.30718	524.562	0.41844	0.143465	2.91666	0.00353798	0.0193318	1.07262	1.33636	1.51257	0.221424	0.127839
Ap1s2	321.999	262.784	167.518	103.868	50.6503	67.1078	3.59484	141.3	1.75496	0.292253	6.00494	1.91398e-09	7.99899e-08	3.10008	5.18821	2.49625	1.41253	0.815527
Ap1s3	20.7538	32.0263	43.8467	19.2726	19.1263	17.3695	1.75855	25.0797	0.948552	0.414754	2.28702	0.0221944	0.0779187	1.07685	1.67446	2.52434	0.7274	0.419965
Ap2a1	1	4.87829	5.86894	7.09087	4.1524	4.77759	0.84809	3.44997	-0.222835	1.00172	-0.222451	0.823963	0.902399	0.141026	1.17481	1.22843	0.612922	0.353871
Ap2a2	845.474	893.006	663.176	563.391	488.44	447.07	1.60412	652.826	0.672761	0.156621	4.29546	1.74328e-05	0.000251897	1.50069	1.82828	1.48338	0.194324	0.112193
Ap2b1	539.29	497.421	288.268	359.008	250.434	296.596	1.48677	372.517	0.521989	0.216786	2.40786	0.0160464	0.0613573	1.50217	1.98624	0.97192	0.507334	0.292909
Ap2m1	2287.5	1953.72	2432.55	2500.96	2642.32	2196.41	0.920518	2215.56	-0.136993	0.166429	-0.823133	0.410433	0.594772	0.914647	0.739395	1.10751	0.184129	0.106307
Ap2s1	1689.95	1895.54	1810.3	1326.1	1183.54	1133.02	1.49124	1500.53	0.570005	0.172661	3.30129	0.000962421	0.00686821	1.27437	1.60158	1.59777	0.187824	0.10844
Ap3b1	159.03	163.888	122.724	177.635	139.706	153.992	0.955101	156.227	-0.116857	0.18463	-0.632926	0.526782	0.694027	0.895262	1.1731	0.796946	0.195083	0.112631
Ap3b2	855.351	829.014	777.11	1203.61	954.601	872.678	0.823194	884.621	-0.30357	0.17046	-1.78088	0.0749317	0.189128	0.710655	0.86844	0.890488	0.0980835	0.0566285
Ap3d1	1166.47	995.781	924.152	1196.84	970.363	967.118	0.985464	1028.67	-0.0347974	0.143706	-0.242144	0.808669	0.893998	0.974626	1.02619	0.955573	0.0365365	0.0210943
Ap3m1	233.107	156.131	201.6	164.1	160.196	161.233	1.21517	170.228	0.264153	0.255277	1.03477	0.300776	0.488145	1.42052	0.974626	1.25037	0.22502	0.129915
Ap3m2	672.628	648.674	537.558	707.541	632.662	668.059	0.926873	640.254	-0.131365	0.131379	-0.999894	0.317362	0.506019	0.950656	1.02531	0.804656	0.112232	0.0647973
Ap3s1	124.461	136.74	206.469	149.211	164.531	176.343	0.945353	170.926	-0.000282262	0.200528	-0.00140759	0.998877	0.999259	0.834127	0.831091	1.17084	0.195284	0.112747
Ap3s2	430.645	429.551	333.062	486.24	446.671	464.699	0.854687	407.268	-0.246781	0.180957	-1.36376	0.172644	0.336767	0.885664	0.961672	0.716726	0.125376	0.072386
Ap4b1	25.6922	51.4177	54.5584	56.4946	56.167	57.9786	0.770408	51.5573	-0.235249	0.263828	-0.891676	0.372567	0.560564	0.454773	0.915443	0.941009	0.273647	0.15799
Ap4e1	5.93844	14.574	14.633	7.76764	15.9739	13.9068	0.9097	15.2129	0.0282456	0.566945	0.0498207	0.960265	0.978975	0.764511	0.912363	1.05223	0.143876	0.0830666
Ap4m1	20.7538	4.87829	6.84273	7.76764	6.91075	7.92558	1.4137	8.45584	0.191309	0.632507	0.302462	0.7623	0.865069	2.67183	0.705898	0.863373	1.09241	0.630704
Ap4s1	262.738	268.602	263.923	330.584	342.642	348.538	0.778637	304.733	-0.362507	0.174851	-2.07324	0.0381501	0.115478	0.794768	0.783915	0.757229	0.0193182	0.0111534
Ap5b1	5.93844	4.87829	8.79031	5.73735	4.9405	3.20359	1.58878	5.31258	0.757899	0.799403	0.948081	0.343088	0.531979	1.03505	0.987407	2.74389	1.00064	0.577718
Ap5m1	15.8153	24.2697	19.502	21.9797	15.5799	18.9435	1.10226	20.1561	0.134826	0.469527	0.287153	0.773995	0.872018	0.719544	1.55776	1.02948	0.423823	0.244694
Ap5s1	80.0151	64.9917	65.27	72.7369	73.8993	67.1078	0.984047	72.6648	-0.0698463	0.231	-0.302365	0.762374	0.865078	1.10006	0.879464	0.972615	0.110742	0.0639371
Ap5z1	35.5691	30.0872	30.2137	55.8179	42.7693	45.7014	0.667273	42.6507	-0.636468	0.306671	-2.07541	0.0379482	0.115147	0.637235	0.703475	0.66111	0.0335473	0.0193686
Apaf1	65.1998	28.148	40.9253	26.717	40.405	29.0171	1.51581	34.1096	0.380294	0.372749	1.02024	0.307613	0.496055	2.44038	0.696646	1.41039	0.876635	0.506126
Apba1	736.828	574.987	637.858	761.006	841.903	777.294	0.823934	716.856	-0.302029	0.163176	-1.85094	0.0641783	0.168917	0.96823	0.68296	0.820613	0.142664	0.0823669
Apba2	213.353	355.863	410.965	354.271	376.53	359.556	0.896775	326.116	-0.114866	0.236766	-0.485146	0.627573	0.772202	0.602232	0.945113	1.14298	0.273595	0.15796
Apba3	25.6922	43.6612	59.4273	50.4037	80.5981	72.7741	0.622681	44.8482	-0.568585	0.379735	-1.49732	0.134311	0.284936	0.509728	0.541714	0.816599	0.168698	0.097398
Apbb1	1670.19	1666.72	1633.07	1902.71	1626.46	1571.85	0.980502	1643.03	-0.0374299	0.123334	-0.303484	0.761521	0.86426	0.877799	1.02476	1.03895	0.0892259	0.0515146
Apbb1ip	5.93844	4.87829	5.86894	22.6564	23.4609	16.4251	0.275785	10.8242	-2.11146	0.64722	-3.26235	0.00110492	0.00766357	0.262108	0.207933	0.357315	0.0756241	0.0436616
Apbb2	435.583	344.228	412.913	258.847	285.898	282.43	1.4496	325.816	0.517698	0.168606	3.07045	0.00213735	0.0129919	1.68278	1.20402	1.462	0.23962	0.138345
Apbb3	198.538	198.793	204.522	292.008	279.199	239.303	0.748857	209.943	-0.424111	0.179054	-2.36862	0.0178546	0.066163	0.679904	0.712009	0.854657	0.0930212	0.0537058
Apc	297.307	350.046	345.721	210.12	271.318	269.209	1.32977	283.827	0.414164	0.220752	1.87615	0.0606344	0.161737	1.41494	1.29017	1.28421	0.0738155	0.0426174
Apc2	287.43	361.681	306.77	277.12	419.481	346.649	0.928124	311.975	-0.121041	0.231746	-0.522299	0.601462	0.753325	1.0372	0.862209	0.884957	0.0951493	0.0549344
Apeh	45.446	109.592	82.7982	86.2722	79.0219	80.3293	0.981455	90.8858	0.0437279	0.259163	0.168727	0.866011	0.925817	0.526774	1.38686	1.03074	0.432153	0.249504
Apex2	84.9535	70.8092	61.3749	53.7876	60.1075	62.3858	1.24709	55.8181	0.249494	0.30325	0.822734	0.410659	0.59502	1.57943	1.17804	0.983796	0.303759	0.175376
Aph1a	70.1382	57.2352	91.5623	106.575	130.643	124.086	0.611369	103.358	-0.678843	0.222392	-3.05246	0.00226971	0.0136883	0.658111	0.438105	0.737892	0.155263	0.0896411
Aph1b	114.584	113.47	119.802	49.727	56.5611	51.3678	2.21422	87.3437	1.15908	0.293015	3.9557	7.63123e-05	0.000850291	2.30427	2.00616	2.33224	0.180732	0.104346
Aph1c	20.7538	24.2697	16.5806	11.8282	12.4275	13.2772	1.65211	20.78	0.720636	0.494733	1.45662	0.145222	0.300483	1.7546	1.95291	1.24881	0.363069	0.209618
Api5	455.337	359.742	453.812	694.683	757.97	634.375	0.615147	484.191	-0.723782	0.183107	-3.95278	7.72478e-05	0.000859251	0.65546	0.474612	0.715368	0.125339	0.0723643
Apip	40.5076	47.5394	59.4273	57.1714	58.5313	55.775	0.862072	59.3092	-0.132841	0.250444	-0.530421	0.59582	0.74836	0.708528	0.812205	1.06548	0.183628	0.106018
Apitd1	15.8153	10.6957	15.6068	16.5656	19.9144	17.0547	0.802299	16.3106	-0.375558	0.43217	-0.869007	0.384843	0.571011	0.954711	0.537084	0.915102	0.230535	0.133099
Aplf	15.8153	14.574	20.4758	21.9797	25.4311	24.2951	0.711805	23.2531	-0.453379	0.388818	-1.16604	0.243597	0.425717	0.719544	0.573078	0.842794	0.135024	0.0779564
Apln	45.446	18.4523	16.5806	24.01	38.0407	39.4055	0.932878	26.2906	-0.59882	0.447695	-1.33756	0.181039	0.346833	1.8928	0.485067	0.42077	0.831936	0.480319
Aplp1	2549.24	2601.39	2205.66	3042.38	4155.87	3194.63	0.718097	3060.62	-0.499584	0.271496	-1.84011	0.0657518	0.172123	0.83791	0.625957	0.690426	0.108652	0.0627305
Aplp2	440.522	524.569	393.437	474.058	628.722	486.105	0.857655	519.89	-0.228716	0.23406	-0.977167	0.328486	0.516831	0.929257	0.834341	0.809366	0.0632543	0.0365199
Apmap	89.892	101.835	79.8769	65.9693	92.4196	83.1625	1.14167	108.28	0.154483	0.289651	0.533341	0.593798	0.746945	1.36263	1.10188	0.960491	0.204002	0.117781
Apoa1	25.6922	12.6349	18.5282	17.9191	15.9739	17.6843	1.09083	15.3732	0.0563178	0.469094	0.120057	0.904438	0.946276	1.43379	0.790969	1.04772	0.323572	0.186814
Apoa1bp	741.767	699.092	806.323	994.489	841.509	807.515	0.858387	746.609	-0.231962	0.217267	-1.06763	0.285686	0.473945	0.745877	0.83076	0.998524	0.12857	0.0742296
Apoa2	55.3229	39.7829	39.9515	21.3029	21.4906	20.2027	2.14189	29.782	1.07949	0.383177	2.81721	0.00484432	0.0245139	2.59696	1.85117	1.97753	0.399137	0.230442
Apobec1	1	1	1.97379	5.73735	7.3048	5.72198	0.218714	3.73692	-2.86227	1.27917	-2.2376	0.0252472	0.0851403	0.174297	0.136896	0.344948	0.11091	0.064034
Apobec2	5.93844	4.87829	1.97379	13.1817	8.881	11.3884	0.391039	6.727	-2.04921	0.861078	-2.37982	0.0173211	0.0646808	0.450505	0.549295	0.173316	0.194916	0.112535
Apoc1	10.8769	1	2.94758	9.79793	6.91075	7.29598	0.552941	4.94691	-1.47033	0.948703	-1.54983	0.121182	0.26597	1.11012	0.144702	0.404	0.499646	0.288471
Apoc3	15.8153	26.2089	27.2923	59.8784	48.6801	42.5535	0.481293	35.8646	-1.01796	0.327136	-3.11172	0.00186001	0.0116279	0.264124	0.53839	0.641365	0.194994	0.11258
Apod	45.446	86.3223	41.8991	350.887	335.943	291.245	0.176778	205.226	-2.51038	0.280645	-8.94506	3.71735e-19	6.48355e-17	0.129518	0.256956	0.143862	0.0698048	0.0403018
Apoe	223.23	361.681	262.949	2270.19	2050.85	1659.99	0.144364	1172.18	-2.80481	0.23611	-11.8792	1.51785e-32	9.45473e-30	0.098331	0.176357	0.158404	0.0408637	0.0235927
Apold1	35.5691	16.5131	21.4496	24.01	27.7954	36.2575	0.889039	25.7045	-0.441983	0.375866	-1.17591	0.239632	0.420643	1.48143	0.594096	0.59159	0.513028	0.296197
Apoo	183.722	225.941	212.312	211.473	190.932	186.102	1.06432	198.888	0.112916	0.150464	0.750452	0.452982	0.632319	0.868773	1.18336	1.14084	0.17068	0.0985421
Apool	1	6.81743	8.79031	7.76764	7.3048	9.81437	0.652559	5.54	-0.324198	0.694161	-0.467036	0.640474	0.782289	0.128739	0.933281	0.895657	0.454031	0.262135
Apopt1	109.646	138.679	137.33	134.999	117.639	122.512	1.03733	128.373	0.0866032	0.188764	0.45879	0.646385	0.786167	0.812196	1.17886	1.12095	0.197113	0.113803
App	1136.84	1492.2	1220.18	1194.81	1397.51	1314.97	0.982385	1499.02	-0.0195703	0.253987	-0.0770524	0.938582	0.966435	0.951483	1.06775	0.927917	0.0748653	0.0432235
Appbp2	218.292	247.271	313.586	243.958	201.966	222.933	1.17525	234.61	0.248465	0.241169	1.03025	0.302891	0.490786	0.894791	1.22432	1.40664	0.259428	0.149781
Appl1	371.383	412.098	336.957	370.513	268.56	299.115	1.22111	343.115	0.255832	0.181729	1.40777	0.1592	0.319107	1.00235	1.53447	1.12652	0.27839	0.160728
Appl2	65.1998	63.0526	61.3749	130.939	134.189	149.27	0.459662	98.8524	-1.15202	0.298121	-3.86426	0.000111427	0.001167	0.497942	0.469879	0.411166	0.0442807	0.0255654
Aprt	435.583	522.63	560.928	384.725	303.237	294.078	1.5877	415.853	0.655139	0.170821	3.83525	0.000125438	0.00128897	1.13219	1.72351	1.90742	0.40506	0.233861
Aptx	119.523	117.349	129.54	181.696	156.256	156.196	0.746055	151.343	-0.414529	0.187914	-2.20595	0.0273872	0.0906049	0.657817	0.751003	0.829344	0.0858705	0.0495773
Aqp11	10.8769	12.6349	22.4233	42.9593	35.2824	39.4055	0.393446	25.9689	-1.21015	0.381496	-3.17212	0.00151331	0.00986331	0.25319	0.358107	0.569042	0.160864	0.0928748
Aqp4	60.2613	55.296	31.1874	95.7469	168.471	137.623	0.39474	87.6939	-1.57496	0.347466	-4.5327	5.82349e-06	9.79139e-05	0.629381	0.328222	0.226616	0.20946	0.120932
Aqr	104.707	76.6266	70.139	58.5249	42.7693	51.9974	1.64321	64.3103	0.650578	0.241239	2.69682	0.00700042	0.0325323	1.78911	1.79163	1.34889	0.254887	0.147159
Ar	188.661	72.7483	166.544	63.2623	96.7542	81.5885	1.92512	109.604	0.799517	0.319246	2.50439	0.0122663	0.0500952	2.9822	0.751888	2.04127	1.11968	0.64645
Araf	642.998	697.153	1396.44	566.774	708.32	738.259	1.33675	888.373	0.453023	0.312208	1.45103	0.146772	0.302275	1.13449	0.984234	1.89153	0.486292	0.280761
Arap1	35.5691	30.0872	28.2661	55.8179	60.1075	65.5338	0.523037	41.0482	-1.03455	0.328415	-3.15012	0.00163203	0.0104907	0.637235	0.500555	0.431321	0.104782	0.0604959
Arap2	223.23	214.306	130.514	229.746	251.616	240.247	0.788868	188.008	-0.374139	0.321865	-1.16241	0.24507	0.427291	0.971638	0.851718	0.543248	0.221002	0.127596
Arap3	1	6.81743	2.94758	4.38382	7.3048	12.018	0.468886	4.25224	-1.28238	0.910372	-1.40863	0.158945	0.318743	0.228112	0.933281	0.245264	0.402269	0.23225
Arc	55.3229	103.775	47.7419	97.7772	147.193	118.105	0.558354	83.4225	-0.818207	0.362079	-2.25975	0.0238369	0.0818734	0.565806	0.705026	0.404232	0.150536	0.0869117
Arcn1	114.584	115.409	144.147	144.474	136.947	140.771	0.886609	143.402	-0.137424	0.205925	-0.667348	0.50455	0.676578	0.793114	0.842729	1.02398	0.121529	0.0701649
Arf1	1438.09	1596.92	1931.05	1267.9	1200.88	1260.51	1.33199	1457.37	0.424161	0.140476	3.01946	0.00253226	0.0148874	1.13423	1.32978	1.53196	0.198875	0.114821
Arf2	341.753	379.133	459.654	496.391	495.139	464.384	0.814667	413.624	-0.272357	0.157761	-1.72639	0.0842771	0.205673	0.688475	0.76571	0.989815	0.156522	0.090368
Arf3	1833.16	1940.14	2044.01	2249.21	2430.32	2157.37	0.853595	2124.36	-0.227267	0.10689	-2.12617	0.0334889	0.104761	0.815026	0.798308	0.947453	0.0817115	0.0471761
Arf4	549.167	462.516	732.315	521.431	519.176	503.419	1.13291	538.165	0.189308	0.188216	1.0058	0.314513	0.503118	1.05319	0.890866	1.45468	0.29024	0.16757
Arf5	30.6307	20.3914	67.2176	16.5656	27.0073	26.4987	1.71358	31.0856	0.840493	0.549174	1.53047	0.125901	0.272958	1.84906	0.755034	2.53664	0.898496	0.518747
Arf6	405.952	398.524	405.122	488.27	494.351	480.754	0.82675	410.384	-0.275936	0.147897	-1.86573	0.0620788	0.164577	0.83141	0.806157	0.842682	0.0187031	0.0107982
Arfgap1	321.999	441.186	342.8	434.805	385.987	368.056	0.938315	375.078	-0.0911401	0.180511	-0.504902	0.613628	0.761996	0.740558	1.14301	0.931381	0.201314	0.116228
Arfgap2	154.092	142.557	133.435	149.888	159.408	135.734	0.968468	144.026	-0.0741874	0.187849	-0.394932	0.692893	0.81884	1.02805	0.894292	0.983065	0.0680613	0.0392952
Arfgap3	193.599	167.766	168.492	162.747	116.063	131.642	1.30499	146.351	0.35569	0.18363	1.937	0.0527459	0.146118	1.18958	1.44548	1.27993	0.129781	0.0749291
Arfgef1	223.23	247.271	220.102	222.302	214.575	241.192	1.02304	220.717	0.0265246	0.189225	0.140175	0.888522	0.937848	1.00418	1.15238	0.912563	0.121014	0.0698675
Arfgef2	114.584	97.9572	125.645	178.312	195.661	191.139	0.600201	147.607	-0.729795	0.178401	-4.09075	4.29979e-05	0.000531621	0.642605	0.500648	0.65735	0.0865301	0.0499582
Arfip1	366.445	243.393	245.421	306.22	336.731	287.782	0.924095	269.631	-0.167893	0.204822	-0.819701	0.412387	0.596729	1.19667	0.722812	0.852802	0.244842	0.141359
Arfip2	455.337	448.942	414.86	553.916	426.18	453.051	0.930381	433.769	-0.124272	0.178992	-0.694288	0.487502	0.662654	0.822032	1.05341	0.915703	0.116385	0.0671948
Arfrp1	272.614	266.663	235.683	245.988	248.069	255.358	1.03538	248.202	0.0308073	0.176997	0.174056	0.861822	0.923375	1.10824	1.07495	0.922953	0.0987785	0.0570298
Arglu1	559.044	873.615	568.719	383.371	350.523	396.702	1.79472	504.986	0.833169	0.187228	4.45003	8.58589e-06	0.000136136	1.45823	2.49232	1.43362	0.604263	0.348871
Arhgap1	484.967	437.307	457.707	628.36	635.421	555.99	0.761081	503.994	-0.405508	0.173584	-2.33609	0.0194863	0.0704924	0.771799	0.688217	0.823228	0.0681407	0.039341
Arhgap10	35.5691	20.3914	19.502	21.9797	14.0037	13.9068	1.49225	18.8878	0.514023	0.444208	1.15717	0.247203	0.429381	1.61827	1.45615	1.40234	0.112403	0.064896
Arhgap12	287.43	305.446	227.893	235.16	210.635	244.34	1.20169	226.399	0.225588	0.16563	1.362	0.173199	0.337446	1.22227	1.45012	0.932689	0.259329	0.149723
Arhgap15	5.93844	4.87829	3.92137	11.8282	14.7918	11.0736	0.395325	8.1299	-1.72242	0.741061	-2.32426	0.0201115	0.0722743	0.502057	0.329798	0.35412	0.0932296	0.0538261
Arhgap17	20.7538	26.2089	24.3709	19.9494	30.1597	28.0727	0.92582	20.4845	-0.119668	0.384891	-0.310914	0.755866	0.860979	1.04032	0.869002	0.868136	0.0991623	0.0572514
Arhgap18	15.8153	20.3914	22.4233	31.4544	28.9776	28.7023	0.66258	25.3257	-0.535672	0.360917	-1.4842	0.137757	0.289435	0.502802	0.703697	0.781239	0.1437	0.0829652
Arhgap20	855.351	629.283	581.378	409.088	313.876	354.519	1.91188	494.583	0.920466	0.184877	4.97881	6.39751e-07	1.44785e-05	2.09087	2.00488	1.63991	0.239433	0.138236
Arhgap21	203.476	99.8963	114.933	142.444	141.676	142.66	0.97974	140.217	-0.0998969	0.297517	-0.335768	0.737046	0.849229	1.42847	0.705104	0.805647	0.391848	0.226234
Arhgap22	10.8769	18.4523	24.3709	48.3735	31.7359	26.8135	0.57173	29.0421	-0.836711	0.402664	-2.07794	0.037715	0.114759	0.224852	0.581432	0.908905	0.342129	0.197528
Arhgap23	731.89	549.778	540.479	880.116	929.382	825.144	0.692716	642.585	-0.55266	0.187443	-2.94841	0.00319412	0.017848	0.831583	0.591552	0.655012	0.124378	0.0718099
Arhgap24	80.0151	74.6875	116.881	92.3631	136.553	141.086	0.747233	109.257	-0.41715	0.322629	-1.29297	0.196021	0.366622	0.86631	0.546947	0.82844	0.174482	0.100738
Arhgap25	1	6.81743	1.97379	9.79793	4.54645	6.66638	0.63255	3.50183	-1.28538	0.988424	-1.30043	0.193452	0.363212	0.102062	1.49951	0.296081	0.757047	0.437081
Arhgap26	262.738	212.367	200.627	254.786	204.33	199.953	1.02464	219.63	-0.0029063	0.165164	-0.0175964	0.985961	0.99325	1.03121	1.03933	1.00337	0.0188603	0.010889
Arhgap27	65.1998	92.1398	101.3	130.262	103.453	103.31	0.790574	100.318	-0.290574	0.208982	-1.39043	0.164399	0.325736	0.500529	0.890643	0.98055	0.255177	0.147327
Arhgap29	25.6922	10.6957	14.633	9.12116	26.2192	23.3507	1.28379	14.546	-0.381756	0.57239	-0.66695	0.504804	0.676641	2.81677	0.407934	0.626663	1.3321	0.769087
Arhgap31	35.5691	18.4523	18.5282	23.3332	37.2526	24.6099	0.924201	23.9027	-0.429679	0.401455	-1.07031	0.284482	0.472487	1.5244	0.495329	0.752875	0.535501	0.309171
Arhgap32	252.861	262.784	185.046	137.029	140.888	143.919	1.66542	173.957	0.713552	0.236165	3.02141	0.002516	0.0148318	1.8453	1.8652	1.28577	0.328942	0.189915
Arhgap33	297.307	229.819	247.369	307.574	333.578	339.094	0.795022	263.628	-0.36519	0.206972	-1.76444	0.0776583	0.194169	0.966618	0.68895	0.729498	0.149983	0.0865928
Arhgap36	361.506	284.115	289.241	239.221	181.869	199.638	1.5074	292.015	0.57229	0.195006	2.93473	0.00333834	0.0184568	1.51118	1.5622	1.44883	0.0567777	0.0327806
Arhgap39	183.722	115.409	177.256	66.6461	91.6315	95.4397	1.95781	130.918	0.900787	0.325083	2.77094	0.0055894	0.0273531	2.75669	1.25949	1.85725	0.753645	0.435117
Arhgap42	15.8153	10.6957	1.97379	7.76764	10.0632	6.03678	1.14196	7.51901	-0.151646	0.708246	-0.214114	0.830458	0.906244	2.03605	1.06286	0.32696	0.857288	0.494956
Arhgap44	465.214	406.281	442.126	363.745	384.017	383.166	1.1636	402.794	0.205742	0.132951	1.5475	0.121742	0.266706	1.27895	1.05798	1.15388	0.110809	0.0639758
Arhgap5	549.167	543.96	396.358	391.493	291.021	329.965	1.49104	427.272	0.551524	0.291963	1.88902	0.058889	0.15827	1.40275	1.86914	1.20121	0.342606	0.197803
Arhgap6	302.245	330.654	280.477	139.737	101.877	112.439	2.63436	213.71	1.37854	0.218812	6.30011	2.97443e-10	1.43046e-08	2.16296	3.24563	2.49449	0.55472	0.320267
Arhgdia	2114.65	1903.3	2154.05	2112.5	2039.42	1851.39	1.03258	1915.6	0.0399101	0.130956	0.304759	0.76055	0.863712	1.00102	0.933255	1.16348	0.118312	0.0683076
Arhgdib	10.8769	4.87829	2.94758	7.09087	15.5799	13.2772	0.689682	6.47405	-1.52697	0.830003	-1.83972	0.0658092	0.172136	1.53393	0.313115	0.222004	0.732556	0.422941
Arhgdig	1220.8	1271.14	1328.27	1837.74	1821.12	1578.14	0.734654	1416.77	-0.451628	0.153697	-2.93844	0.00329873	0.0182842	0.664293	0.697999	0.841669	0.0941979	0.0543852
Arhgef1	15.8153	43.6612	65.27	53.7876	81.7803	70.5706	0.584269	51.2024	-0.571984	0.371666	-1.53897	0.123811	0.269486	0.294033	0.533884	0.924891	0.318433	0.183847
Arhgef10	25.6922	28.148	23.3971	60.5552	58.5313	61.7562	0.428015	40.9999	-1.28058	0.361806	-3.53941	0.000401024	0.00338706	0.424278	0.480905	0.378863	0.0511236	0.0295162
Arhgef10l	84.9535	88.2615	162.649	84.2419	98.7244	106.458	1.14343	112.931	0.264928	0.341546	0.775672	0.437943	0.620033	1.00845	0.894018	1.52783	0.337778	0.195016
Arhgef11	15.8153	4.87829	12.6855	4.38382	2.5762	5.72198	2.57274	7.87395	1.55646	0.700334	2.22246	0.0262522	0.0877153	3.60766	1.8936	2.21697	0.910733	0.525812
Arhgef12	791.151	739.814	528.793	447.664	354.857	426.608	1.69721	516.508	0.725742	0.168167	4.31562	1.59158e-05	0.000234304	1.76729	2.08482	1.23953	0.426981	0.246517
Arhgef15	173.846	169.705	141.226	197.938	185.81	178.547	0.860862	173.45	-0.242908	0.195979	-1.23946	0.215175	0.391404	0.878282	0.91333	0.790973	0.0630112	0.0363795
Arhgef16	5.93844	1	3.92137	5.73735	7.69885	6.35158	0.594108	3.6222	-1.31191	0.964247	-1.36055	0.173655	0.337832	1.03505	0.129889	0.617384	0.453029	0.261557
Arhgef17	796.089	766.962	772.241	946.439	759.153	761.869	0.955014	760.156	-0.0800027	0.128598	-0.622115	0.533866	0.700593	0.841142	1.01029	1.01361	0.0986301	0.0569441
Arhgef18	144.215	127.044	133.435	150.565	171.624	149.27	0.863998	135.872	-0.240888	0.174256	-1.38238	0.166856	0.32881	0.957826	0.740249	0.893917	0.111832	0.0645661
Arhgef19	25.6922	16.5131	7.81652	46.3432	61.6837	57.9786	0.318972	32.6831	-2.06715	0.514054	-4.02126	5.78872e-05	0.000677301	0.554391	0.267707	0.134817	0.214433	0.123803
Arhgef2	75.0767	99.8963	102.274	117.403	149.557	128.179	0.701775	108.209	-0.476944	0.283985	-1.67947	0.0930604	0.220792	0.639476	0.667949	0.797901	0.0844561	0.0487607
Arhgef25	149.153	218.184	249.316	229.069	247.675	247.173	0.846909	228.108	-0.16824	0.186513	-0.902024	0.367044	0.554619	0.651127	0.880927	1.00867	0.181183	0.104606
Arhgef26	35.5691	37.8437	29.2399	54.4643	43.9515	60.497	0.665811	38.7415	-0.688234	0.322898	-2.13143	0.0330539	0.103763	0.653072	0.861034	0.483328	0.189175	0.10922
Arhgef28	99.7689	111.531	107.143	107.252	113.304	109.92	0.963104	110.759	-0.0399434	0.188372	-0.212045	0.832072	0.907103	0.93023	0.984351	0.974732	0.0288736	0.0166702
Arhgef3	89.892	123.166	110.064	126.878	125.52	122.512	0.862711	133.546	-0.177369	0.208787	-0.849518	0.395593	0.581303	0.708491	0.981247	0.898394	0.139835	0.080734
Arhgef4	544.229	673.883	626.172	669.642	692.164	710.557	0.889182	653.783	-0.152998	0.133424	-1.14671	0.251502	0.43445	0.812716	0.973588	0.881242	0.0807298	0.0466094
Arhgef40	80.0151	130.923	102.274	115.373	99.9066	119.364	0.953602	110.621	-0.0526127	0.227504	-0.23126	0.817113	0.898432	0.693534	1.31045	0.856822	0.319642	0.184546
Arhgef5	1	6.81743	2.94758	5.06058	4.1524	6.98118	0.753876	3.40432	-0.6031	0.994988	-0.606138	0.544423	0.708616	0.197606	1.6418	0.422218	0.777126	0.448674
Arhgef6	20.7538	33.9654	55.5322	37.5452	44.3455	43.1831	0.868222	38.231	-0.0244913	0.340703	-0.0718847	0.942694	0.969304	0.552767	0.765927	1.28597	0.377154	0.21775
Arhgef7	470.152	357.802	409.991	278.473	258.315	278.338	1.51549	330.545	0.593239	0.224656	2.64066	0.00827452	0.0369921	1.68832	1.38514	1.473	0.155992	0.0900622
Arhgef9	682.505	660.309	573.588	744.086	652.759	714.334	0.910591	670.584	-0.152912	0.141928	-1.07739	0.281306	0.468936	0.917239	1.01157	0.802968	0.104458	0.0603087
Arid1a	376.322	361.681	453.812	229.069	311.906	293.133	1.45018	345.564	0.520347	0.296932	1.75242	0.0797025	0.197647	1.64283	1.15958	1.54814	0.256082	0.147849
Arid1b	154.092	206.549	229.84	117.403	110.546	118.735	1.70556	169.8	0.797747	0.316049	2.52412	0.0115987	0.0479527	1.3125	1.86845	1.93575	0.342063	0.19749
Arid2	292.368	309.324	364.223	151.918	163.743	184.528	1.92914	239.321	0.96456	0.236466	4.07906	4.52174e-05	0.000556433	1.92451	1.88908	1.97381	0.042553	0.024568
Arid3a	321.999	286.054	280.477	21.9797	31.3419	26.4987	11.4538	163.168	3.51253	0.362173	9.6985	3.05978e-22	7.44289e-20	14.6498	9.1269	10.5846	2.86223	1.65251
Arid3b	341.753	204.61	188.941	12.505	17.5501	20.5175	16.0656	118.098	3.88696	0.363631	10.6893	1.14252e-26	4.82105e-24	27.3293	11.6586	9.20877	9.8313	5.6761
Arid4a	845.474	693.274	551.191	599.259	559.369	572.045	1.2046	618.194	0.24898	0.175947	1.41509	0.157043	0.316092	1.41087	1.23939	0.963544	0.225681	0.130297
Arid4b	904.735	1007.42	726.473	612.118	429.333	525.77	1.73541	704.557	0.749733	0.210149	3.56762	0.000360232	0.00311241	1.47804	2.34647	1.38173	0.531376	0.30679
Arid5a	20.7538	8.75657	24.3709	36.1917	29.7657	26.1839	0.599461	21.9618	-0.750018	0.417172	-1.79786	0.0721987	0.184372	0.57344	0.294184	0.93076	0.319085	0.184224
Arid5b	430.645	365.559	233.735	170.868	102.665	126.29	2.64394	221.788	1.35225	0.284951	4.74554	2.07953e-06	4.02401e-05	2.52034	3.5607	1.85078	0.861632	0.497464
Arih1	159.03	160.01	196.732	217.564	237.036	240.247	0.741624	195.986	-0.401615	0.180085	-2.23014	0.025738	0.0864167	0.730957	0.675044	0.818871	0.0725046	0.0418605
Arih2	233.107	181.34	207.443	287.271	252.404	260.394	0.775519	229.708	-0.386443	0.170201	-2.27051	0.0231765	0.0803742	0.811453	0.718453	0.79665	0.0499717	0.0288511
Arl1	10.8769	4.87829	12.6855	8.4444	6.5167	6.66638	1.31318	7.3455	0.525965	0.591577	0.88909	0.373954	0.561554	1.28806	0.748582	1.9029	0.577569	0.33346
Arl13b	149.153	146.436	96.4313	64.6158	62.4718	63.645	2.05583	97.5459	1.02887	0.384668	2.67471	0.00747938	0.0342929	2.30831	2.34403	1.51514	0.468587	0.270539
Arl14ep	139.276	127.044	169.465	193.201	212.999	220.73	0.695032	171.712	-0.504401	0.211532	-2.38452	0.0171016	0.064099	0.720889	0.596455	0.767751	0.0885271	0.0511111
Arl15	40.5076	55.296	48.7156	78.8278	74.6874	74.6629	0.635571	60.9659	-0.632531	0.306622	-2.06291	0.0391216	0.117563	0.513874	0.740366	0.652474	0.114188	0.0659267
Arl16	233.107	334.533	303.848	335.998	264.62	256.617	1.04734	300.91	0.0568334	0.192733	0.294881	0.768085	0.868619	0.693775	1.2642	1.18405	0.308811	0.178292
Arl2	850.412	1133.46	1029.32	946.439	865.546	818.218	1.15536	921.232	0.207525	0.164742	1.25969	0.20778	0.382679	0.898539	1.30953	1.258	0.223899	0.129268
Arl2bp	801.028	881.371	890.069	1402.58	1273.78	1215.18	0.665168	1017.73	-0.589946	0.148047	-3.98485	6.75232e-05	0.00076423	0.571111	0.691932	0.732459	0.0839377	0.0484614
Arl3	1136.84	1352.58	1224.08	1306.48	1202.85	1207.94	1.00267	1199.23	0.00375323	0.151115	0.0248369	0.980185	0.9901	0.870159	1.12448	1.01336	0.127497	0.0736105
Arl4a	178.784	142.557	150.963	128.232	119.215	144.548	1.21147	155.601	0.234409	0.186775	1.25504	0.209466	0.384618	1.39423	1.1958	1.04438	0.175449	0.101296
Arl4c	1062.77	1117.95	986.474	1611.02	1431.4	1513.61	0.697479	1215.95	-0.526727	0.161352	-3.26447	0.0010967	0.00761058	0.659685	0.781015	0.651737	0.0724537	0.0418311
Arl4d	5.93844	4.87829	12.6855	34.8382	27.7954	23.9803	0.291653	19.1796	-1.7786	0.552446	-3.21949	0.00128417	0.00864106	0.170458	0.175507	0.528995	0.205559	0.11868
Arl5a	578.798	545.899	559.955	578.956	530.603	588.73	0.993226	527.295	-0.0160272	0.132128	-0.1213	0.903453	0.945729	0.999727	1.02883	0.951124	0.0392576	0.0226654
Arl5b	129.4	82.444	91.5623	94.3934	92.8137	80.6441	1.13151	84.3451	0.122771	0.265753	0.461975	0.644099	0.785005	1.37085	0.888274	1.13539	0.241313	0.139322
Arl5c	1	1	2.94758	7.09087	6.91075	6.98118	0.235982	2.97373	-2.38853	1.21215	-1.97049	0.0487822	0.137878	0.141026	0.144702	0.422218	0.161295	0.0931239
Arl6	292.368	249.21	307.743	304.19	276.047	288.726	0.976595	264.079	-0.0307912	0.196863	-0.15641	0.87571	0.931833	0.961136	0.902782	1.06587	0.0826335	0.0477085
Arl6ip1	1625.75	1426.27	1300.03	1234.06	1401.85	1321.27	1.10625	1489.57	0.133834	0.249447	0.536522	0.591598	0.745118	1.31739	1.01742	0.98393	0.183623	0.106015
Arl6ip4	297.307	359.742	306.77	329.23	325.303	316.428	0.992792	332.004	-0.00257766	0.168795	-0.0152709	0.987816	0.9942	0.903035	1.10587	0.969475	0.103406	0.0597013
Arl6ip5	252.861	421.794	304.822	251.403	201.178	231.118	1.47378	318.428	0.533148	0.305055	1.74771	0.0805142	0.19932	1.0058	2.09663	1.3189	0.561663	0.324276
Arl6ip6	55.3229	39.7829	37.0302	36.1917	31.7359	32.7947	1.30377	37.4374	0.322674	0.33882	0.952345	0.340922	0.530274	1.52861	1.25356	1.12915	0.204407	0.118014
Arl8a	588.675	615.709	781.005	742.056	996.371	898.806	0.760063	716.063	-0.398191	0.189479	-2.10151	0.0355964	0.109794	0.793302	0.617951	0.868935	0.128751	0.0743346
Arl8b	410.891	334.533	460.628	440.22	458.886	438.57	0.904227	424.725	-0.140162	0.139214	-1.00681	0.314027	0.502666	0.933377	0.72901	1.05029	0.162614	0.0938851
Armc1	603.49	509.056	645.648	813.116	783.978	731.019	0.758245	646.352	-0.402504	0.14299	-2.8149	0.00487925	0.0246812	0.742194	0.649324	0.883217	0.11777	0.0679944
Armc10	40.5076	66.9309	67.2176	42.9593	30.1597	41.2943	1.59664	49.463	0.71326	0.297459	2.39784	0.016492	0.0625671	0.942928	2.21921	1.62777	0.638713	0.368761
Armc2	5.93844	4.87829	5.86894	14.5353	10.4572	12.018	0.454467	9.16139	-1.29947	0.684879	-1.89736	0.05778	0.156161	0.408554	0.4665	0.488348	0.0412353	0.0238072
Armc3	5.93844	4.87829	1.97379	5.73735	6.12265	9.49957	0.679863	4.91546	-1.33554	0.910273	-1.46719	0.142325	0.296175	1.03505	0.79676	0.207777	0.425846	0.245862
Armc5	35.5691	43.6612	32.1612	35.5149	57.3492	62.7006	0.758593	45.1967	-0.531775	0.312447	-1.70197	0.0887616	0.21379	1.00153	0.761321	0.512934	0.244307	0.141051
Armc6	193.599	291.872	319.429	377.957	277.229	282.43	0.898681	279.648	-0.181441	0.237332	-0.764502	0.444568	0.625173	0.512225	1.05282	1.131	0.336956	0.194542
Armc7	15.8153	8.75657	27.2923	23.3332	23.8549	21.1471	0.77849	19.6472	-0.283938	0.458805	-0.618864	0.536006	0.702254	0.677804	0.367076	1.29059	0.469918	0.271307
Armc8	247.922	220.123	265.871	194.554	193.691	184.843	1.28305	220.3	0.366765	0.166439	2.20359	0.027553	0.0909007	1.27431	1.13647	1.43836	0.151136	0.0872586
Armc9	50.3844	74.6875	69.1652	85.5955	59.3194	67.7374	0.956262	74.7761	-0.054952	0.239015	-0.229911	0.818161	0.899302	0.588635	1.25907	1.02108	0.339886	0.196233
Armcx1	104.707	167.766	218.155	121.464	157.438	150.215	1.12665	160.498	0.273348	0.220616	1.23902	0.215337	0.391444	0.862045	1.0656	1.45229	0.299819	0.1731
Armcx2	218.292	293.811	237.631	275.089	329.244	263.857	0.862171	242.515	-0.19951	0.210852	-0.946209	0.344042	0.532618	0.79353	0.89238	0.900604	0.0595872	0.0344027
Armcx3	139.276	173.584	213.286	292.685	334.366	332.798	0.545296	240.712	-0.811021	0.184145	-4.40425	1.06149e-05	0.000163519	0.475858	0.519142	0.640887	0.0855668	0.049402
Armcx4	134.338	130.923	136.357	150.565	183.051	187.676	0.778002	156.501	-0.381686	0.217566	-1.75434	0.0793719	0.197164	0.892227	0.715224	0.726554	0.0990842	0.0572063
Armcx5	173.846	233.697	216.207	199.292	133.401	142.974	1.37879	200.593	0.423652	0.233295	1.81595	0.0693776	0.179141	0.872317	1.75184	1.51221	0.454689	0.262515
Armcx6	35.5691	35.9046	50.6632	76.7975	77.8398	85.3661	0.505966	69.4206	-0.931076	0.339634	-2.74141	0.00611761	0.029356	0.463154	0.461263	0.593482	0.0757965	0.0437611
Arnt	30.6307	63.0526	60.4011	32.1311	27.0073	29.9615	1.76797	44.3438	0.881743	0.447006	1.97255	0.0485465	0.137517	0.953302	2.33465	2.01596	0.723293	0.417594
Arnt2	420.768	454.76	419.729	667.612	710.29	687.262	0.627076	544.567	-0.673304	0.127606	-5.27644	1.31714e-07	3.53064e-06	0.630258	0.640245	0.610727	0.0150139	0.00866825
Arntl	55.3229	63.0526	81.8245	84.2419	80.2041	70.2558	0.869177	70.1169	-0.159406	0.267261	-0.596442	0.55088	0.713026	0.656714	0.786152	1.16467	0.263957	0.152396
Arpc1a	993.627	1013.23	1078.01	1104.8	945.538	933.434	1.04195	968.534	0.0536298	0.143291	0.374271	0.708203	0.828252	0.899372	1.07159	1.15489	0.130311	0.075235
Arpc1b	20.7538	24.2697	16.5806	51.0805	62.4718	54.5158	0.36631	38.3898	-1.54269	0.414235	-3.72419	0.000195942	0.00187362	0.406295	0.388491	0.304143	0.0545688	0.0315053
Arpc2	2045.52	1876.15	1896.97	2026.55	1802.99	1640.79	1.06869	1797.91	0.0869748	0.144404	0.6023	0.546974	0.710453	1.00936	1.04058	1.15613	0.0773201	0.0446408
Arpc3	667.69	829.014	769.319	511.957	451.399	440.144	1.62954	593.463	0.706343	0.149247	4.73273	2.21525e-06	4.218e-05	1.30419	1.83654	1.74788	0.285224	0.164674
Arpc4	1097.33	1013.23	1068.27	1194.13	1423.92	1253.58	0.827565	1117.91	-0.288135	0.132337	-2.17729	0.029459	0.0953123	0.918937	0.711582	0.852174	0.105845	0.0611098
Arpc5	588.675	518.751	681.678	737.319	745.361	725.982	0.811116	657.331	-0.293862	0.138177	-2.12671	0.0334442	0.104661	0.798399	0.695973	0.938974	0.121998	0.0704358
Arpc5l	810.905	780.536	768.345	827.328	670.491	709.612	1.07568	761.509	0.0943596	0.153943	0.612952	0.539908	0.705204	0.980149	1.16413	1.08277	0.0921928	0.0532275
Arpp19	766.459	790.231	801.454	642.572	578.284	594.711	1.30232	692.07	0.381913	0.148592	2.5702	0.0101639	0.0433358	1.1928	1.36651	1.34764	0.0953132	0.0550291
Arpp21	272.614	256.967	267.818	202.676	247.281	254.413	1.14565	265.266	0.17754	0.367754	0.482767	0.629261	0.773552	1.34508	1.03917	1.05269	0.172846	0.0997927
Arrb1	628.182	458.638	471.34	583.017	610.202	544.028	0.898492	516.655	-0.189994	0.14956	-1.27035	0.203959	0.377634	1.07747	0.751617	0.866389	0.165281	0.095425
Arrb2	262.738	332.594	314.56	362.392	298.902	258.505	1.01819	299.32	0.00918842	0.186814	0.0491849	0.960772	0.979144	0.72501	1.11272	1.21684	0.259184	0.14964
Arrdc1	50.3844	92.1398	83.772	60.5552	43.5574	48.2198	1.56157	66.7785	0.671664	0.271067	2.47785	0.0132177	0.0530372	0.832042	2.11536	1.73729	0.659461	0.38074
Arrdc2	5.93844	6.81743	9.7641	22.6564	12.8215	8.86997	0.631544	14.2961	-0.925425	0.681277	-1.35837	0.174347	0.338724	0.262108	0.531718	1.1008	0.428166	0.247202
Arrdc3	613.367	478.029	610.592	275.766	247.675	214.434	2.33392	399.513	1.20883	0.501676	2.40958	0.0159711	0.0611944	2.22423	1.93006	2.84746	0.468432	0.270449
Arrdc4	70.1382	63.0526	58.4535	61.232	36.0705	39.7203	1.45504	55.0269	0.483206	0.28843	1.6753	0.0938757	0.222082	1.14545	1.74804	1.47163	0.301636	0.17415
Arsa	50.3844	51.4177	64.2963	49.727	60.5016	70.2558	0.926084	71.4183	-0.0963848	0.358471	-0.268877	0.788024	0.881173	1.01322	0.849858	0.915174	0.0822265	0.0474735
Arsb	80.0151	59.1743	59.4273	51.0805	58.1373	58.923	1.19762	72.3192	0.181688	0.294618	0.616691	0.537438	0.703346	1.56645	1.01784	1.00856	0.319454	0.184437
Arsg	45.446	20.3914	19.502	42.9593	58.5313	49.7938	0.599308	34.874	-1.11044	0.3462	-3.20752	0.00133886	0.00895381	1.05788	0.348385	0.391655	0.397727	0.229628
Arsj	15.8153	16.5131	9.7641	7.09087	9.6691	9.18477	1.66709	10.8376	0.653534	0.577393	1.13187	0.257689	0.442599	2.23038	1.70783	1.06307	0.584717	0.337587
Arsk	20.7538	10.6957	7.81652	11.1515	13.6096	10.7588	1.1245	9.36057	-0.105678	0.590693	-0.178906	0.858012	0.920587	1.86108	0.785895	0.726526	0.638589	0.368689
Artn	1	1	5.86894	7.09087	7.69885	7.29598	0.358441	5.41454	-1.29404	0.898227	-1.44066	0.14968	0.306313	0.141026	0.129889	0.804408	0.386259	0.223007
Arv1	84.9535	78.5657	78.9031	18.5959	21.0966	22.4063	3.93799	51.2928	1.999	0.355634	5.62095	1.89906e-08	6.35336e-07	4.56841	3.7241	3.52147	0.555281	0.320592
Arvcf	163.969	192.975	193.81	181.696	144.04	151.474	1.17389	170.424	0.23468	0.211169	1.11134	0.266422	0.4529	0.902435	1.33973	1.2795	0.237006	0.136836
Arx	5.93844	39.7829	35.0826	47.0199	60.5016	62.071	0.449683	37.8663	-0.88624	0.362899	-2.44212	0.0146015	0.0573034	0.126296	0.657551	0.565201	0.283842	0.163876
Arxes1	104.707	138.679	144.147	124.848	135.765	122.512	1.01224	142.928	0.0587063	0.24025	0.244355	0.806956	0.89341	0.83868	1.02146	1.17659	0.169144	0.0976552
Arxes2	223.23	171.645	180.177	147.858	160.59	166.269	1.22075	230.433	0.259366	0.3064	0.846497	0.397276	0.582727	1.50976	1.06884	1.08365	0.250403	0.14457
As3mt	65.1998	68.87	87.6672	75.444	67.2004	78.4405	1.00223	78.3864	0.0620158	0.237801	0.260789	0.794255	0.885356	0.864214	1.02484	1.11763	0.128211	0.0740226
Asah1	20.7538	32.0263	25.3447	15.8888	30.1597	21.1471	1.18886	29.6086	0.248429	0.379718	0.654246	0.512953	0.682544	1.30619	1.06189	1.19849	0.122434	0.0706875
Asah2	5.93844	18.4523	9.7641	9.79793	14.3977	15.7955	0.835287	14.9293	-0.182452	0.557939	-0.32701	0.74366	0.853467	0.606092	1.28161	0.618155	0.386577	0.22319
Asap1	549.167	512.934	393.437	247.342	233.096	222.933	2.06188	352.478	1.02863	0.167663	6.13515	8.50778e-10	3.75658e-08	2.22028	2.20053	1.76482	0.257447	0.148637
Asap2	40.5076	24.2697	20.4758	19.9494	14.3977	14.8512	1.69831	20.3828	0.698223	0.426061	1.63878	0.101258	0.234062	2.03052	1.68567	1.37873	0.326076	0.18826
Asap3	10.8769	14.574	16.5806	11.8282	17.5501	14.2216	0.971958	14.8158	0.0313468	0.448872	0.0698346	0.944325	0.969982	0.919571	0.830423	1.16588	0.173756	0.100318
Asb1	233.107	191.036	225.945	212.827	212.605	213.804	1.01687	211.96	0.0148903	0.159174	0.0935476	0.925469	0.959076	1.09529	0.898549	1.05679	0.104265	0.0601975
Asb13	80.0151	101.835	120.776	147.858	168.865	153.677	0.643375	125.813	-0.562242	0.191719	-2.93263	0.00336106	0.0185681	0.541163	0.603057	0.785906	0.127255	0.0734709
Asb2	1	2.93914	6.84273	3.70705	6.5167	6.98118	0.56698	3.40002	-0.438881	0.896762	-0.489406	0.624554	0.769573	0.269756	0.451017	0.980169	0.36913	0.213117
Asb3	104.707	103.775	98.3789	146.504	152.709	145.493	0.690146	112.385	-0.550076	0.227288	-2.42017	0.0155132	0.0598961	0.714705	0.679556	0.676177	0.0213357	0.0123182
Asb4	1576.36	1982.8	1784.01	292.685	240.977	275.19	6.69897	924.356	2.73547	0.157251	17.3956	8.90725e-68	2.91289e-64	5.38587	8.22821	6.48282	1.43344	0.827599
Asb6	149.153	123.166	134.409	170.191	158.62	147.696	0.854303	146.25	-0.24834	0.19644	-1.2642	0.206159	0.380629	0.876388	0.776485	0.910037	0.0694612	0.0401034
Asb7	124.461	109.592	117.855	99.8075	99.5125	115.587	1.12264	110.373	0.144488	0.198804	0.726788	0.467356	0.645604	1.24701	1.10129	1.01962	0.11519	0.0665047
Asb8	262.738	212.367	288.268	270.352	284.322	289.671	0.904638	265.78	-0.136563	0.146199	-0.93409	0.350257	0.538962	0.971835	0.746923	0.995157	0.137082	0.0791446
Ascc1	193.599	233.697	232.762	386.755	366.679	350.427	0.600711	269.066	-0.720051	0.194683	-3.69858	0.000216812	0.00204184	0.500573	0.637335	0.664223	0.0877575	0.0506668
Ascc2	10.8769	4.87829	5.86894	5.06058	7.3048	2.57399	1.69908	5.86516	0.457217	0.769901	0.593864	0.552603	0.714147	2.14934	0.667819	2.28009	0.89549	0.517011
Ascc3	60.2613	53.3569	47.7419	34.8382	30.9478	34.0539	1.6186	41.4967	0.672118	0.334772	2.00769	0.0446762	0.129299	1.72975	1.72409	1.40195	0.187643	0.108336
Ascl1	10.8769	20.3914	21.4496	9.79793	16.368	16.1103	1.22912	16.1771	0.420866	0.607271	0.693044	0.488282	0.66324	1.11012	1.24581	1.33142	0.111588	0.0644253
Asf1a	65.1998	61.1135	73.0604	82.2116	69.1707	81.5885	0.857354	73.7583	-0.199963	0.228659	-0.874503	0.381844	0.568358	0.793072	0.883517	0.895474	0.0559898	0.0323257
Asf1b	1	1	3.92137	11.1515	8.48695	12.018	0.177931	4.58327	-2.5571	1.04118	-2.45598	0.0140502	0.0557068	0.0896744	0.117828	0.326292	0.129253	0.0746242
Asgr1	5.93844	8.75657	4.89515	12.505	38.4348	31.8503	0.285469	12.8256	-2.32121	0.741687	-3.12963	0.00175027	0.0111092	0.474886	0.22783	0.153693	0.168176	0.0970964
Ash1l	1043.01	902.702	694.338	586.401	533.756	616.432	1.53209	705.169	0.592179	0.206684	2.86514	0.0041683	0.0218158	1.77867	1.69123	1.12638	0.354065	0.20442
Ash2l	223.23	214.306	227.893	321.786	305.601	291.874	0.725258	240.037	-0.465959	0.21356	-2.18187	0.0291193	0.0944483	0.693722	0.701261	0.780791	0.0482406	0.0278517
Asic1	208.415	175.523	161.675	153.949	163.743	145.493	1.17899	189.659	0.209694	0.240841	0.870675	0.383932	0.570382	1.35379	1.07194	1.11123	0.152656	0.0881358
Asic2	65.1998	57.2352	108.117	72.0602	155.862	142.66	0.676626	104.676	-0.643698	0.333614	-1.92947	0.0536724	0.147964	0.904796	0.367218	0.757866	0.277844	0.160414
Asic4	1	8.75657	7.81652	12.505	12.4275	12.018	0.478329	8.27758	-0.903768	0.663561	-1.362	0.173199	0.337446	0.0799681	0.704615	0.650403	0.346054	0.199794
Asl	75.0767	80.5049	87.6672	126.878	110.152	122.198	0.679999	97.7457	-0.532846	0.212136	-2.51182	0.0120111	0.0492684	0.591723	0.730853	0.717422	0.0767439	0.0443081
Asna1	410.891	648.674	582.352	522.785	515.236	507.511	1.06414	500.983	0.108063	0.2029	0.532592	0.594316	0.747164	0.785966	1.25899	1.14747	0.247274	0.142764
Asns	470.152	629.283	438.231	542.411	414.359	404.572	1.15622	493.283	0.181068	0.182268	0.993417	0.320507	0.508795	0.866782	1.51869	1.0832	0.332033	0.191699
Asnsd1	124.461	105.714	95.4575	86.949	75.0814	85.6809	1.31784	93.6667	0.352529	0.223947	1.57416	0.11545	0.256661	1.43143	1.40799	1.1141	0.176829	0.102092
Aspa	15.8153	28.148	22.4233	56.4946	58.1373	64.9042	0.369864	36.2629	-1.40927	0.389459	-3.61854	0.000296266	0.00265227	0.279944	0.484165	0.345484	0.10427	0.0602005
Aspdh	20.7538	14.574	7.81652	11.8282	12.0334	11.7032	1.21121	11.596	0.0863898	0.583952	0.14794	0.88239	0.934317	1.7546	1.21113	0.667898	0.54335	0.313703
Aspg	5.93844	2.93914	3.92137	13.8585	16.762	10.1292	0.330329	7.77362	-2.10879	0.903203	-2.33479	0.0195545	0.0706804	0.428505	0.175346	0.387136	0.135804	0.0784065
Asph	124.461	125.105	149.016	132.292	165.319	147.696	0.902163	148.864	-0.13875	0.215735	-0.643154	0.520124	0.688638	0.940805	0.756751	1.00893	0.130457	0.0753195
Asphd1	94.8304	80.5049	61.3749	92.3631	86.9029	77.4961	0.915021	83.8648	-0.200493	0.237819	-0.843051	0.3992	0.584436	1.02671	0.926377	0.791974	0.117781	0.068001
Asphd2	233.107	233.697	207.443	301.483	318.604	301.948	0.73124	270.999	-0.469321	0.169528	-2.76841	0.00563314	0.0275156	0.773201	0.733503	0.687017	0.0431364	0.0249048
Asprv1	5.93844	8.75657	3.92137	11.1515	3.75835	6.35158	1.15994	4.32064	-0.257576	0.903523	-0.285079	0.775583	0.873324	0.532526	2.3299	0.617384	1.0141	0.585493
Aspscr1	40.5076	78.5657	96.4313	90.3328	78.2338	82.8477	0.872209	80.9242	-0.0722911	0.233792	-0.309211	0.757161	0.861474	0.448426	1.00424	1.16396	0.375595	0.21685
Asrgl1	178.784	214.306	171.413	310.958	242.159	283.689	0.688052	221.686	-0.568609	0.187031	-3.04019	0.00236429	0.0141543	0.574946	0.884981	0.604228	0.171173	0.0988267
Ass1	815.843	875.554	680.704	641.218	387.957	428.497	1.70592	629.027	0.70262	0.224909	3.12402	0.00178396	0.0112517	1.27233	2.25683	1.58859	0.502627	0.290192
Aste1	5.93844	22.3306	14.633	8.4444	8.881	10.1292	1.5541	13.635	0.842154	0.472061	1.78399	0.0744247	0.188344	0.703241	2.51442	1.44464	0.910538	0.525699
Astn1	124.461	115.409	140.252	93.0398	119.609	122.198	1.15012	153.904	0.188391	0.344987	0.546082	0.58501	0.73973	1.33772	0.964889	1.14775	0.186426	0.107633
Astn2	35.5691	45.6003	34.1088	59.8784	59.3194	50.1086	0.681148	54.1419	-0.568347	0.289301	-1.96455	0.0494659	0.139195	0.594022	0.768725	0.680697	0.0873522	0.0504328
Asun	15.8153	10.6957	22.4233	17.9191	27.7954	22.0915	0.760806	19.7036	-0.428025	0.491098	-0.871568	0.383444	0.569791	0.882597	0.384802	1.01502	0.332293	0.191849
Asxl1	223.23	161.949	200.627	144.474	152.709	152.418	1.30731	166.324	0.360408	0.196078	1.83808	0.0660502	0.172524	1.54512	1.0605	1.31629	0.242434	0.13997
Asxl2	80.0151	78.5657	68.1914	63.2623	59.7135	63.645	1.21732	73.3363	0.261762	0.284315	0.920678	0.357219	0.545248	1.26482	1.31571	1.07143	0.128879	0.0744082
Asxl3	65.1998	49.4786	58.4535	28.7473	31.7359	31.2207	1.89979	47.1834	0.912569	0.344714	2.64732	0.00811323	0.0364518	2.26803	1.55907	1.87227	0.355279	0.205121
Atad1	149.153	113.47	139.278	113.343	130.248	132.901	1.07837	146.351	0.0795703	0.28116	0.283007	0.777171	0.873984	1.31595	0.871184	1.04799	0.223935	0.129289
Atad2	15.8153	14.574	9.7641	10.4747	8.881	12.6476	1.30764	10.2384	0.221417	0.50947	0.434601	0.663852	0.799029	1.50986	1.64103	0.772014	0.468475	0.270474
Atad2b	252.861	187.158	146.095	82.2116	62.8659	89.1437	2.5639	121.839	1.30182	0.332731	3.91253	9.13354e-05	0.000985774	3.07573	2.9771	1.63887	0.802617	0.463391
Atad3a	70.1382	74.6875	76.9555	95.0701	82.5684	73.7185	0.895405	81.4391	-0.151783	0.222353	-0.682622	0.494846	0.669121	0.737752	0.904553	1.04391	0.153284	0.0884983
Atad5	30.6307	24.2697	15.6068	15.8888	12.8215	17.0547	1.5786	17.824	0.49861	0.416313	1.19768	0.231042	0.410967	1.92781	1.89289	0.915102	0.574874	0.331904
Atat1	396.076	324.837	340.852	458.492	501.838	459.347	0.751065	365.909	-0.43603	0.195479	-2.23057	0.0257097	0.0863436	0.863865	0.647295	0.742036	0.108567	0.0626813
Atcay	371.383	555.595	522.951	448.341	479.377	500.901	1.01046	499.061	0.0390849	0.225373	0.173423	0.862319	0.923756	0.828351	1.15899	1.04402	0.167858	0.0969128
Ate1	702.259	821.258	645.648	545.795	452.976	538.991	1.43253	625.448	0.496351	0.156593	3.16969	0.001526	0.00992131	1.28667	1.81303	1.19788	0.332501	0.191969
Atf1	40.5076	45.6003	34.1088	36.8685	28.5835	37.8315	1.19855	40.2969	0.194457	0.311562	0.624137	0.532538	0.699519	1.0987	1.59534	0.901599	0.357483	0.206393
Atf2	968.935	829.014	841.38	1590.72	1477.11	1296.71	0.606405	1039.44	-0.733776	0.170689	-4.29891	1.71638e-05	0.000248363	0.609118	0.56124	0.648856	0.043871	0.0253289
Atf3	15.8153	20.3914	31.1874	15.212	9.6691	9.81437	2.10877	13.4046	1.1851	0.46166	2.56704	0.0102572	0.0436272	1.03966	2.10893	3.17773	1.06904	0.617209
Atf4	845.474	825.136	717.708	1062.17	1104.34	1077.61	0.736395	883.975	-0.451364	0.155495	-2.90275	0.00369899	0.0199204	0.795991	0.747175	0.666017	0.065654	0.0379054
Atf5	233.107	229.819	209.391	346.826	300.478	303.207	0.709182	259.786	-0.51178	0.190369	-2.68835	0.00718051	0.0332326	0.672114	0.764844	0.690587	0.0490819	0.0283374
Atf6	114.584	74.6875	84.7458	58.5249	59.7135	55.775	1.57602	71.3283	0.594002	0.223902	2.65296	0.00797901	0.0359908	1.95787	1.25076	1.51942	0.356935	0.206076
Atf6b	70.1382	70.8092	111.038	28.0705	59.7135	45.0718	2.04935	70.2717	0.973674	0.32765	2.97169	0.00296167	0.0168385	2.49864	1.18582	2.46358	0.748044	0.431884
Atf7ip	84.9535	70.8092	46.7681	68.6764	67.2004	70.5706	0.984476	62.9858	-0.111909	0.325599	-0.343703	0.73107	0.845098	1.23701	1.0537	0.662714	0.293341	0.169361
Atg10	70.1382	72.7483	70.139	91.6863	80.2041	91.6621	0.812404	82.8333	-0.308836	0.217416	-1.42049	0.155466	0.314192	0.76498	0.90704	0.765191	0.0819575	0.0473182
Atg12	351.63	344.228	353.511	555.269	519.964	513.493	0.661243	415.931	-0.598975	0.17384	-3.44556	0.000569881	0.00450909	0.633259	0.662023	0.688445	0.0276012	0.0159356
Atg13	341.753	371.376	399.28	566.774	532.18	476.661	0.712826	416.578	-0.481135	0.143005	-3.36447	0.000766922	0.00567748	0.602978	0.69784	0.837659	0.118056	0.0681596
Atg14	50.3844	96.018	88.641	154.625	126.702	132.586	0.584076	106.391	-0.717812	0.218707	-3.28207	0.00103047	0.00724322	0.325849	0.757826	0.668555	0.228043	0.131661
Atg16l1	134.338	107.653	129.54	157.332	160.984	155.251	0.785651	131.729	-0.363007	0.22809	-1.59151	0.111495	0.25029	0.853848	0.668716	0.834389	0.101735	0.0587366
Atg16l2	20.7538	18.4523	21.4496	39.5755	30.1597	33.4243	0.592655	27.1349	-0.772654	0.350965	-2.20152	0.0276996	0.0912231	0.524409	0.611819	0.641736	0.0609658	0.0351986
Atg2a	65.1998	103.775	76.9555	83.5652	108.576	90.0881	0.863411	85.0474	-0.173364	0.277133	-0.625561	0.531603	0.698744	0.780227	0.955781	0.854225	0.088137	0.0508859
Atg2b	104.707	136.74	155.832	130.939	111.334	125.031	1.09141	153.196	0.180409	0.202419	0.891263	0.372788	0.560639	0.799667	1.2282	1.24635	0.252816	0.145963
Atg3	139.276	148.375	183.098	231.1	221.668	250.321	0.667827	199.94	-0.535488	0.173886	-3.07952	0.00207331	0.0126674	0.602668	0.669356	0.731456	0.0644072	0.0371855
Atg4a	10.8769	10.6957	4.89515	8.4444	10.8513	12.3328	0.890216	9.36002	-0.458574	0.751102	-0.610535	0.541508	0.706549	1.28806	0.985666	0.396923	0.453171	0.261638
Atg4b	262.738	311.263	248.342	283.887	250.04	252.839	1.05086	263.231	0.0652446	0.196634	0.331807	0.740035	0.850772	0.9255	1.24485	0.982215	0.170383	0.098371
Atg4c	30.6307	30.0872	41.8991	24.6867	42.3753	40.9795	0.991078	39.7592	-0.0371162	0.373608	-0.0993452	0.920864	0.956634	1.24077	0.710017	1.02244	0.266765	0.154017
Atg4d	1	4.87829	6.84273	5.73735	5.33455	5.09239	0.810828	5.46304	-0.0308377	0.804641	-0.0383248	0.969429	0.983717	0.174297	0.91447	1.34372	0.59156	0.341537
Atg5	242.984	245.332	247.369	254.786	223.244	232.377	1.03904	230.155	0.0579813	0.14103	0.411129	0.680978	0.810845	0.953676	1.09894	1.06451	0.0759072	0.043825
Atg7	2850.48	3115.26	2468.58	202.676	155.074	154.307	16.717	1628.12	4.05374	0.222443	18.2237	3.34662e-74	1.45924e-70	14.0643	20.0889	15.9978	3.07605	1.77596
Atg9a	80.0151	63.0526	75.9817	64.6158	82.5684	62.071	1.07536	82.2827	0.05087	0.263246	0.193241	0.84677	0.915119	1.23832	0.763641	1.22411	0.270048	0.155912
Atg9b	10.8769	18.4523	21.4496	13.8585	19.1263	20.2027	0.937109	19.4569	0.0544743	0.425809	0.127931	0.898203	0.942639	0.784853	0.96476	1.06172	0.140487	0.0811104
Athl1	5.93844	4.87829	5.86894	10.4747	12.8215	10.1292	0.50894	7.77752	-1.15784	0.764756	-1.514	0.130025	0.278642	0.566933	0.380477	0.57941	0.111427	0.0643324
Atic	163.969	229.819	213.286	188.464	121.185	142.66	1.42051	192.234	0.464288	0.22422	2.07068	0.0383884	0.115999	0.870029	1.89643	1.49507	0.517245	0.298632
Atl1	203.476	179.401	143.173	102.515	108.182	121.253	1.60799	160.768	0.625034	0.229785	2.72009	0.00652647	0.030855	1.98485	1.65833	1.18078	0.404394	0.233477
Atl2	129.4	115.409	118.828	132.969	129.854	134.475	0.915189	127.912	-0.147614	0.18625	-0.792558	0.428035	0.610659	0.973156	0.88876	0.883649	0.0502667	0.0290215
Atl3	35.5691	24.2697	22.4233	11.1515	18.3382	13.592	2.05428	22.5978	0.85518	0.414493	2.06319	0.0390942	0.117522	3.18964	1.32345	1.64975	0.996693	0.575441
Atm	45.446	37.8437	34.1088	35.5149	48.286	44.4422	0.943619	43.3366	-0.20428	0.327417	-0.623913	0.532684	0.699533	1.27963	0.783741	0.767486	0.291108	0.168071
Atmin	623.244	714.605	669.019	566.098	555.429	540.88	1.20815	596.629	0.28008	0.14574	1.92178	0.0546334	0.14973	1.10095	1.28658	1.23691	0.0961016	0.0554843
Atn1	1013.38	790.231	1364.3	1012.76	1225.31	1308.99	0.89593	1021.25	-0.159405	0.24261	-0.657042	0.511154	0.681578	1.00061	0.644922	1.04226	0.218375	0.126079
Atoh8	25.6922	12.6349	7.81652	13.8585	16.762	12.6476	1.07523	13.5732	-0.115659	0.695965	-0.166185	0.868012	0.927349	1.85389	0.75378	0.618026	0.677748	0.391298
Atox1	534.352	604.074	485.947	369.836	409.63	339.094	1.45086	433.545	0.537928	0.225984	2.38038	0.0172949	0.0646017	1.44483	1.47468	1.43307	0.0214488	0.0123835
Atp10a	10.8769	12.6349	12.6855	6.41411	10.0632	7.92558	1.5173	8.75547	0.647795	0.541844	1.19554	0.231878	0.412204	1.69578	1.25556	1.60057	0.231622	0.133727
Atp10b	1	2.93914	2.94758	3.70705	7.69885	5.72198	0.388884	2.76109	-1.50269	1.0878	-1.3814	0.167156	0.32918	0.269756	0.381764	0.515132	0.122843	0.0709234
Atp10d	5.93844	4.87829	7.81652	4.38382	6.91075	3.83319	1.36656	5.37305	0.445115	0.752939	0.591171	0.554406	0.715559	1.35463	0.705898	2.03917	0.666715	0.384928
Atp11a	80.0151	55.296	58.4535	36.1917	55.3789	57.9786	1.40585	60.9029	0.298304	0.293342	1.01691	0.309195	0.497727	2.21087	0.998503	1.00819	0.69718	0.402517
Atp11b	30.6307	35.9046	38.004	34.8382	47.892	49.7938	0.797384	40.6616	-0.318591	0.295476	-1.07823	0.280931	0.468612	0.879227	0.749699	0.763226	0.0711997	0.0411072
Atp11c	10.8769	2.93914	7.81652	6.41411	6.12265	7.29598	1.08239	7.06698	0.00981244	0.655872	0.0149609	0.988063	0.994373	1.69578	0.480044	1.07135	0.607941	0.350995
Atp13a1	40.5076	30.0872	32.1612	35.5149	28.9776	31.8503	1.06288	37.5921	0.0505804	0.379904	0.13314	0.894083	0.940682	1.14058	1.03829	1.00976	0.0687858	0.0397135
Atp13a2	277.553	319.02	303.848	280.503	384.017	343.816	0.901326	336.036	-0.158688	0.25819	-0.614617	0.538808	0.704251	0.989481	0.830744	0.883753	0.0808148	0.0466584
Atp13a3	65.1998	37.8437	70.139	30.1008	65.6242	59.2378	1.30891	53.1964	0.147033	0.353659	0.415749	0.677594	0.808953	2.16605	0.576673	1.18402	0.802013	0.463042
Atp13a4	1	1	2.94758	7.09087	6.5167	7.29598	0.232826	4.31678	-2.371	1.1681	-2.02979	0.0423784	0.124709	0.141026	0.153452	0.404	0.148371	0.0856622
Atp13a5	5.93844	4.87829	2.94758	7.76764	14.0037	10.1292	0.467956	5.95854	-1.70092	0.828146	-2.05389	0.039986	0.119487	0.764511	0.348358	0.290999	0.258421	0.149199
Atp1a1	381.26	338.411	244.447	157.332	155.074	165.325	2.02804	317.928	0.996904	0.277552	3.59177	0.000328439	0.00288845	2.42328	2.18226	1.47859	0.490865	0.283401
Atp1a2	183.722	437.307	204.522	587.077	736.692	661.448	0.405252	469.123	-1.25339	0.299131	-4.1901	2.78827e-05	0.000370288	0.312944	0.59361	0.309203	0.163133	0.0941849
Atp1a3	880.043	896.884	855.013	934.257	1264.32	836.476	0.89117	1016.13	-0.206301	0.253549	-0.813653	0.415844	0.599741	0.941971	0.709378	1.02216	0.162461	0.0937972
Atp1b1	870.166	937.606	1074.12	635.127	819.836	722.519	1.33345	1048.66	0.407846	0.27946	1.45941	0.144452	0.29932	1.37007	1.14365	1.48663	0.174395	0.100687
Atp1b2	647.936	615.709	524.898	1136.61	1579.57	1281.29	0.456507	981.166	-1.1691	0.236796	-4.93713	7.92787e-07	1.75177e-05	0.570061	0.389796	0.409665	0.0988406	0.0570656
Atp1b3	257.799	268.602	252.237	262.908	307.177	313.91	0.886175	310.558	-0.186249	0.225264	-0.826802	0.408349	0.592591	0.980569	0.87442	0.803534	0.0891011	0.0514425
Atp2a2	440.522	528.447	409.991	439.543	686.647	547.176	0.840372	577.311	-0.28076	0.261508	-1.07362	0.282994	0.470792	1.00223	0.769605	0.749286	0.140538	0.0811394
Atp2b1	539.29	542.021	437.257	298.099	376.136	387.888	1.45913	510.756	0.506478	0.22172	2.28431	0.0223532	0.0783291	1.8091	1.44102	1.12728	0.34127	0.197032
Atp2b2	549.167	571.108	410.965	274.412	329.244	325.243	1.66647	432.388	0.703625	0.176577	3.9848	6.75369e-05	0.00076423	2.00125	1.73461	1.26356	0.373532	0.215659
Atp2b3	25.6922	47.5394	37.0302	33.4847	34.1002	28.3875	1.15528	39.0463	0.279001	0.344709	0.809383	0.418295	0.602013	0.767283	1.39411	1.30445	0.338994	0.195718
Atp2b4	272.614	210.428	142.199	183.726	158.62	177.287	1.20417	225.902	0.223013	0.280366	0.795436	0.42636	0.609237	1.48381	1.32661	0.802084	0.356976	0.2061
Atp2c1	70.1382	37.8437	69.1652	53.7876	79.416	77.8109	0.8898	71.5261	-0.281289	0.288895	-0.973672	0.330219	0.51912	1.30399	0.476525	0.888888	0.413731	0.238868
Atp2c2	1	8.75657	2.94758	10.4747	9.27505	6.35158	0.501213	4.91917	-1.0933	0.816807	-1.3385	0.180733	0.346422	0.0954682	0.9441	0.46407	0.425533	0.245682
Atp4a	1	2.93914	5.86894	12.505	4.1524	7.92558	0.509431	4.81229	-1.16772	0.91198	-1.28042	0.200397	0.372356	0.0799681	0.707818	0.740507	0.372285	0.214939
Atp5a1	2830.73	2944.62	3043.12	2788.59	2729.8	2458.01	1.11062	2868.58	0.148194	0.103112	1.43721	0.150658	0.307641	1.01511	1.0787	1.23804	0.114843	0.0663044
Atp5b	3270.25	4311.72	3807.54	3945.18	3755.12	3423.49	1.02978	3713.77	0.0377409	0.142213	0.265384	0.790714	0.882536	0.828923	1.14822	1.11218	0.174875	0.100964
Atp5c1	2119.59	2407.48	2416	3757.71	3130.55	2906.91	0.721405	2561.41	-0.494641	0.213783	-2.31376	0.020681	0.0737812	0.564064	0.769028	0.831122	0.139753	0.0806865
Atp5d	2475.16	2942.68	2416	2159.2	1771.86	1700.6	1.40926	2156.09	0.477709	0.166958	2.86125	0.00421973	0.0220176	1.14633	1.66078	1.42067	0.257416	0.148619
Atp5e	1077.58	1474.75	1247.45	1155.56	1085.03	941.304	1.20564	1148.59	0.263188	0.181825	1.44748	0.147764	0.303867	0.932519	1.35918	1.32524	0.23714	0.136913
Atp5f1	366.445	417.916	595.985	284.564	343.036	334.372	1.42948	410.006	0.54064	0.247633	2.18323	0.0290188	0.0941918	1.28774	1.21829	1.7824	0.307608	0.177597
Atp5g1	3141.85	3024.12	2739.29	2249.21	1817.18	1753.49	1.54109	2336.92	0.613013	0.200943	3.05068	0.00228327	0.0137322	1.39687	1.66419	1.5622	0.134904	0.0778871
Atp5g2	1383.76	1542.62	1582.43	1943.31	1787.23	1711.3	0.833298	1628.46	-0.265921	0.150863	-1.76267	0.0779564	0.194683	0.712065	0.863134	0.924695	0.10941	0.0631678
Atp5g3	4430.78	4753.84	4843.65	4499.45	3998.64	3637.24	1.16843	4210.55	0.210459	0.161145	1.30602	0.191547	0.36076	0.98474	1.18886	1.33168	0.174372	0.100674
Atp5h	2598.62	2775.91	2936	2715.5	2702.21	2543.32	1.04621	2629.7	0.0637593	0.184607	0.345378	0.72981	0.844238	0.956959	1.02727	1.1544	0.100072	0.0577768
Atp5j	2554.18	2783.67	2475.4	3805.09	3291.71	2993.48	0.781281	2873.76	-0.368794	0.19048	-1.93613	0.0528517	0.146256	0.671253	0.84566	0.82693	0.0957464	0.0552792
Atp5j2	1250.43	1418.51	1340.93	798.904	794.223	770.998	1.69681	1077.54	0.766979	0.15264	5.02475	5.04086e-07	1.1733e-05	1.56518	1.78604	1.73922	0.116378	0.0671909
Atp5k	1931.93	2376.45	1948.58	1848.56	1433.37	1362.19	1.37784	1765.35	0.432463	0.185626	2.32975	0.0198194	0.0714798	1.0451	1.65794	1.43047	0.309795	0.17886
Atp5l	1778.84	2271.74	2234.87	1601.55	1558.68	1634.18	1.31192	1837.72	0.395945	0.175574	2.25515	0.0241238	0.0825219	1.1107	1.45747	1.36758	0.179963	0.103902
Atp5o	2203.55	2593.64	2416	2168	1982.28	1855.48	1.20896	2141.87	0.267704	0.152111	1.75992	0.0784208	0.195506	1.0164	1.30841	1.30209	0.166797	0.0963005
Atp5s	114.584	96.018	87.6672	83.5652	87.297	97.3285	1.12394	95.5275	0.100176	0.230203	0.435164	0.663443	0.799029	1.3712	1.0999	0.900735	0.23615	0.136341
Atp5sl	534.352	532.325	499.58	746.793	672.856	594.711	0.782237	531.51	-0.365546	0.217429	-1.68123	0.0927192	0.220256	0.715528	0.791144	0.840038	0.062731	0.0362178
Atp6ap1	578.798	708.787	516.134	542.411	673.25	562.601	1.01243	684.215	0.0196051	0.266799	0.0734827	0.941422	0.968521	1.06708	1.05279	0.917407	0.0825985	0.0476883
Atp6ap2	484.967	613.769	433.362	457.139	554.641	509.715	1.0059	588.211	0.0094895	0.309237	0.0306868	0.975519	0.987217	1.06088	1.10661	0.850205	0.136758	0.0789571
Atp6v0a1	825.72	733.996	559.955	767.773	1008.98	804.052	0.833118	826.873	-0.293168	0.274974	-1.06616	0.286349	0.474324	1.07547	0.727463	0.696416	0.21046	0.121509
Atp6v0a2	1	14.574	9.7641	9.12116	12.4275	10.7588	0.72997	10.5034	-0.146915	0.596398	-0.246338	0.805421	0.892176	0.109635	1.17273	0.907548	0.553346	0.319474
Atp6v0b	682.505	896.884	832.615	767.773	834.022	717.167	1.04176	904.232	0.0616311	0.283714	0.21723	0.828029	0.904549	0.888941	1.07537	1.16098	0.139097	0.080308
Atp6v0d1	1418.33	1498.02	1475.32	1420.85	1312.4	1278.77	1.09779	1409.47	0.13362	0.12898	1.03598	0.300212	0.487532	0.998229	1.14144	1.1537	0.0864388	0.0499055
Atp6v0e	183.722	113.47	142.199	98.454	92.8137	71.2002	1.69527	113.088	0.727334	0.342692	2.12241	0.0338031	0.105507	1.86607	1.22256	1.99718	0.414594	0.239366
Atp6v0e2	1744.27	1498.02	1445.13	1255.04	1256.84	1189.68	1.26547	1476.61	0.33747	0.222715	1.51526	0.129707	0.278239	1.38981	1.19189	1.21472	0.10828	0.0625156
Atp6v1a	3299.88	3342.14	2893.15	3471.44	2894.12	2679.31	1.06173	3213.95	0.0743432	0.126623	0.587121	0.557122	0.717648	0.950579	1.15481	1.07981	0.103307	0.0596445
Atp6v1b2	2287.5	2843.78	3057.72	2449.53	2683.69	2388.12	1.0913	2660.91	0.131941	0.121583	1.08519	0.277836	0.464931	0.933852	1.05965	1.28039	0.175422	0.10128
Atp6v1c1	712.136	991.902	1017.64	1083.14	979.821	976.247	0.904065	958.176	-0.13641	0.146317	-0.932291	0.351186	0.54001	0.657471	1.01233	1.0424	0.214086	0.123603
Atp6v1c2	1	8.75657	12.6855	4.38382	6.5167	4.14799	1.54335	7.90207	1.02182	0.711556	1.43604	0.15099	0.308225	0.228112	1.34371	3.05822	1.42558	0.823057
Atp6v1d	1986.25	2040.98	1904.76	2245.82	1916.08	1929.14	0.978987	1915.2	-0.0384565	0.138639	-0.277385	0.781484	0.876797	0.884421	1.06518	0.987359	0.0906711	0.052349
Atp6v1e1	1304.75	1672.54	1497.71	1447.92	1420.76	1295.14	1.07825	1462.33	0.113935	0.124528	0.914938	0.360224	0.548045	0.901119	1.17721	1.15641	0.15375	0.0887679
Atp6v1f	1862.79	2099.15	2087.83	2284.4	2059.12	1905.22	0.976909	1987.66	-0.0445124	0.208077	-0.213922	0.830608	0.906244	0.815441	1.01944	1.09585	0.144961	0.0836931
Atp6v1g1	968.935	993.842	1182.21	1479.73	1135.08	1221.79	0.83266	1151.49	-0.277448	0.155888	-1.77979	0.0751106	0.18942	0.654806	0.875572	0.967601	0.160752	0.0928104
Atp6v1g2	2786.28	2698.35	2633.15	4304.54	4176.75	3616.47	0.67381	3109.37	-0.576544	0.170578	-3.37995	0.000724989	0.005413	0.647289	0.64604	0.728101	0.0470212	0.0271477
Atp6v1h	865.228	697.153	632.989	830.035	635.027	624.931	1.05104	690.139	0.056873	0.188794	0.301244	0.763228	0.865371	1.0424	1.09783	1.01289	0.0431238	0.0248975
Atp7a	40.5076	41.722	26.3185	26.0403	39.2229	34.0539	1.13071	33.9381	0.0305977	0.335208	0.0912797	0.92727	0.959661	1.55557	1.06372	0.772849	0.39564	0.228423
Atp8a1	336.814	351.985	270.739	273.736	332.396	301.003	1.06294	362.53	0.0701768	0.247224	0.283859	0.776519	0.873728	1.23044	1.05893	0.899457	0.165526	0.0955664
Atp8a2	5.93844	12.6349	7.81652	6.41411	3.75835	5.72198	1.88457	7.11316	0.944714	0.630753	1.49776	0.134197	0.284833	0.925841	3.36181	1.36605	1.29813	0.749473
Atp8b2	35.5691	43.6612	42.8729	21.9797	18.3382	20.5175	2.02958	37.2054	1.08427	0.35583	3.04714	0.00231029	0.0138692	1.61827	2.38088	2.08957	0.38483	0.222182
Atp8b3	5.93844	4.87829	2.94758	7.76764	6.12265	5.40718	0.702131	4.32429	-0.813242	0.902601	-0.900998	0.367589	0.555297	0.764511	0.79676	0.545122	0.136926	0.0790545
Atp9a	726.951	594.378	558.007	484.209	610.202	545.287	1.16624	654.303	0.18967	0.293014	0.647307	0.517433	0.686326	1.50132	0.974068	1.02333	0.291231	0.168142
Atp9b	109.646	53.3569	65.27	72.0602	92.0256	84.7365	0.957221	80.3787	-0.246167	0.27434	-0.897307	0.369555	0.557421	1.52159	0.579805	0.770271	0.497946	0.28749
Atpaf1	193.599	210.428	184.072	235.837	240.188	202.471	0.868708	198.53	-0.209925	0.174121	-1.20563	0.227961	0.40715	0.820903	0.876093	0.909128	0.0445735	0.0257345
Atpaf2	55.3229	51.4177	81.8245	59.8784	73.1112	80.3293	0.881938	70.3843	-0.131881	0.319305	-0.413025	0.679588	0.810255	0.92392	0.703281	1.01861	0.161803	0.0934172
Atpbd4	149.153	158.071	145.121	181.696	177.534	167.843	0.858627	160.506	-0.223541	0.171126	-1.30629	0.191453	0.360656	0.820895	0.890366	0.86462	0.0351208	0.020277
Atpif1	1833.16	2293.07	2010.9	1723.36	1418	1446.24	1.35708	1794.67	0.423832	0.168979	2.5082	0.012135	0.0496675	1.06371	1.61711	1.39043	0.278201	0.16062
Atr	1	8.75657	4.89515	6.41411	7.3048	7.29598	0.675196	6.45973	-0.404319	0.697504	-0.579666	0.56214	0.721256	0.155906	1.19874	0.670939	0.521431	0.301048
Atraid	104.707	78.5657	120.776	127.555	155.862	131.327	0.748205	149.679	-0.443762	0.315483	-1.40661	0.159544	0.319453	0.820881	0.504073	0.91966	0.217116	0.125352
Atrip	94.8304	72.7483	81.8245	91.0096	80.9922	80.6441	0.984945	82.3122	-0.0489419	0.219695	-0.222772	0.823713	0.902276	1.04198	0.898214	1.01464	0.0763453	0.044078
Atrn	99.7689	84.3832	107.143	59.2017	95.9661	76.5517	1.32138	107.557	0.33133	0.303845	1.09046	0.275511	0.462639	1.68524	0.879302	1.39962	0.408623	0.235919
Atrnl1	30.6307	37.8437	39.9515	40.2523	54.5908	52.627	0.737779	44.8207	-0.407011	0.290579	-1.40069	0.161307	0.321334	0.760967	0.693225	0.759145	0.0385957	0.0222832
Atrx	1092.4	848.406	521.977	520.754	413.571	549.065	1.69993	659.305	0.716999	0.261407	2.74284	0.00609097	0.0292819	2.09772	2.05142	0.950665	0.649298	0.374872
Atxn1	247.922	212.367	233.735	214.181	250.434	236.47	0.997991	230.444	-0.0247296	0.224886	-0.109965	0.912437	0.951877	1.15754	0.847995	0.988438	0.154993	0.089485
Atxn10	2040.58	2300.82	2061.54	2775.73	2195.86	1965.97	0.943853	2111.34	-0.11419	0.176622	-0.646521	0.517942	0.686791	0.73515	1.0478	1.04861	0.180743	0.104352
Atxn1l	114.584	80.5049	94.4837	36.8685	57.3492	57.6638	2.05007	70.5072	0.905671	0.336175	2.69405	0.00705902	0.032756	3.10792	1.40377	1.63853	0.923612	0.533248
Atxn2	252.861	274.419	376.882	268.322	286.292	289.671	1.06733	298.63	0.134672	0.190524	0.706854	0.479657	0.655837	0.942379	0.958528	1.30107	0.202591	0.116966
Atxn2l	292.368	233.697	351.564	259.524	302.842	290.3	1.03642	292.634	0.0480419	0.256766	0.187104	0.851579	0.917283	1.12656	0.771679	1.21104	0.233134	0.1346
Atxn3	80.0151	94.0789	95.4575	77.4743	71.535	67.4226	1.25458	73.5397	0.363068	0.214713	1.69095	0.0908469	0.217243	1.0328	1.31515	1.41581	0.198559	0.114638
Atxn7	193.599	128.983	144.147	61.232	67.5945	80.6441	2.28579	104.244	1.14065	0.366952	3.10845	0.00188069	0.0117219	3.16174	1.9082	1.78744	0.760989	0.439357
Atxn7l1	114.584	130.923	147.068	182.373	183.839	176.343	0.724815	153.86	-0.424872	0.18914	-2.24633	0.0246826	0.0839371	0.628297	0.712158	0.83399	0.103429	0.0597147
Atxn7l2	30.6307	37.8437	38.004	21.9797	21.4906	26.1839	1.53532	27.6421	0.671371	0.332233	2.02078	0.0433021	0.126691	1.39359	1.76094	1.45142	0.197524	0.11404
Atxn7l3	455.337	499.36	499.58	282.534	332.002	378.129	1.47896	412.495	0.555584	0.208883	2.65979	0.0078189	0.0354843	1.61162	1.50409	1.32119	0.146836	0.084776
Atxn7l3b	3709.77	3474.01	3333.3	3317.14	2801.91	2822.54	1.17973	3174.65	0.23244	0.135782	1.71186	0.086923	0.210335	1.11836	1.23987	1.18096	0.060763	0.0350815
AU019823	242.984	192.975	241.526	100.484	94.7839	110.235	2.21503	183.299	1.15286	0.338249	3.40832	0.000653645	0.00499143	2.41813	2.03595	2.191	0.192219	0.110978
AU022252	20.7538	26.2089	30.2137	28.0705	29.7657	30.9059	0.865817	28.6553	-0.127876	0.350626	-0.364706	0.715331	0.833606	0.739344	0.880507	0.977602	0.119806	0.0691703
AU040320	75.0767	111.531	67.2176	50.4037	65.2302	61.1266	1.43299	88.8879	0.523464	0.313048	1.67216	0.0944938	0.222796	1.48951	1.70981	1.09965	0.308983	0.178391
AU041133	30.6307	18.4523	12.6855	11.1515	12.8215	16.1103	1.65779	18.403	0.400474	0.437114	0.916176	0.359574	0.547502	2.74679	1.43917	0.787411	0.997815	0.576089
Auh	618.305	660.309	641.753	1060.81	911.256	872.678	0.680953	737.436	-0.56272	0.154137	-3.65077	0.000261456	0.00238667	0.582861	0.724614	0.735383	0.0851206	0.0491444
Aup1	129.4	163.888	122.724	169.514	157.438	151.159	0.872069	147.501	-0.199614	0.249425	-0.800299	0.423537	0.606823	0.763355	1.04097	0.811884	0.14827	0.085604
Aurka	15.8153	2.93914	6.84273	5.06058	8.0929	6.98118	1.48951	5.89587	0.0427704	0.697506	0.0613191	0.951105	0.974192	3.1252	0.363175	0.980169	1.44975	0.837013
Aurkaip1	593.613	747.57	747.896	647.309	598.774	665.54	1.09643	665.653	0.146935	0.146969	0.999767	0.317423	0.506019	0.917047	1.2485	1.12374	0.167406	0.0966521
Auts2	410.891	330.654	351.564	145.151	164.531	174.139	2.28644	243.027	1.17151	0.30206	3.8784	0.000105145	0.00110919	2.83079	2.00968	2.01886	0.471438	0.272185
AV051173	1	4.87829	3.92137	5.73735	6.12265	7.61078	0.495432	3.66932	-0.9858	0.878455	-1.1222	0.261779	0.447566	0.174297	0.79676	0.515239	0.311704	0.179963
Aven	40.5076	59.1743	43.8467	86.2722	92.8137	91.6621	0.528481	70.4302	-0.914571	0.249545	-3.66496	0.000247377	0.00227562	0.469532	0.63756	0.478352	0.094568	0.0545989
Avl9	223.23	194.914	149.99	195.231	190.538	184.843	0.992609	175.666	-0.0686501	0.176791	-0.388313	0.697784	0.821947	1.14341	1.02297	0.811446	0.168053	0.0970257
Avp	35.5691	146.436	68.1914	308.927	320.575	291.874	0.268521	266.242	-1.83385	0.371197	-4.94037	7.79744e-07	1.72586e-05	0.115137	0.456791	0.233633	0.173478	0.100158
Avpi1	178.784	222.062	196.732	117.403	105.817	121.883	1.74516	143.133	0.810357	0.234898	3.44983	0.000560947	0.00445522	1.52282	2.09854	1.6141	0.309428	0.178648
Avpr1a	5.93844	12.6349	19.502	11.1515	5.7286	13.2772	1.40231	15.5016	0.585165	0.559902	1.04512	0.295968	0.483038	0.532526	2.20557	1.46884	0.838506	0.484112
AW046200	1	2.93914	3.92137	3.70705	6.5167	6.03678	0.456784	2.95023	-1.0642	1.0675	-0.996906	0.31881	0.507004	0.269756	0.451017	0.649579	0.189977	0.109683
AW146154	10.8769	12.6349	8.79031	7.76764	9.27505	11.3884	1.17813	10.2615	0.130793	0.582202	0.224652	0.82225	0.901353	1.40028	1.36224	0.771868	0.352348	0.203428
AW209491	159.03	189.097	208.417	153.272	142.858	143.919	1.2698	164.044	0.38027	0.194176	1.95838	0.0501859	0.140725	1.03757	1.32367	1.44816	0.210528	0.121549
AW495222	5.93844	8.75657	9.7641	14.5353	17.9442	18.6287	0.473562	10.2752	-1.0417	0.539491	-1.9309	0.0534951	0.147599	0.408554	0.48799	0.524142	0.0591292	0.0341382
AW549877	326.937	280.237	372.013	198.615	277.623	270.468	1.34365	273.574	0.393305	0.339974	1.15687	0.247326	0.42948	1.64609	1.00941	1.37544	0.319525	0.184478
AW551984	850.412	803.805	713.813	727.844	544.789	548.12	1.31538	715.809	0.373685	0.172957	2.16057	0.0307284	0.0984226	1.1684	1.47544	1.30229	0.15394	0.0888771
AW554918	35.5691	32.0263	31.1874	74.7672	64.8361	63.645	0.48657	44.8728	-1.08899	0.3466	-3.14193	0.00167836	0.0107096	0.475731	0.493958	0.490022	0.00959094	0.00553733
Axin1	144.215	136.74	115.907	90.3328	80.9922	99.5321	1.48311	111.571	0.539934	0.338023	1.59733	0.110192	0.248434	1.59648	1.68831	1.16452	0.279697	0.161483
Axin2	80.0151	41.722	35.0826	40.9291	49.0741	52.627	1.15726	43.2548	0.0078183	0.404504	0.0193281	0.984579	0.992317	1.95497	0.850184	0.666627	0.696907	0.402359
Axl	1	16.5131	6.84273	24.01	40.011	33.7391	0.219059	17.5616	-1.9728	0.523254	-3.77026	0.000163079	0.00160878	0.0416494	0.412716	0.202813	0.186066	0.107425
Azi1	45.446	64.9917	45.7943	56.4946	37.6467	41.9239	1.2077	49.1785	0.229652	0.275987	0.832111	0.405347	0.589935	0.804431	1.72636	1.09232	0.471671	0.27232
Azi2	247.922	264.724	232.762	204.029	177.14	248.117	1.21589	216.598	0.239197	0.202902	1.17888	0.238446	0.419179	1.21513	1.49443	0.938112	0.278158	0.160595
Azin1	326.937	367.498	363.249	287.948	331.214	307.614	1.14194	322.61	0.201794	0.170176	1.1858	0.235701	0.416312	1.1354	1.10955	1.18086	0.036102	0.0208435
B130034C11Rik	15.8153	4.87829	7.81652	9.79793	8.0929	10.1292	0.996207	9.04771	-0.233731	0.601716	-0.388441	0.69769	0.821947	1.61415	0.602786	0.771684	0.541777	0.312795
B230118H07Rik	149.153	123.166	138.304	208.09	209.847	193.342	0.673014	173.76	-0.59428	0.174847	-3.39886	0.000676683	0.00511955	0.716774	0.586934	0.715334	0.0745512	0.0430421
B230120H23Rik	55.3229	61.1135	30.2137	36.1917	59.7135	54.5158	1.03542	41.8494	-0.141362	0.327121	-0.432139	0.665641	0.800298	1.52861	1.02344	0.554218	0.487305	0.281345
B230209E15Rik	2603.56	1872.27	2107.3	2083.4	1833.33	1977.62	1.11216	1893.39	0.150471	0.134195	1.12129	0.262163	0.447989	1.24967	1.02124	1.06557	0.12113	0.0699345
B230216N24Rik	20.7538	22.3306	44.8205	24.01	22.2787	30.2763	1.1157	25.6639	0.331353	0.416147	0.796239	0.425893	0.608798	0.864382	1.00233	1.48038	0.32327	0.18664
B230217C12Rik	163.969	165.827	182.125	226.362	195.267	224.507	0.794939	187.602	-0.319355	0.176233	-1.81212	0.069968	0.180239	0.724364	0.849234	0.81122	0.0640074	0.0369547
B230217O12Rik	84.9535	109.592	132.461	204.706	222.456	195.546	0.528347	142.959	-0.868838	0.22903	-3.79355	0.000148508	0.00148861	0.415003	0.492645	0.677394	0.134789	0.0778208
B230219D22Rik	959.058	1034.56	961.156	1079.08	918.349	1015.91	0.98714	912.642	-0.0259083	0.128028	-0.202364	0.839632	0.911093	0.88877	1.12655	0.946102	0.124087	0.0716417
B230323A14Rik	20.7538	12.6349	9.7641	44.9896	28.1895	33.1095	0.401472	26.4286	-1.54777	0.539176	-2.87063	0.00409656	0.0215209	0.461301	0.448212	0.294903	0.0925232	0.0534183
B2m	75.0767	82.444	90.5886	75.444	112.516	102.05	0.871848	106.309	-0.209408	0.3056	-0.685236	0.493195	0.667717	0.995131	0.73273	0.887684	0.131915	0.0761612
B330016D10Rik	25.6922	14.574	21.4496	36.1917	44.7396	42.2387	0.514488	29.6113	-1.09598	0.365107	-3.00181	0.00268378	0.0155614	0.709892	0.325752	0.507818	0.192157	0.110942
B3galnt1	84.9535	94.0789	100.326	76.7975	83.3565	79.0701	1.16789	101.505	0.248107	0.278876	0.889667	0.373645	0.561218	1.1062	1.12863	1.26883	0.0881339	0.0508841
B3galnt2	15.8153	10.6957	10.7379	17.2423	16.368	16.4251	0.74148	15.5458	-0.574226	0.488265	-1.17605	0.239573	0.420595	0.917239	0.653455	0.653747	0.152212	0.0878794
B3galt1	89.892	109.592	125.645	63.939	92.0256	88.5141	1.33876	99.5697	0.454329	0.239542	1.89665	0.0578739	0.15635	1.4059	1.19089	1.41949	0.128242	0.0740406
B3galt2	35.5691	53.3569	36.0564	40.2523	45.1336	41.2943	0.97967	45.702	-0.0131248	0.319697	-0.0410539	0.967253	0.98239	0.883654	1.1822	0.873157	0.175473	0.101309
B3galt4	15.8153	16.5131	38.004	11.1515	16.368	10.444	2.02198	21.808	1.09732	0.462375	2.37322	0.0176337	0.0655382	1.41823	1.00887	3.63884	1.41512	0.817022
B3galt5	114.584	99.8963	86.6934	45.6664	54.5908	51.053	2.01239	83.2959	0.971312	0.313801	3.09531	0.00196606	0.0121311	2.50916	1.82991	1.69811	0.435231	0.251281
B3galt6	25.6922	20.3914	30.2137	38.8988	31.3419	34.6835	0.727409	37.3763	-0.425091	0.346316	-1.22746	0.219648	0.396544	0.660489	0.650613	0.871125	0.12456	0.0719145
B3galtl	45.446	24.2697	36.0564	40.9291	40.7991	38.4611	0.880899	33.6444	-0.254447	0.317648	-0.801032	0.423113	0.606384	1.11036	0.59486	0.937478	0.262366	0.151477
B3gat1	114.584	189.097	174.334	180.342	224.032	227.026	0.749112	204.39	-0.347157	0.196195	-1.76944	0.07682	0.192506	0.63537	0.844061	0.767906	0.105607	0.0609721
B3gat2	40.5076	49.4786	29.2399	77.4743	61.2897	68.0522	0.586604	53.8848	-0.868142	0.297034	-2.9227	0.00347012	0.0190325	0.522852	0.807291	0.429668	0.196718	0.113575
B3gat3	267.676	417.916	374.935	359.008	377.712	401.109	0.928928	405.402	-0.0799605	0.234402	-0.341125	0.733009	0.846442	0.745599	1.10644	0.934745	0.180491	0.104207
B3gnt1	233.107	258.906	245.421	216.888	232.702	198.379	1.14151	289.481	0.19115	0.321488	0.594578	0.552126	0.713742	1.07478	1.11261	1.23713	0.0849454	0.0490433
B3gnt2	139.276	115.409	79.8769	47.6967	50.6503	50.1086	2.26422	81.4304	1.10498	0.254208	4.34675	1.38173e-05	0.000207275	2.92004	2.27855	1.59407	0.663101	0.382842
B3gnt7	40.5076	37.8437	33.135	4.38382	13.6096	10.7588	5.03357	23.0562	1.9979	0.498308	4.00937	6.0881e-05	0.000706522	9.24024	2.78066	3.07982	3.64615	2.10511
B3gntl1	10.8769	4.87829	11.7117	23.3332	13.6096	13.9068	0.555586	12.723	-0.901933	0.541894	-1.66441	0.0960309	0.225485	0.466155	0.358444	0.842157	0.253955	0.146621
B430319G15Rik	10.8769	10.6957	4.89515	11.1515	6.12265	6.35158	1.16433	6.9789	0.0369507	0.661327	0.0558736	0.955442	0.976196	0.975378	1.74691	0.770699	0.514804	0.297222
B4galnt1	272.614	224.002	249.316	239.898	348.946	271.727	0.898613	261.47	-0.220588	0.226142	-0.97544	0.329342	0.517928	1.13638	0.641937	0.917524	0.247763	0.143046
B4galnt4	10.8769	2.93914	7.81652	1.67676	8.0929	6.03678	2.71494	7.64454	0.341036	0.782637	0.435753	0.663016	0.798758	6.48683	0.363175	1.29482	3.2996	1.90503
B4galt1	55.3229	49.4786	41.8991	8.4444	16.762	13.9068	4.17204	28.9561	1.90163	0.362828	5.24112	1.59606e-07	4.20791e-06	6.55143	2.95183	3.01286	2.06084	1.18982
B4galt2	159.03	117.349	128.566	118.757	131.825	132.901	1.06557	134.942	0.0230855	0.173854	0.132787	0.894362	0.940748	1.33912	0.890187	0.967386	0.240033	0.138583
B4galt3	45.446	94.0789	68.1914	63.2623	68.3826	62.7006	1.06057	74.7397	0.167859	0.251438	0.667596	0.504392	0.676504	0.718375	1.37577	1.08757	0.32953	0.190254
B4galt4	70.1382	66.9309	69.1652	36.1917	43.9515	48.5346	1.62862	53.3434	0.674234	0.258417	2.6091	0.0090782	0.039642	1.93796	1.52284	1.42507	0.27232	0.157224
B4galt5	193.599	150.314	157.78	78.1511	129.854	129.438	1.61792	153.351	0.541031	0.255957	2.11376	0.034536	0.107215	2.47725	1.15756	1.21896	0.744829	0.430027
B4galt6	480.029	392.707	436.284	289.301	405.296	390.721	1.24827	418.101	0.262474	0.247906	1.05876	0.289708	0.47783	1.65927	0.96894	1.11661	0.363511	0.209873
B630005N14Rik	297.307	218.184	251.264	169.514	176.746	175.399	1.47362	209.861	0.538201	0.233748	2.30249	0.0213078	0.0755359	1.75388	1.23445	1.43253	0.26214	0.151347
B630019K06Rik	959.058	768.901	880.331	930.196	802.104	842.143	1.01166	901.629	0.0120287	0.158405	0.0759368	0.939469	0.967044	1.03103	0.958605	1.04535	0.0465013	0.0268476
B830017H08Rik	30.6307	26.2089	38.9778	45.6664	49.0741	49.1642	0.665874	37.8321	-0.564125	0.401713	-1.4043	0.16023	0.320209	0.670748	0.534067	0.792807	0.129439	0.0747316
B930003M22Rik	5.93844	1	2.94758	5.73735	5.7286	7.61078	0.532301	3.58975	-1.6325	1.01005	-1.61625	0.10604	0.241657	1.03505	0.174563	0.38729	0.448198	0.258767
B930025P03Rik	20.7538	24.2697	35.0826	67.3228	60.5016	63.9598	0.419308	42.7337	-1.15881	0.314728	-3.68195	0.000231457	0.00215346	0.308272	0.401142	0.54851	0.121145	0.069943
B930041F14Rik	341.753	274.419	296.058	301.483	273.289	239.932	1.12388	282.665	0.145199	0.16315	0.88997	0.373482	0.561183	1.13357	1.00414	1.23392	0.115199	0.0665103
B930059L03Rik	5.93844	8.75657	1	5.73735	4.54645	6.35158	1.03951	5.38336	-0.464201	0.868136	-0.53471	0.59285	0.746183	1.03505	1.92602	0.157441	0.8843	0.510551
B9d1	35.5691	45.6003	57.4797	46.3432	44.7396	49.479	0.982818	51.4065	0.0756911	0.282592	0.267845	0.788818	0.881173	0.767516	1.01924	1.1617	0.1996	0.115239
B9d2	114.584	222.062	170.439	201.999	147.193	159.344	1.04851	174.031	0.0486617	0.230805	0.210835	0.833016	0.907674	0.567252	1.50865	1.06963	0.471055	0.271964
Baalc	726.951	640.917	657.334	1485.82	1477.11	1079.82	0.510635	867.291	-1.00286	0.213243	-4.70288	2.56512e-06	4.77303e-05	0.48926	0.433899	0.608746	0.0893619	0.0515931
Babam1	786.213	739.814	738.158	1085.85	992.824	927.138	0.755127	779.353	-0.412284	0.175256	-2.35247	0.0186493	0.0682762	0.724051	0.745161	0.796168	0.0370769	0.0214064
Bace1	188.661	154.192	185.046	112.666	129.854	114.328	1.4935	149.467	0.559458	0.191315	2.92427	0.0034526	0.0189683	1.67451	1.18742	1.61856	0.266541	0.153888
Bace2	1	2.93914	7.81652	16.5656	19.1263	14.5364	0.250586	9.07578	-1.88177	0.693055	-2.71518	0.00662406	0.031174	0.0603662	0.15367	0.537722	0.253005	0.146073
Bach1	213.353	198.793	205.496	69.3531	57.7432	80.3293	3.02573	133.856	1.58337	0.302645	5.23179	1.67879e-07	4.40086e-06	3.07633	3.4427	2.55816	0.444434	0.256594
Bach2	346.691	305.446	318.455	31.4544	39.2229	37.5167	9.09928	169.425	3.19145	0.345612	9.23421	2.60188e-20	4.86216e-18	11.022	7.78744	8.48836	1.70164	0.982441
Bad	287.43	303.506	319.429	390.816	342.642	323.984	0.869062	317.276	-0.200851	0.165254	-1.21541	0.224209	0.40207	0.735461	0.885784	0.985941	0.126075	0.0727893
Bag1	934.366	927.911	950.444	1025.62	901.011	906.362	0.996506	934.423	-0.00890121	0.158357	-0.0562099	0.955175	0.976144	0.911025	1.02986	1.04864	0.0746214	0.0430827
Bag2	65.1998	82.444	135.383	84.2419	102.665	88.5141	1.0355	90.672	0.1353	0.26344	0.513591	0.607538	0.757526	0.773959	0.80304	1.52951	0.428067	0.247145
Bag3	55.3229	59.1743	60.4011	39.5755	34.1002	47.905	1.46469	47.4549	0.546559	0.291851	1.87273	0.0611053	0.162622	1.39791	1.73531	1.26085	0.244176	0.140975
Bag4	292.368	286.054	324.298	316.372	294.567	307.614	0.983154	299.04	-0.0155152	0.187798	-0.0826163	0.934157	0.963756	0.924128	0.971099	1.05424	0.0658862	0.0380394
Bag5	307.184	284.115	351.564	478.795	413.965	441.089	0.708313	361.837	-0.490153	0.186539	-2.62762	0.00859842	0.0379986	0.641576	0.686327	0.797036	0.0800283	0.0462044
Bag6	697.321	615.709	652.465	707.541	763.881	723.778	0.897684	660.365	-0.167921	0.140739	-1.19314	0.232814	0.413216	0.985555	0.806027	0.90147	0.089824	0.0518599
Bahcc1	4139.42	1722.96	2948.66	37.5452	44.7396	39.7203	74.3326	1612.7	6.20512	0.361673	17.1567	5.60143e-66	1.46545e-62	110.251	38.5109	74.2356	35.8704	20.7098
Bahd1	129.4	86.3223	109.091	41.6058	45.5277	48.5346	2.41795	75.4419	1.23572	0.256729	4.81333	1.48438e-06	3.01509e-05	3.11013	1.89604	2.24768	0.624698	0.360669
Bai1	114.584	241.454	217.181	183.049	284.322	227.34	0.810171	229.887	-0.244345	0.329426	-0.74173	0.458251	0.637322	0.625974	0.849226	0.955312	0.168107	0.0970565
Bai2	149.153	127.044	78.9031	78.8278	66.4123	74.6629	1.62063	110.328	0.645217	0.320245	2.01476	0.0439298	0.127988	1.89214	1.91296	1.05679	0.488411	0.281985
Bai3	30.6307	39.7829	45.7943	28.0705	43.5574	35.9427	1.09288	48.5073	0.174243	0.351454	0.495777	0.620051	0.766335	1.0912	0.913343	1.27409	0.18038	0.104143
Baiap2	524.475	348.107	463.55	482.179	505.384	455.255	0.931578	473.647	-0.124476	0.212097	-0.586882	0.557283	0.717785	1.08772	0.688796	1.01822	0.213108	0.123038
Baiap2l2	5.93844	6.81743	7.81652	21.9797	11.6394	12.3328	0.496568	9.23863	-1.17344	0.624203	-1.8799	0.0601221	0.160877	0.270179	0.585722	0.633801	0.197527	0.114042
Baiap3	835.597	749.509	726.473	578.956	525.481	485.79	1.45502	735.071	0.534093	0.176303	3.02941	0.00245034	0.0145299	1.44328	1.42633	1.49544	0.0360209	0.0207967
Bak1	40.5076	49.4786	72.0866	42.9593	52.2265	44.4422	1.17078	45.8082	0.327202	0.272606	1.20027	0.230033	0.409622	0.942928	0.947384	1.62203	0.390799	0.225628
Bambi	1	12.6349	6.84273	7.09087	8.0929	10.1292	0.7926	7.3932	-0.145565	0.642441	-0.226582	0.820749	0.900538	0.141026	1.56123	0.675547	0.7173	0.414133
Bambi-ps1	10.8769	12.6349	6.84273	5.06058	3.75835	6.66638	2.1792	7.49459	1.00686	0.642803	1.56636	0.117264	0.259502	2.14934	3.36181	1.02645	1.16796	0.674324
Banf1	707.197	565.291	707.971	967.418	1044.05	835.532	0.706595	712.947	-0.526698	0.207567	-2.53749	0.011165	0.0466586	0.731015	0.54144	0.847329	0.1544	0.0891428
Banp	134.338	192.975	185.046	117.403	161.378	160.918	1.16333	148.542	0.246544	0.278782	0.884361	0.376501	0.564148	1.14424	1.19579	1.14994	0.0282614	0.0163167
Bap1	321.999	287.993	324.298	318.402	335.549	341.612	0.939629	317.703	-0.0949747	0.158618	-0.598762	0.549331	0.711949	1.0113	0.858276	0.949315	0.0769687	0.0444379
Bard1	10.8769	6.81743	4.89515	6.41411	7.69885	9.81437	1.02669	6.70373	-0.389988	0.672808	-0.579642	0.562156	0.721256	1.69578	0.885512	0.498774	0.610861	0.352681
Barhl1	15.8153	24.2697	18.5282	26.0403	27.7954	18.6287	0.825033	25.6711	-0.270632	0.374476	-0.722695	0.469867	0.647457	0.607342	0.873156	0.994603	0.198065	0.114353
Barhl2	5.93844	2.93914	5.86894	7.76764	12.0334	9.81437	0.535585	6.37339	-1.19808	0.879721	-1.36188	0.173235	0.337467	0.764511	0.244249	0.597995	0.265687	0.153394
Barx2	15.8153	8.75657	11.7117	11.1515	17.1561	11.0736	0.995421	12.855	-0.234558	0.499044	-0.470015	0.638344	0.780274	1.41823	0.510407	1.05762	0.457097	0.263905
Basp1	6830.87	7530.69	6713.33	5840.79	4719.75	4400.31	1.43024	5984.6	0.494904	0.152627	3.24257	0.00118458	0.00810431	1.16951	1.59557	1.52565	0.228491	0.131919
Bax	119.523	167.766	168.492	132.292	117.245	132.271	1.20274	147.909	0.31194	0.196438	1.58799	0.112289	0.251524	0.903475	1.43091	1.27384	0.270808	0.156351
Baz1a	1	10.6957	6.84273	5.06058	8.881	6.03678	0.84515	4.39737	0.0955825	0.755442	0.126525	0.899316	0.943229	0.197606	1.20434	1.13351	0.561907	0.324417
Baz1b	855.351	743.692	492.763	384.048	338.701	386.943	1.8988	533.116	0.897373	0.214531	4.18296	2.87739e-05	0.000379445	2.2272	2.19572	1.27348	0.541772	0.312792
Baz2a	544.229	361.681	325.272	118.08	107.788	137.623	3.44266	252.721	1.74304	0.276727	6.29876	3.00031e-10	1.43762e-08	4.60898	3.35549	2.3635	1.12527	0.649677
Baz2b	1191.16	891.067	681.678	335.998	346.976	320.206	2.74737	592.262	1.45578	0.296125	4.91611	8.82816e-07	1.93112e-05	3.54516	2.56809	2.12887	0.724962	0.418557
Bbc3	163.969	132.862	151.937	24.6867	17.1561	20.8323	7.22654	81.1118	2.90534	0.354548	8.19449	2.51656e-16	3.39372e-14	6.64198	7.74431	7.29334	0.554192	0.319963
Bbip1	144.215	117.349	209.391	114.696	112.91	136.364	1.2774	136.963	0.401599	0.278379	1.44263	0.149124	0.30572	1.25736	1.03931	1.53553	0.248719	0.143598
Bbox1	5.93844	1	9.7641	41.6058	34.8883	32.1651	0.158319	18.9087	-2.68149	0.579012	-4.63114	3.63653e-06	6.52531e-05	0.142731	0.0286629	0.303562	0.138111	0.0797383
Bbs1	144.215	156.131	151.937	95.0701	111.728	100.791	1.47393	123.801	0.566604	0.195005	2.90558	0.00366569	0.0197981	1.51693	1.39742	1.50744	0.0664288	0.0383527
Bbs10	5.93844	12.6349	6.84273	9.12116	10.8513	11.3884	0.805428	10.3278	-0.330718	0.572679	-0.577493	0.563606	0.722673	0.651062	1.16437	0.600853	0.311864	0.180055
Bbs12	25.6922	22.3306	27.2923	24.6867	27.7954	19.5731	1.0795	21.7249	0.0882009	0.370255	0.238217	0.811713	0.895491	1.04073	0.803391	1.39438	0.297393	0.1717
Bbs2	144.215	119.288	116.881	290.655	257.527	240.247	0.48196	174.526	-1.09339	0.207042	-5.28102	1.28465e-07	3.47202e-06	0.496172	0.463205	0.486503	0.0169463	0.00978398
Bbs4	435.583	507.116	459.654	375.927	346.976	365.537	1.29257	423.089	0.375083	0.155106	2.41823	0.0155961	0.0600392	1.15869	1.46153	1.25748	0.15444	0.0891658
Bbs5	1	22.3306	32.1612	21.3029	19.9144	23.0359	0.854801	25.9328	0.128585	0.394877	0.325632	0.744703	0.854057	0.0469419	1.12133	1.39613	0.712992	0.411646
Bbs7	65.1998	43.6612	63.3225	43.6361	43.9515	46.0162	1.28788	53.0181	0.359913	0.252693	1.42431	0.154356	0.312414	1.49417	0.993395	1.37609	0.261781	0.151139
Bbs9	84.9535	86.3223	73.0604	98.454	87.691	92.6065	0.878734	83.1853	-0.220309	0.21202	-1.0391	0.29876	0.486201	0.862876	0.984392	0.788934	0.0986892	0.0569782
Bbx	302.245	289.932	307.743	229.746	195.661	227.97	1.38243	266.967	0.465713	0.181633	2.56404	0.0103461	0.043898	1.31556	1.48181	1.34993	0.0877621	0.0506695
BC003331	267.676	249.21	191.863	277.12	274.865	300.689	0.836888	265.449	-0.308636	0.184297	-1.67467	0.0939998	0.222082	0.965922	0.906665	0.638077	0.174706	0.100867
BC003965	178.784	183.28	160.701	166.807	184.233	170.991	1.00215	173.539	-0.0151053	0.179376	-0.0842103	0.932889	0.962923	1.0718	0.994823	0.939821	0.0662941	0.0382749
BC004004	119.523	163.888	118.828	136.353	153.891	159.029	0.896247	181.73	-0.155746	0.318367	-0.489204	0.624697	0.769605	0.87657	1.06496	0.747212	0.159785	0.0922517
BC005537	30.6307	33.9654	41.8991	73.4137	63.654	86.9401	0.477586	54.891	-1.02703	0.302831	-3.39141	0.000695328	0.00522735	0.417234	0.533595	0.481931	0.0583022	0.0336608
BC005561	94.8304	84.3832	63.3225	91.0096	67.5945	80.0145	1.02725	89.3944	-0.0279228	0.295167	-0.0946	0.924633	0.958613	1.04198	1.24837	0.791387	0.228849	0.132126
BC005624	598.552	474.151	483.025	685.208	570.797	578.026	0.846621	525.611	-0.254316	0.180399	-1.40974	0.158615	0.318276	0.873533	0.830683	0.835646	0.0234384	0.0135322
BC005764	287.43	328.715	292.163	406.381	422.634	396.702	0.740516	383.735	-0.431546	0.328557	-1.31346	0.189028	0.357323	0.707291	0.777778	0.736479	0.0354168	0.0204479
BC016423	20.7538	33.9654	33.135	13.8585	11.2453	14.2216	2.28262	23.8321	1.30029	0.456213	2.85017	0.00436959	0.0226371	1.49755	3.02041	2.32992	0.762532	0.440248
BC017158	80.0151	66.9309	62.3487	81.5349	114.486	83.1625	0.7719	81.2699	-0.464331	0.303855	-1.52813	0.126479	0.273829	0.981361	0.584618	0.749721	0.199299	0.115065
BC017643	15.8153	35.9046	37.0302	12.505	28.9776	23.9803	1.34932	31.7894	0.560456	0.399598	1.40255	0.160751	0.320596	1.26472	1.23905	1.54419	0.16925	0.0977166
BC018242	346.691	361.681	321.376	242.605	312.694	282.43	1.2412	344.192	0.294102	0.244529	1.20273	0.229082	0.40837	1.42904	1.15666	1.1379	0.162944	0.0940755
BC018507	163.969	134.801	145.121	70.7067	73.1112	84.4217	1.96059	122.321	0.946443	0.252685	3.74554	0.000180003	0.00174675	2.319	1.84378	1.719	0.316598	0.182788
BC021891	1	4.87829	8.79031	4.38382	4.54645	6.03678	0.919075	6.18672	0.361807	0.76065	0.475655	0.63432	0.777666	0.228112	1.07299	1.45612	0.628308	0.362754
BC022687	80.0151	92.1398	80.8507	144.474	78.2338	99.5321	0.847965	89.8586	-0.335316	0.255729	-1.31121	0.189786	0.358134	0.553838	1.17775	0.812308	0.31348	0.180988
BC024978	10.8769	8.75657	1.97379	7.09087	6.5167	6.66638	1.05791	5.65912	-0.301652	0.7729	-0.390286	0.696325	0.82122	1.53393	1.34371	0.296081	0.666581	0.384851
BC025920	1	8.75657	10.7379	24.6867	19.5204	25.2395	0.304845	13.7346	-1.5216	0.518051	-2.93716	0.00331237	0.0183443	0.0405076	0.448587	0.425439	0.229215	0.132337
BC026590	80.0151	105.714	90.5886	67.3228	64.4421	86.6253	1.29158	81.749	0.36057	0.242736	1.48544	0.137426	0.289155	1.18853	1.64045	1.04575	0.31045	0.179239
BC027231	5.93844	8.75657	7.81652	5.73735	8.881	8.24037	0.989868	7.7888	0.0141808	0.62324	0.0227534	0.981847	0.99077	1.03505	0.985989	0.948564	0.0433738	0.0250419
BC029214	124.461	156.131	183.098	292.685	276.047	238.044	0.586672	212.018	-0.751307	0.217197	-3.45911	0.00054197	0.00434673	0.425239	0.565597	0.769181	0.172937	0.099845
BC029722	70.1382	70.8092	84.7458	47.0199	53.8027	59.5526	1.41027	65.5426	0.524454	0.252861	2.07409	0.0380714	0.115334	1.49167	1.31609	1.42304	0.0884849	0.0510868
BC030307	5.93844	2.93914	1	5.06058	4.1524	7.29598	0.672783	3.60895	-1.80555	1.12183	-1.60947	0.107513	0.244121	1.17347	0.707818	0.137062	0.519092	0.299698
BC030336	213.353	229.819	241.526	266.291	199.207	225.766	1.00822	220.314	0.00261757	0.211149	0.0123968	0.990109	0.995206	0.801202	1.15367	1.0698	0.184125	0.106305
BC030500	30.6307	84.3832	69.1652	42.2826	52.6206	42.2387	1.32184	52.428	0.549691	0.280307	1.96103	0.0498751	0.140004	0.724427	1.60362	1.63749	0.517654	0.298868
BC031181	623.244	891.067	957.26	1043.89	1114.59	1121.05	0.75013	928.326	-0.394591	0.216297	-1.8243	0.068107	0.176557	0.597038	0.79946	0.853893	0.135346	0.0781422
BC031361	15.8153	10.6957	10.7379	17.2423	14.7918	21.1471	0.716032	12.6844	-0.67956	0.484264	-1.40328	0.160532	0.320461	0.917239	0.723086	0.50777	0.204825	0.118256
BC037034	149.153	202.671	222.05	134.322	177.14	168.788	1.19003	167.373	0.297559	0.220087	1.35201	0.176373	0.341091	1.11041	1.14413	1.31556	0.110007	0.0635127
BC037704	10.8769	6.81743	9.7641	7.09087	16.368	11.7032	0.928251	7.92208	-0.456884	0.626011	-0.729834	0.465491	0.644008	1.53393	0.416511	0.834313	0.5646	0.325972
BC039966	20.7538	10.6957	15.6068	41.6058	33.7062	35.9427	0.416785	25.6367	-1.38062	0.423456	-3.26035	0.00111273	0.00769325	0.498819	0.317322	0.434214	0.0919951	0.0531134
BC048403	40.5076	20.3914	40.9253	19.9494	30.9478	29.9615	1.35178	30.0276	0.31768	0.415057	0.76539	0.444039	0.624795	2.03052	0.658897	1.36593	0.685919	0.396016
BC048546	618.305	425.672	423.624	178.312	233.884	197.435	2.47774	327.899	1.24223	0.206781	6.00747	1.88435e-09	7.90039e-08	3.46755	1.82002	2.14564	0.872526	0.503753
BC051142	5.93844	10.6957	2.94758	17.2423	11.6394	6.66638	0.568498	6.34325	-1.0692	0.772723	-1.38368	0.166456	0.328193	0.344411	0.918927	0.442156	0.307391	0.177472
BC051226	1	18.4523	15.6068	17.9191	18.7323	28.0727	0.532268	17.995	-0.680575	0.52212	-1.30348	0.19241	0.361678	0.0558064	0.985054	0.555943	0.465076	0.268512
BC052040	89.892	39.7829	46.7681	78.1511	76.6576	74.6629	0.765197	60.52	-0.540128	0.295248	-1.8294	0.0673392	0.175122	1.15023	0.518968	0.626389	0.33775	0.195
BC052688	5.93844	14.574	4.89515	15.8888	7.3048	6.66638	1.03439	9.10892	-0.230444	0.688922	-0.334499	0.738003	0.849808	0.37375	1.99513	0.734305	0.851326	0.491513
BC053393	5.93844	2.93914	13.6593	3.70705	7.69885	6.98118	1.31343	6.8021	0.500867	0.792759	0.631802	0.527516	0.694629	1.60193	0.381764	1.95658	0.826099	0.476949
BC053749	5.93844	20.3914	8.79031	7.76764	10.4572	14.5364	1.1064	9.43716	0.150291	0.589391	0.254994	0.798728	0.8886	0.764511	1.94999	0.604712	0.734922	0.424308
BC056474	203.476	210.428	229.84	251.403	207.876	202.156	0.986193	243.366	-0.0224946	0.208149	-0.10807	0.913941	0.952762	0.809364	1.01227	1.13694	0.165339	0.0954586
BC064078	1	10.6957	2.94758	13.1817	14.7918	10.7588	0.35764	8.11691	-1.51001	0.713869	-2.11524	0.0344093	0.106939	0.0758625	0.723086	0.27397	0.331625	0.191464
BC065397	5.93844	6.81743	5.86894	13.1817	13.6096	12.9624	0.468067	9.52238	-1.24131	0.618603	-2.00663	0.0447885	0.129591	0.450505	0.500928	0.452768	0.0284808	0.0164434
BC068157	351.63	192.975	234.709	174.928	190.538	180.435	1.44124	216.947	0.45696	0.201641	2.2662	0.0234391	0.080963	2.01014	1.01279	1.30079	0.513292	0.296349
BC068281	45.446	35.9046	34.1088	21.3029	19.9144	28.3875	1.7126	29.3045	0.683198	0.361577	1.88949	0.0588259	0.158171	2.13332	1.80295	1.20154	0.472414	0.272748
BC089491	5.93844	2.93914	5.86894	15.212	10.0632	11.0736	0.404148	9.96175	-1.47477	0.720462	-2.04698	0.04066	0.12099	0.390378	0.29207	0.529996	0.119559	0.0690275
Bc1	1	1	1.97379	9.12116	9.6691	10.1292	0.135973	4.44578	-3.57633	1.20011	-2.98001	0.00288238	0.016472	0.109635	0.103422	0.194862	0.0510937	0.029499
Bcam	109.646	105.714	95.4575	91.0096	110.546	82.8477	1.10442	94.8969	0.116561	0.331147	0.351992	0.724844	0.840246	1.20477	0.956288	1.1522	0.130952	0.0756053
Bcan	35.5691	88.2615	73.0604	89.656	112.122	108.346	0.619414	89.9143	-0.565314	0.281892	-2.00543	0.0449175	0.129849	0.396729	0.78719	0.674322	0.200938	0.116012
Bcap29	45.446	92.1398	73.0604	81.5349	70.3528	82.8477	0.916308	94.3262	-0.0915617	0.307762	-0.297508	0.766079	0.867097	0.557381	1.30968	0.881863	0.377331	0.217852
Bcap31	173.846	192.975	185.046	186.433	272.501	216.952	0.831194	216.297	-0.289233	0.262807	-1.10055	0.271091	0.45819	0.932481	0.708164	0.852935	0.113728	0.0656609
Bcar1	163.969	130.923	156.806	169.514	168.865	178.547	0.87361	161.335	-0.209893	0.168415	-1.24629	0.21266	0.388357	0.967286	0.775308	0.878237	0.0960728	0.0554676
Bcar3	35.5691	26.2089	31.1874	41.6058	50.6503	51.9974	0.657381	34.4001	-0.698671	0.305372	-2.28794	0.0221411	0.077815	0.854907	0.517447	0.599788	0.175947	0.101583
Bcas1	55.3229	66.9309	38.004	180.342	226.397	214.748	0.25979	115.125	-2.04628	0.263983	-7.75156	9.07719e-15	9.73268e-13	0.306766	0.295635	0.17697	0.0719404	0.0415348
Bcas2	233.107	167.766	460.628	181.696	192.508	216.637	1.4269	255.857	0.56821	0.335253	1.69487	0.0901007	0.216139	1.28295	0.871476	2.12627	0.63966	0.369308
Bcas3	119.523	146.436	135.383	174.928	143.646	148.011	0.872456	146.256	-0.186191	0.177347	-1.04987	0.293779	0.481508	0.683267	1.01942	0.91468	0.172009	0.0993092
Bcat1	692.382	592.439	523.924	728.521	600.35	558.824	0.958255	612.291	-0.0817229	0.156146	-0.523375	0.600713	0.752603	0.950394	0.986822	0.937549	0.0255597	0.0147569
Bcat2	5.93844	18.4523	22.4233	8.4444	9.6691	12.6476	1.46152	15.5341	0.850064	0.501148	1.69623	0.0898416	0.215761	0.703241	1.90838	1.77294	0.660171	0.38115
Bccip	75.0767	35.9046	133.435	51.0805	86.1148	84.1069	1.15774	83.3656	0.160731	0.626827	0.25642	0.797626	0.887783	1.46977	0.416938	1.5865	0.644198	0.371928
Bcdin3d	35.5691	22.3306	37.0302	33.4847	36.4645	34.0539	0.920681	32.5254	-0.136582	0.386162	-0.353691	0.72357	0.839395	1.06225	0.612392	1.0874	0.267282	0.154315
Bche	1	4.87829	7.81652	6.41411	7.3048	5.40718	0.756435	5.28532	-0.166693	0.754999	-0.220785	0.82526	0.90308	0.155906	0.667819	1.44558	0.649388	0.374924
Bckdha	104.707	121.227	110.064	183.049	131.825	119.05	0.805383	133.679	-0.350996	0.225136	-1.55904	0.118987	0.262579	0.572017	0.919607	0.924525	0.202116	0.116692
Bckdhb	109.646	125.105	142.199	151.242	165.319	138.567	0.835978	130.204	-0.225072	0.188701	-1.19275	0.232969	0.413328	0.724971	0.756751	1.02621	0.165512	0.0955587
Bckdk	114.584	109.592	127.593	172.898	155.074	149.585	0.740804	137.277	-0.418338	0.184386	-2.26882	0.0232793	0.0806026	0.662727	0.70671	0.852976	0.0996017	0.0575051
Bcl10	50.3844	43.6612	58.4535	47.0199	56.9551	52.627	0.982952	49.3029	-0.0179599	0.298936	-0.0600793	0.952092	0.974745	1.07156	0.766589	1.11071	0.188397	0.108771
Bcl11a	529.413	301.567	407.07	575.572	497.503	528.288	0.765503	460.822	-0.391949	0.245444	-1.5969	0.110288	0.248501	0.919804	0.606161	0.770545	0.156882	0.0905758
Bcl11b	277.553	165.827	142.199	227.716	198.419	202.471	0.918972	201.141	-0.145975	0.331482	-0.44037	0.659669	0.796266	1.21886	0.835742	0.702319	0.268139	0.15481
Bcl2	272.614	243.393	247.369	250.726	287.474	257.246	0.965187	243.958	-0.0745685	0.181717	-0.410355	0.681546	0.811293	1.0873	0.846659	0.961602	0.120361	0.0694904
Bcl2l1	1062.77	902.702	927.073	1243.54	1193.79	1117.28	0.813519	953.52	-0.30665	0.147462	-2.07951	0.0375702	0.114399	0.85463	0.756165	0.829761	0.0512029	0.029562
Bcl2l11	99.7689	99.8963	106.169	30.1008	24.249	24.2951	3.93469	59.4109	2.01252	0.417631	4.8189	1.44349e-06	2.95497e-05	3.31449	4.11961	4.36998	0.551508	0.318414
Bcl2l13	238.045	167.766	206.469	137.029	116.457	108.661	1.69263	161.061	0.742165	0.187949	3.94876	7.85577e-05	0.000868651	1.73718	1.44059	1.90012	0.232982	0.134512
Bcl2l2	89.892	59.1743	194.784	53.1108	113.698	113.383	1.3103	117.343	0.31429	0.636687	0.493634	0.621565	0.767336	1.69254	0.52045	1.71793	0.684152	0.394995
Bcl3	15.8153	10.6957	20.4758	9.12116	9.6691	5.40718	2.20895	11.1382	1.12155	0.595209	1.88429	0.0595258	0.159757	1.73392	1.10617	3.78677	1.40201	0.809454
Bcl6	134.338	115.409	128.566	116.727	68.3826	66.4782	1.59085	115.973	0.602891	0.260883	2.31096	0.0208351	0.0741438	1.15088	1.6877	1.93396	0.400426	0.231186
Bcl7a	504.721	439.246	432.388	457.139	487.652	497.753	0.957836	441.868	-0.0757096	0.252975	-0.299277	0.764728	0.866267	1.10409	0.900738	0.868681	0.127668	0.0737094
Bcl7b	247.922	268.602	417.782	238.544	309.935	341.612	1.04297	288.748	0.097399	0.244871	0.397757	0.690809	0.817633	1.03931	0.866638	1.22297	0.178194	0.10288
Bcl9	282.491	357.802	336.957	325.847	296.932	295.652	1.07055	294.721	0.103839	0.237042	0.438062	0.661342	0.797542	0.866946	1.205	1.13971	0.179324	0.103533
Bcl9l	840.535	644.796	717.708	255.463	345.006	306.985	2.49904	482.937	1.2777	0.326408	3.91443	9.06174e-05	0.000980452	3.29024	1.86894	2.33793	0.724217	0.418127
Bclaf1	1383.76	1218.78	785.874	1100.06	646.06	706.15	1.41909	976.831	0.458207	0.231558	1.9788	0.0478383	0.136067	1.25789	1.88648	1.1129	0.411214	0.237414
Bcor	825.72	809.623	981.605	24.6867	18.7323	23.0359	39.7602	440.124	5.36781	0.569357	9.42784	4.18619e-21	8.42454e-19	33.4479	43.2208	42.6119	5.47506	3.16103
Bcorl1	30.6307	41.722	22.4233	59.8784	56.9551	57.9786	0.543614	43.3053	-0.960115	0.335474	-2.86197	0.00421023	0.0219856	0.511548	0.732542	0.386752	0.175111	0.1011
Bcr	667.69	602.135	597.932	528.199	456.128	440.774	1.31358	530.386	0.38367	0.154409	2.48477	0.0129636	0.0522578	1.26409	1.3201	1.35655	0.0465749	0.02689
Bcs1l	94.8304	119.288	143.173	170.868	212.211	180.121	0.637329	141.746	-0.598118	0.212065	-2.82044	0.00479574	0.0243057	0.554993	0.562119	0.794874	0.136485	0.0787994
Bdh1	405.952	388.829	379.804	309.604	230.337	238.044	1.5316	303.714	0.595373	0.238775	2.49345	0.0126509	0.0512953	1.3112	1.68808	1.59552	0.196406	0.113395
Bdh2	5.93844	6.81743	5.86894	35.5149	31.7359	33.1095	0.186429	17.7668	-2.64418	0.605141	-4.36952	1.24521e-05	0.000188307	0.16721	0.214818	0.177259	0.0250937	0.0144878
Bdnf	104.707	59.1743	115.907	127.555	138.129	142.66	0.687251	128.98	-0.544892	0.243259	-2.23997	0.0250928	0.0848649	0.820881	0.428397	0.812473	0.224213	0.129449
Bdp1	317.06	363.62	271.713	142.444	169.653	189.565	1.93418	234.822	0.924163	0.330076	2.79985	0.00511262	0.0256435	2.22587	2.14331	1.43335	0.435684	0.251543
Bean1	154.092	243.393	210.365	108.605	106.605	116.846	1.8341	159.198	0.907211	0.253278	3.58188	0.000341131	0.00297886	1.41882	2.28312	1.80036	0.433135	0.250071
Becn1	10.8769	16.5131	17.5544	9.12116	10.4572	13.592	1.35438	12.895	0.555811	0.465787	1.19327	0.232763	0.413216	1.19249	1.57912	1.29153	0.20083	0.115949
Begain	628.182	448.942	470.366	701.45	799.346	731.648	0.700024	568.545	-0.563529	0.151541	-3.71865	0.000200288	0.0019096	0.895548	0.561637	0.642886	0.174134	0.100536
Bend3	1	10.6957	20.4758	15.212	15.9739	15.7955	0.677204	12.856	-0.304997	0.696364	-0.437985	0.661397	0.797542	0.0657374	0.669574	1.2963	0.615317	0.355253
Bend4	35.5691	41.722	54.5584	31.4544	25.4311	25.8691	1.62681	33.3971	0.788334	0.315546	2.49832	0.0124785	0.0507717	1.13082	1.64059	2.10902	0.489245	0.282466
Bend5	50.3844	59.1743	80.8507	77.4743	66.8064	72.1446	0.885591	67.2034	-0.107509	0.287013	-0.374581	0.707972	0.828203	0.650338	0.885758	1.12068	0.235169	0.135775
Bend6	1260.3	1024.87	926.099	2049.56	1455.44	1629.45	0.629142	1282.53	-0.689145	0.1767	-3.9001	9.61546e-05	0.0010293	0.614913	0.704164	0.568349	0.0690164	0.0398466
Bend7	149.153	119.288	112.012	116.727	84.5386	106.143	1.24805	106.686	0.27179	0.243772	1.11493	0.264879	0.451435	1.2778	1.41104	1.05529	0.179732	0.103768
Best1	5.93844	14.574	6.84273	20.6261	13.2156	15.4807	0.610905	15.4943	-0.886364	0.511731	-1.73209	0.0832579	0.204027	0.287909	1.10279	0.442016	0.432899	0.249934
Bet1	20.7538	47.5394	52.6108	42.9593	59.3194	58.6082	0.727396	53.3437	-0.2883	0.336812	-0.855967	0.392016	0.578189	0.483103	0.801414	0.89767	0.216969	0.125267
Bet1l	554.106	483.847	448.943	370.513	351.311	335.316	1.40388	415.754	0.484527	0.24353	1.9896	0.0466347	0.133486	1.49551	1.37726	1.33886	0.0816448	0.0471376
Beta-s	45.446	45.6003	81.8245	373.897	646.848	884.326	0.0948569	339.818	-3.45368	0.587579	-5.87781	4.15719e-09	1.59473e-07	0.121547	0.0704961	0.0925275	0.025605	0.014783
Bex1	504.721	598.256	808.271	492.33	470.708	487.994	1.31748	602.524	0.422206	0.1863	2.26627	0.0234347	0.080963	1.02517	1.27097	1.65631	0.318133	0.183674
Bex2	1536.86	1976.99	2413.07	978.923	1064.54	1076.67	1.88944	1582.8	0.934699	0.180511	5.17806	2.24205e-07	5.68376e-06	1.56995	1.85713	2.24124	0.336814	0.194459
Bex4	198.538	163.888	328.193	108.605	108.182	120.624	2.02127	186.539	1.05977	0.333339	3.17926	0.00147652	0.00968626	1.82807	1.51493	2.7208	0.62572	0.361259
Bfar	40.5076	105.714	96.4313	80.1813	78.2338	91.3473	0.970703	100.625	0.0707528	0.262576	0.269456	0.787579	0.881034	0.505199	1.35125	1.05566	0.429377	0.247901
Bfsp1	15.8153	8.75657	10.7379	21.3029	16.762	13.592	0.684942	12.7141	-0.689935	0.541435	-1.27427	0.202567	0.375696	0.742402	0.522406	0.790018	0.14276	0.0824222
Bfsp2	15.8153	18.4523	15.6068	40.2523	80.5981	65.5338	0.286665	31.1199	-1.97374	0.517928	-3.81084	0.000138494	0.00140003	0.392905	0.228942	0.238149	0.0921213	0.0531863
Bgn	10.8769	6.81743	4.89515	18.5959	45.5277	28.3875	0.302364	15.8834	-2.47262	0.64232	-3.84951	0.000118354	0.00122677	0.584909	0.149743	0.17244	0.244954	0.141424
Bhlha9	1	10.6957	4.89515	13.1817	9.6691	10.444	0.550248	10.1706	-0.93595	0.628117	-1.49009	0.136201	0.287548	0.0758625	1.10617	0.468706	0.519974	0.300207
Bhlhb9	154.092	107.653	162.649	116.05	105.817	106.458	1.29099	130.869	0.376884	0.215938	1.74534	0.080926	0.200112	1.32781	1.01735	1.52783	0.257224	0.148508
Bhlhe22	15.8153	10.6957	21.4496	33.4847	47.4979	47.2754	0.383738	31.8597	-1.41331	0.472242	-2.99277	0.00276459	0.0159804	0.472316	0.225183	0.453715	0.137627	0.0794591
Bhlhe40	104.707	94.0789	186.02	70.7067	127.884	103.31	1.33904	104.786	0.389048	0.332775	1.1691	0.242362	0.424135	1.48087	0.735657	1.8006	0.546456	0.315497
Bhlhe41	208.415	165.827	186.994	248.019	220.092	216.637	0.818976	190.813	-0.3084	0.163495	-1.8863	0.0592541	0.159126	0.840318	0.753445	0.863165	0.0578896	0.0334226
Bicc1	5.93844	14.574	8.79031	11.8282	15.9739	17.3695	0.640166	14.7725	-0.624146	0.534185	-1.16841	0.242642	0.424446	0.502057	0.912363	0.506076	0.235739	0.136104
Bicd1	262.738	243.393	173.361	151.918	98.3304	132.901	1.83639	168.738	0.809936	0.278587	2.9073	0.00364568	0.0197248	1.72947	2.47526	1.30444	0.592688	0.342188
Bicd2	341.753	319.02	300.927	258.17	217.334	236.47	1.35474	275.64	0.425652	0.197489	2.15532	0.0311368	0.0993416	1.32375	1.46788	1.27258	0.101269	0.0584679
Bid	70.1382	51.4177	78.9031	47.6967	47.4979	40.9795	1.49282	60.2212	0.591998	0.2695	2.19665	0.0280454	0.0919683	1.4705	1.08253	1.92543	0.421895	0.243581
Bin1	341.753	483.847	397.332	675.057	520.752	539.936	0.723759	496.084	-0.486403	0.175471	-2.77198	0.00557166	0.0273072	0.506258	0.92913	0.735888	0.211697	0.122223
Bin2	1	1	1.97379	9.79793	10.0632	9.49957	0.136404	4.08704	-3.59599	1.22371	-2.93861	0.00329691	0.0182818	0.102062	0.0993724	0.207777	0.0618253	0.0356949
Bin3	25.6922	41.722	44.8205	30.1008	27.4014	21.1471	1.49854	29.7032	0.647424	0.34204	1.89283	0.0583802	0.157393	0.853538	1.52263	2.11946	0.633304	0.365638
Birc2	45.446	64.9917	95.4575	38.8988	55.773	63.9598	1.27536	62.7951	0.454138	0.353494	1.28471	0.198893	0.370335	1.16831	1.16529	1.49246	0.188025	0.108556
Birc3	1	2.93914	8.79031	4.38382	8.0929	5.40718	0.738986	4.97456	-0.146179	0.806968	-0.181146	0.856253	0.919744	0.228112	0.363175	1.62567	0.770856	0.445054
Birc5	15.8153	16.5131	5.86894	7.76764	11.6394	12.018	1.31438	9.48972	0.122296	0.645152	0.189561	0.849653	0.916221	2.03605	1.41873	0.488348	0.779113	0.449821
Birc6	425.706	332.594	241.526	191.847	206.694	203.73	1.6712	271.054	0.699774	0.247358	2.829	0.00466939	0.0238222	2.21898	1.60911	1.18552	0.519524	0.299948
Bivm	80.0151	59.1743	60.4011	54.4643	71.535	71.2002	1.04822	60.5971	-0.0415476	0.306115	-0.135725	0.892038	0.93974	1.46913	0.827208	0.848328	0.364669	0.210542
Blcap	909.674	761.144	871.567	794.167	698.075	723.149	1.14701	819.348	0.195012	0.16373	1.19106	0.233631	0.413885	1.14544	1.09035	1.20524	0.0574617	0.0331755
Blm	5.93844	8.75657	4.89515	9.12116	7.69885	12.6476	0.725164	7.86599	-0.745318	0.67437	-1.10521	0.26907	0.455861	0.651062	1.13739	0.387043	0.380621	0.219751
Blmh	529.413	623.465	539.505	711.602	554.246	542.454	0.954475	554.386	-0.0894503	0.175534	-0.509588	0.61034	0.759673	0.743974	1.12489	0.994564	0.193595	0.111772
Blnk	1	1	1.97379	7.76764	8.48695	8.24037	0.162031	3.85317	-3.30708	1.24312	-2.66031	0.00780693	0.0354592	0.128739	0.117828	0.239527	0.0673343	0.0388755
Bloc1s1	188.661	280.237	272.687	507.219	390.716	372.148	0.60731	331.685	-0.739366	0.210715	-3.50885	0.00045005	0.00373508	0.371951	0.717239	0.732738	0.203974	0.117764
Bloc1s2a	30.6307	51.4177	66.2438	59.8784	64.8361	59.5526	0.805649	64.9064	-0.176509	0.272873	-0.646855	0.517726	0.686644	0.511548	0.793041	1.11236	0.300604	0.173554
Bloc1s3	1	8.75657	16.5806	9.12116	16.368	15.4807	0.571888	11.0637	-0.320756	0.545536	-0.587964	0.556556	0.717272	0.109635	0.534983	1.07105	0.481768	0.278149
Bloc1s4	173.846	136.74	157.78	126.201	133.007	139.512	1.17885	135.744	0.208472	0.184013	1.13292	0.257247	0.442014	1.37753	1.02807	1.13095	0.179586	0.103684
Bloc1s5	119.523	138.679	107.143	153.272	129.854	149.9	0.854177	135.2	-0.261342	0.188516	-1.38631	0.165652	0.327573	0.779808	1.06796	0.714763	0.187975	0.108528
Bloc1s6	208.415	167.766	191.863	133.646	150.739	141.715	1.34209	172.466	0.397018	0.182008	2.18132	0.0291595	0.0945551	1.55946	1.11296	1.35386	0.223482	0.129027
Blvra	45.446	70.8092	64.2963	46.3432	59.7135	57.349	1.09587	58.3817	0.203575	0.247604	0.822176	0.410976	0.595281	0.980641	1.18582	1.12114	0.104896	0.060562
Blvrb	15.8153	32.0263	40.9253	32.1311	44.3455	33.7391	0.809135	34.1287	-0.153295	0.34401	-0.445612	0.655877	0.79363	0.492212	0.722199	1.21299	0.368172	0.212564
Blzf1	114.584	88.2615	115.907	63.2623	68.3826	62.7006	1.65018	86.7438	0.717577	0.307448	2.33398	0.0195966	0.070774	1.81126	1.2907	1.84858	0.311876	0.180062
Bmf	50.3844	24.2697	28.2661	4.38382	12.8215	10.444	5.36421	19.6215	1.86421	0.511331	3.64581	0.000266551	0.00242641	11.4933	1.89289	2.70645	5.3235	3.07352
Bmi1	75.0767	37.8437	76.9555	65.9693	81.7803	91.6621	0.813453	72.4296	-0.353453	0.257961	-1.37018	0.170632	0.333987	1.13805	0.462749	0.839557	0.338409	0.19538
Bmp1	5.93844	2.93914	7.81652	8.4444	9.27505	9.81437	0.605521	7.89645	-0.745516	0.732612	-1.01761	0.308861	0.49738	0.703241	0.316887	0.796436	0.254271	0.146803
Bmp2	25.6922	24.2697	18.5282	55.1411	52.6206	52.3122	0.427114	34.6626	-1.35204	0.333986	-4.04819	5.16159e-05	0.000613807	0.465936	0.461221	0.354185	0.0632025	0.03649
Bmp2k	60.2613	37.8437	37.0302	15.8888	12.0334	9.81437	3.57021	27.0557	1.89033	0.531149	3.55894	0.000372361	0.0031982	3.79269	3.14489	3.77306	0.368472	0.212737
Bmp4	1	8.75657	4.89515	9.12116	13.2156	11.0736	0.404763	8.48591	-1.1626	0.682627	-1.70313	0.0885442	0.213344	0.109635	0.662596	0.442058	0.278361	0.160712
Bmp7	1	8.75657	6.84273	13.1817	31.7359	25.2395	0.207631	12.5908	-2.02352	0.641771	-3.15302	0.00161591	0.0104024	0.0758625	0.27592	0.271112	0.114141	0.0658991
Bmper	15.8153	24.2697	20.4758	26.717	24.249	25.5543	0.798026	25.7337	-0.290143	0.374729	-0.774274	0.438769	0.62096	0.591957	1.00086	0.801265	0.204469	0.11805
Bmpr1a	94.8304	105.714	86.6934	70.0299	74.6874	69.3114	1.34011	82.407	0.416453	0.228369	1.8236	0.0682133	0.176763	1.35414	1.41542	1.25078	0.083209	0.0480407
Bmpr1b	1	6.81743	4.89515	13.8585	9.6691	12.9624	0.384958	7.22907	-1.48751	0.717354	-2.0736	0.0381163	0.115417	0.0721578	0.705074	0.377644	0.316521	0.182744
Bmpr2	203.476	189.097	170.439	224.332	258.315	251.895	0.7719	239.327	-0.410897	0.201283	-2.04139	0.041212	0.122271	0.907032	0.732041	0.676629	0.120262	0.0694333
Bms1	89.892	72.7483	56.506	52.434	53.8027	47.5902	1.41795	54.8693	0.428456	0.254763	1.68178	0.0926113	0.220143	1.71438	1.35213	1.18734	0.269614	0.155662
Bmyc	1062.77	953.12	1052.69	1609.67	1438.89	1351.17	0.700578	1200.72	-0.521295	0.179308	-2.90726	0.00364609	0.0197248	0.660239	0.6624	0.779095	0.0680064	0.0392635
Bnc2	1	1	6.84273	3.03029	11.2453	5.09239	0.587549	3.30534	-0.961726	1.06484	-0.903168	0.366437	0.554052	0.330001	0.088926	1.34372	0.665863	0.384436
Bnip1	65.1998	51.4177	72.0866	60.5552	44.7396	48.5346	1.23708	54.2928	0.335237	0.249139	1.34558	0.178437	0.343154	1.0767	1.14927	1.48526	0.217975	0.125848
Bnip2	80.0151	66.9309	60.4011	78.1511	84.1446	96.0693	0.816001	81.8758	-0.390729	0.2403	-1.62601	0.103948	0.238426	1.02385	0.795427	0.628725	0.198366	0.114526
Bnip3	628.182	485.786	654.412	901.772	877.762	819.162	0.682975	681.742	-0.55743	0.174272	-3.19862	0.00138087	0.00917845	0.696609	0.553437	0.79888	0.123288	0.0711803
Bnip3l	618.305	532.325	758.608	733.935	824.171	788.627	0.81676	697.704	-0.287375	0.156214	-1.83963	0.0658224	0.172136	0.842453	0.645892	0.961935	0.15958	0.0921337
Boc	5.93844	1	1	3.03029	6.5167	4.77759	0.774152	3.14201	-2.34688	1.3388	-1.75297	0.0796075	0.197524	1.95969	0.153452	0.209311	1.02709	0.59299
Bod1	494.844	551.717	657.334	628.36	600.744	663.337	0.898952	604.748	-0.129559	0.154184	-0.840288	0.400747	0.58564	0.787517	0.918389	0.99095	0.1031	0.0595245
Bod1l	1126.97	980.268	833.589	743.41	601.533	666.17	1.46562	797.769	0.5339	0.150395	3.54999	0.000385248	0.00328302	1.51594	1.62962	1.25132	0.194105	0.112066
Bok	84.9535	94.0789	91.5623	136.353	129.46	146.752	0.65789	113.787	-0.600289	0.225936	-2.65689	0.0078864	0.0356715	0.623043	0.7267	0.623926	0.0595934	0.0344063
Bola1	139.276	185.219	147.068	183.049	133.401	134.79	1.08013	153.202	0.0862386	0.205933	0.41877	0.675384	0.807634	0.760868	1.38844	1.0911	0.313928	0.181246
Bola2	183.722	313.202	242.5	342.089	247.281	259.135	0.913149	270.15	-0.164765	0.216288	-0.761783	0.446189	0.626708	0.537061	1.26658	0.935804	0.365288	0.210899
Bola3	223.23	243.393	285.346	453.755	421.452	392.61	0.598755	307.797	-0.737147	0.241554	-3.05169	0.00227559	0.0137054	0.491962	0.577511	0.726794	0.118849	0.0686173
Bop1	139.276	171.645	150.963	248.695	327.274	236.155	0.574584	198.46	-0.804196	0.207585	-3.87405	0.000107043	0.00112649	0.560028	0.524468	0.639256	0.0587621	0.0339263
Bpgm	173.846	179.401	207.443	294.039	325.303	327.446	0.59208	236.866	-0.730005	0.156037	-4.67841	2.89111e-06	5.32656e-05	0.591234	0.551489	0.633518	0.041021	0.0236835
Bphl	65.1998	84.3832	116.881	117.403	151.527	158.714	0.616219	119.088	-0.601455	0.238846	-2.51817	0.0117967	0.0485871	0.555349	0.556885	0.736423	0.104103	0.0601038
Bpifb1	5.93844	4.87829	3.92137	11.8282	6.91075	11.0736	0.520692	6.63208	-1.33122	0.775938	-1.71562	0.0862311	0.209119	0.502057	0.705898	0.35412	0.176628	0.101976
Bpnt1	287.43	206.549	331.114	307.574	306.389	305.725	0.897231	271.232	-0.150289	0.204971	-0.733221	0.463423	0.64271	0.934506	0.674141	1.08305	0.206985	0.119503
Bptf	1225.73	933.728	857.934	750.854	661.428	677.188	1.43701	872.691	0.51605	0.178966	2.88351	0.00393272	0.0208782	1.63245	1.41168	1.26691	0.184085	0.106281
Braf	460.275	377.194	399.28	644.602	612.566	567.008	0.677997	466.045	-0.578366	0.163207	-3.54376	0.000394463	0.00334845	0.714045	0.61576	0.704186	0.0541237	0.0312484
Brap	178.784	214.306	239.578	239.898	213.787	214.748	0.954433	209.942	-0.0281947	0.158839	-0.177505	0.859112	0.921453	0.745251	1.00243	1.11562	0.189792	0.109577
Brat1	84.9535	76.6266	67.2176	63.2623	57.3492	59.2378	1.27124	62.8329	0.310193	0.247007	1.25581	0.209185	0.384372	1.34288	1.33614	1.13471	0.11829	0.0682949
Brca2	1	8.75657	6.84273	12.505	8.881	7.92558	0.64311	11.8945	-0.648226	0.739491	-0.876584	0.380712	0.567533	0.0799681	0.985989	0.863373	0.491534	0.283787
Brcc3	188.661	210.428	278.53	449.018	397.809	402.369	0.547119	306.302	-0.838325	0.187877	-4.4621	8.11614e-06	0.000129723	0.420164	0.528967	0.692225	0.136936	0.0790601
Brd1	386.199	247.271	279.504	198.615	212.999	207.193	1.48479	245.252	0.513975	0.176037	2.9197	0.00350371	0.0191685	1.94446	1.1609	1.349	0.409046	0.236163
Brd2	697.321	540.082	732.315	584.37	594.046	612.339	1.09946	628.569	0.136227	0.192045	0.709351	0.478107	0.654401	1.19329	0.909159	1.19593	0.164809	0.0951527
Brd3	1240.55	1335.13	1145.2	960.651	875.003	881.807	1.37197	1059.71	0.451955	0.123624	3.65589	0.00025629	0.00234606	1.29136	1.52586	1.2987	0.133319	0.0769715
Brd4	1897.36	1331.25	1396.44	1047.28	873.427	930.286	1.61232	1200.4	0.686226	0.154662	4.43694	9.12454e-06	0.000143115	1.81171	1.52417	1.50109	0.173061	0.0999168
Brd7	267.676	241.454	198.679	184.403	195.267	200.268	1.22673	206.875	0.245556	0.174633	1.40612	0.159688	0.319657	1.45158	1.23653	0.992068	0.229914	0.132741
Brd8	203.476	198.793	168.492	232.453	192.114	211.6	0.902126	205.654	-0.181182	0.181246	-0.999644	0.317483	0.506019	0.875343	1.03476	0.796273	0.12148	0.0701363
Brd9	188.661	293.811	198.679	222.302	164.925	162.492	1.28428	218.08	0.332594	0.206089	1.61383	0.106564	0.242385	0.84867	1.78148	1.2227	0.469445	0.271034
Brdt	40.5076	97.9572	85.7196	78.8278	98.3304	106.772	0.770968	80.5747	-0.250751	0.278947	-0.89892	0.368695	0.556532	0.513874	0.996204	0.802825	0.242738	0.140145
Bre	25.6922	63.0526	51.637	42.2826	34.1002	43.1831	1.21748	46.373	0.358675	0.284566	1.26043	0.207515	0.38227	0.607631	1.84904	1.19577	0.620988	0.358528
Brf1	65.1998	68.87	77.9293	110.636	130.643	117.476	0.593283	90.9081	-0.730207	0.211971	-3.44485	0.000571377	0.0045134	0.589319	0.527164	0.663366	0.0681874	0.039368
Brf2	65.1998	53.3569	49.6894	80.1813	79.0219	73.4037	0.721768	62.7313	-0.539257	0.242578	-2.22302	0.0262145	0.0876116	0.813154	0.675216	0.676933	0.0791474	0.0456958
Bri3	544.229	615.709	568.719	761.006	677.978	687.891	0.816685	636.956	-0.293495	0.162105	-1.81052	0.0702144	0.180647	0.715144	0.908154	0.826757	0.0968981	0.0559441
Bri3bp	410.891	375.255	330.141	341.412	453.37	364.278	0.979164	403.136	-0.0714897	0.205492	-0.347895	0.727919	0.842647	1.2035	0.827701	0.906288	0.198217	0.114441
Brip1	1	2.93914	3.92137	5.06058	3.75835	3.83319	0.667546	4.02119	-0.503796	0.944978	-0.53313	0.593944	0.746945	0.197606	0.78203	1.023	0.424441	0.245051
Brix1	124.461	163.888	182.125	312.311	240.188	239.932	0.613305	192.479	-0.695611	0.197223	-3.52703	0.000420251	0.00351715	0.398516	0.682331	0.759067	0.189928	0.109655
Brk1	445.46	615.709	585.273	424.654	402.537	408.665	1.33691	504.942	0.44564	0.137164	3.24895	0.00115832	0.00795796	1.049	1.52957	1.43216	0.254052	0.146677
Brms1	50.3844	66.9309	46.7681	66.6461	60.8956	59.2378	0.881535	52.2294	-0.195846	0.25874	-0.756924	0.449096	0.629321	0.756	1.09911	0.789497	0.189167	0.109215
Brms1l	75.0767	64.9917	120.776	88.9793	135.371	132.586	0.744927	103.413	-0.418636	0.353682	-1.18365	0.236551	0.417215	0.843754	0.4801	0.910926	0.231793	0.133826
Brox	228.168	206.549	232.762	265.615	258.315	273.301	0.836764	236.224	-0.256711	0.160311	-1.60133	0.109305	0.246775	0.859021	0.799603	0.851668	0.0323917	0.0187013
Brpf1	119.523	109.592	112.012	67.3228	67.9885	91.3473	1.53784	91.9376	0.572704	0.218405	2.62221	0.00873609	0.0384841	1.77537	1.61192	1.22622	0.281969	0.162795
Brpf3	40.5076	18.4523	45.7943	21.9797	39.6169	51.6826	1.06493	38.4252	-0.12672	0.382496	-0.331299	0.740419	0.851016	1.84296	0.465768	0.886067	0.705801	0.407494
Brs3	25.6922	41.722	36.0564	12.505	17.9442	16.7399	2.17786	23.4321	1.22264	0.425452	2.87374	0.00405644	0.0213874	2.05456	2.3251	2.15391	0.136852	0.0790117
Brsk1	825.72	889.128	859.882	1336.93	1371.51	1313.4	0.640203	992.485	-0.641437	0.173422	-3.69871	0.0002167	0.00204184	0.617623	0.648285	0.654701	0.019816	0.0114407
Brsk2	702.259	635.1	524.898	496.391	498.685	527.344	1.22788	540.607	0.268064	0.151432	1.7702	0.0766943	0.192339	1.41473	1.27355	0.995363	0.213381	0.123195
Brwd1	534.352	538.143	550.217	658.814	610.202	648.227	0.847265	564.493	-0.23754	0.133937	-1.77352	0.0761433	0.19136	0.811081	0.88191	0.848803	0.0354393	0.0204609
Brwd3	134.338	99.8963	49.6894	19.2726	12.4275	19.5731	5.84914	48.7615	2.48534	0.457431	5.43325	5.53359e-08	1.66917e-06	6.97041	8.03836	2.53865	2.91627	1.68371
Bscl2	504.721	495.482	447.969	601.289	695.711	567.638	0.780258	569.545	-0.369368	0.260199	-1.41956	0.155737	0.314333	0.839398	0.712195	0.789181	0.0640693	0.0369904
Bsdc1	119.523	49.4786	203.548	51.0805	70.3528	79.3849	1.86908	98.7733	0.910097	0.610967	1.4896	0.136329	0.287679	2.33989	0.703292	2.56406	1.01581	0.586476
Bsg	544.229	935.667	917.335	670.319	865.546	756.203	1.03533	989.738	0.0722783	0.337855	0.213933	0.830599	0.906244	0.811895	1.08101	1.21308	0.204457	0.118044
Bsn	445.46	282.176	325.272	277.12	330.032	309.818	1.17078	306.95	0.166466	0.209485	0.794644	0.426821	0.609458	1.60746	0.854996	1.04988	0.390532	0.225474
Bspry	5.93844	8.75657	1.97379	7.76764	3.3643	4.77759	1.26015	4.01688	-0.0781943	0.914168	-0.085536	0.931835	0.962274	0.764511	2.60279	0.413135	1.17596	0.678943
Bst2	10.8769	8.75657	7.81652	11.1515	15.1858	12.9624	0.718341	9.82928	-0.682385	0.578331	-1.17992	0.238031	0.419013	0.975378	0.576629	0.603017	0.222991	0.128744
Btaf1	114.584	165.827	93.5099	80.8581	83.7505	98.2729	1.44955	100.618	0.503237	0.286079	1.75908	0.0785633	0.195744	1.4171	1.98001	0.951534	0.515007	0.29734
Btbd1	302.245	328.715	392.463	317.049	352.887	351.686	1.00025	335.02	0.0332513	0.14817	0.224414	0.822435	0.901481	0.953308	0.931503	1.11595	0.100786	0.0581886
Btbd10	149.153	156.131	173.361	166.807	127.884	161.233	1.06342	161.941	0.0952297	0.200441	0.475101	0.634715	0.777888	0.894167	1.22088	1.07522	0.163677	0.0944989
Btbd11	321.999	272.48	227.893	179.666	181.869	203.101	1.47083	224.642	0.510761	0.211562	2.41424	0.015768	0.0605402	1.79221	1.49822	1.12207	0.335911	0.193938
Btbd17	30.6307	18.4523	23.3971	38.8988	53.4087	41.2943	0.566511	34.4454	-0.987233	0.404641	-2.43978	0.0146964	0.0575236	0.787446	0.345492	0.566595	0.220977	0.127581
Btbd19	75.0767	37.8437	42.8729	55.8179	55.3789	62.7006	0.904054	49.0269	-0.305125	0.295416	-1.03287	0.301666	0.489389	1.34503	0.68336	0.683772	0.381896	0.220488
Btbd2	761.52	640.917	762.503	888.914	1038.93	822.94	0.800049	703.093	-0.347949	0.20293	-1.71462	0.0864144	0.209408	0.856686	0.616902	0.926559	0.162412	0.0937686
Btbd3	578.798	551.717	543.4	147.858	184.627	212.23	3.15442	332.065	1.61078	0.166093	9.69807	3.07252e-22	7.44289e-20	3.91456	2.98827	2.56043	0.692186	0.399634
Btbd6	361.506	299.628	303.848	476.088	484.5	455.884	0.681419	351.711	-0.580733	0.155809	-3.72721	0.000193615	0.00185952	0.759327	0.618428	0.666503	0.0716239	0.0413521
Btbd7	203.476	161.949	112.986	39.5755	26.2192	32.4799	4.93228	85.9587	2.28377	0.307594	7.42464	1.13089e-13	9.66874e-12	5.14147	6.17673	3.47864	1.36116	0.785864
Btbd9	583.736	598.256	532.689	550.532	572.767	517.9	1.04446	538.995	0.0587363	0.17261	0.340283	0.733643	0.8468	1.06031	1.0445	1.02856	0.015879	0.00916772
Btd	10.8769	20.3914	19.502	22.6564	32.524	26.1839	0.617284	23.6103	-0.6095	0.473126	-1.28824	0.197662	0.368583	0.480079	0.626966	0.744808	0.13263	0.0765737
Btf3	667.69	708.787	1116.96	664.905	725.658	736.055	1.16615	778.536	0.243692	0.222094	1.09725	0.272532	0.459242	1.00419	0.976751	1.5175	0.304588	0.175854
Btf3l4	341.753	344.228	390.515	530.229	424.604	437.941	0.782317	403.573	-0.355385	0.157588	-2.25516	0.0241234	0.0825219	0.644538	0.810705	0.891708	0.126007	0.0727501
Btg1	282.491	192.975	276.582	129.585	104.241	130.068	2.05255	204.776	1.0471	0.277401	3.77469	0.000160205	0.00158512	2.17997	1.85124	2.12645	0.176384	0.101836
Btg2	356.568	187.158	279.504	42.9593	50.2563	51.053	5.83299	161.85	2.52299	0.419674	6.01179	1.83485e-09	7.71757e-08	8.30013	3.72407	5.47477	2.30896	1.33308
Btrc	534.352	561.413	615.461	809.733	760.729	751.481	0.738967	631.835	-0.430038	0.160588	-2.6779	0.00740857	0.034045	0.659912	0.737993	0.818997	0.0795473	0.0459267
Bub3	554.106	638.978	771.267	884.176	663.398	673.41	0.911732	669.642	-0.166027	0.241146	-0.68849	0.491144	0.665581	0.626691	0.963189	1.14531	0.263113	0.151908
Bud13	84.9535	45.6003	61.3749	51.0805	36.4645	43.8126	1.43817	49.5185	0.490548	0.291284	1.68409	0.0921649	0.219281	1.66313	1.25054	1.40085	0.208813	0.120558
Bud31	5.93844	14.574	11.7117	6.41411	8.0929	9.18477	1.33393	9.95299	0.602869	0.587127	1.02681	0.304509	0.492371	0.925841	1.80084	1.27512	0.440453	0.254296
Bysl	114.584	185.219	170.439	134.999	126.702	128.808	1.21127	134.023	0.336003	0.184995	1.81628	0.0693268	0.17908	0.848777	1.46184	1.3232	0.321494	0.185615
Bzrap1	282.491	320.959	360.328	125.525	172.018	172.88	2.06687	230.963	1.05004	0.237297	4.42499	9.64446e-06	0.0001507	2.25049	1.86585	2.08426	0.19291	0.111377
Bzw1	267.676	255.028	190.889	200.645	151.527	182.639	1.3541	195.935	0.388804	0.207631	1.87257	0.0611278	0.162622	1.33408	1.68305	1.04517	0.319411	0.184412
Bzw2	178.784	253.089	223.024	102.515	104.241	97.6433	2.15199	159.902	1.13511	0.251916	4.5059	6.60922e-06	0.000109161	1.74399	2.42792	2.28407	0.360587	0.208185
C030006K11Rik	89.892	72.7483	93.5099	160.716	140.888	137.623	0.585048	112.648	-0.775929	0.22039	-3.52072	0.000430382	0.00359504	0.559321	0.516356	0.679466	0.0845432	0.0488111
C030023E24Rik	10.8769	16.5131	43.8467	3.03029	6.91075	9.81437	3.48216	14.9337	2.11155	0.632435	3.33876	0.000841541	0.00613679	3.58939	2.38949	4.4676	1.0432	0.602292
C030029H02Rik	10.8769	4.87829	7.81652	17.9191	26.2192	23.0359	0.377459	13.3402	-1.77668	0.551771	-3.21997	0.00128205	0.00863126	0.607	0.186058	0.339319	0.213047	0.123003
C030034I22Rik	15.8153	12.6349	9.7641	12.505	11.6394	10.7588	1.08593	10.1191	0.0167759	0.511919	0.0327706	0.973858	0.985958	1.26472	1.08553	0.907548	0.178588	0.103108
C030037D09Rik	1	4.87829	1.97379	17.9191	17.5501	22.4063	0.14062	10.05	-3.38305	0.906108	-3.73361	0.000188755	0.00181551	0.0558064	0.277963	0.0880907	0.120033	0.0693011
C030039L03Rik	89.892	61.1135	67.2176	69.3531	64.048	75.2925	1.04769	70.9431	-0.00632884	0.241771	-0.026177	0.979116	0.989326	1.29615	0.954182	0.892753	0.217349	0.125487
C030046E11Rik	20.7538	20.3914	26.3185	14.5353	12.0334	14.5364	1.64431	17.3834	0.820793	0.394843	2.07878	0.0376374	0.11455	1.42782	1.69457	1.81053	0.196243	0.113301
C130026L21Rik	1	12.6349	12.6855	15.212	12.0334	15.4807	0.645051	9.6109	-0.448545	0.568412	-0.789119	0.430042	0.612587	0.0657374	1.04998	0.819435	0.514773	0.297205
C130030K03Rik	5.93844	24.2697	15.6068	24.6867	32.13	30.2763	0.503798	22.6564	-0.827672	0.434499	-1.90489	0.0567946	0.154231	0.240552	0.755361	0.51548	0.257603	0.148727
C130036L24Rik	10.8769	16.5131	10.7379	20.6261	13.2156	15.166	0.828295	12.2113	-0.369233	0.543663	-0.679159	0.497037	0.671252	0.527335	1.24952	0.708026	0.375816	0.216977
C130046K22Rik	1	12.6349	15.6068	9.79793	14.3977	12.9624	0.727878	10.221	-0.0455161	0.521896	-0.087213	0.930502	0.961445	0.102062	0.877561	1.20401	0.566018	0.326791
C130060K24Rik	1	4.87829	1.97379	9.79793	8.0929	7.61078	0.321396	4.66602	-2.06398	0.960961	-2.14783	0.0317275	0.100735	0.102062	0.602786	0.259341	0.256065	0.147839
C130074G19Rik	5.93844	4.87829	8.79031	27.3938	51.0444	41.2943	0.175073	20.2806	-2.69631	0.652884	-4.12984	3.63022e-05	0.000461934	0.216781	0.0955695	0.21287	0.0688801	0.039768
C130080G10Rik	1	6.81743	3.92137	10.4747	9.6691	16.4251	0.346428	7.22175	-1.7226	0.755841	-2.27905	0.0226639	0.0791961	0.0954682	0.705074	0.238742	0.318751	0.184031
C1d	321.999	249.21	352.538	252.079	239.006	253.784	1.2364	283.523	0.316502	0.172764	1.83199	0.0669534	0.174223	1.27737	1.04269	1.38913	0.176814	0.102084
C1galt1	10.8769	22.3306	11.7117	7.09087	14.3977	15.166	1.28571	11.1215	0.311452	0.583271	0.533975	0.593359	0.746599	1.53393	1.55098	0.772235	0.444768	0.256787
C1galt1c1	35.5691	39.7829	58.4535	19.9494	22.2787	28.3875	1.87593	40.8656	1.01772	0.351325	2.89681	0.00376978	0.0201852	1.78297	1.78569	2.05913	0.158662	0.0916033
C1qa	5.93844	8.75657	3.92137	22.6564	21.4906	21.1471	0.285001	12.7505	-2.13183	0.620868	-3.43363	0.000595548	0.00465374	0.262108	0.40746	0.185433	0.11277	0.0651079
C1qb	1	12.6349	6.84273	65.2925	118.033	71.2002	0.0728222	38.135	-3.6143	0.544443	-6.63853	3.16821e-11	1.86682e-09	0.0153157	0.107045	0.0961056	0.0501016	0.0289261
C1qbp	302.245	280.237	344.747	273.736	269.348	267.005	1.14525	299.197	0.206912	0.183011	1.1306	0.258224	0.442994	1.10415	1.04043	1.29116	0.130324	0.0752423
C1qc	5.93844	14.574	9.7641	91.0096	112.122	83.1625	0.104215	41.645	-3.27435	0.454191	-7.20919	5.62859e-13	4.3826e-11	0.0652508	0.129983	0.11741	0.0343243	0.0198172
C1ql1	5.93844	12.6349	14.633	55.8179	86.5089	76.2369	0.148128	44.0637	-2.62191	0.409325	-6.40543	1.49943e-10	7.51497e-09	0.10639	0.146053	0.191942	0.0428137	0.0247185
C1ql2	45.446	20.3914	29.2399	113.343	103.847	118.735	0.281194	67.335	-1.98949	0.315504	-6.30574	2.86817e-10	1.38445e-08	0.400961	0.19636	0.246262	0.10668	0.0615915
C1ql3	15.8153	12.6349	25.3447	19.9494	18.3382	18.9435	0.939891	18.9636	0.0290028	0.427509	0.0678413	0.945912	0.971012	0.792773	0.688991	1.33791	0.348577	0.201251
C1qtnf1	5.93844	20.3914	3.92137	7.09087	11.2453	11.0736	1.00164	8.72447	0.00430685	0.67378	0.00639208	0.9949	0.997263	0.837477	1.81333	0.35412	0.743327	0.42916
C1qtnf2	1	4.87829	10.7379	9.12116	6.91075	7.92558	0.723458	8.9623	-0.239445	0.832584	-0.287593	0.773658	0.871956	0.109635	0.705898	1.35484	0.622788	0.359567
C1qtnf4	218.292	233.697	176.282	119.434	93.2077	85.6809	2.13081	190.493	1.07607	0.251733	4.27464	1.91443e-05	0.000271613	1.82772	2.50727	2.05742	0.345667	0.199571
C1qtnf6	30.6307	8.75657	9.7641	3.70705	3.75835	4.77759	4.21214	7.07236	2.00624	0.671656	2.98701	0.00281722	0.0161987	8.2628	2.3299	2.04373	3.51089	2.02701
C1ra	1	2.93914	4.89515	9.12116	6.91075	6.03678	0.448608	3.94513	-1.21028	0.891972	-1.35686	0.174825	0.339331	0.109635	0.4253	0.810888	0.351207	0.202769
C2	1	1	1.97379	7.09087	7.3048	9.81437	0.159678	4.18703	-3.29809	1.23387	-2.67295	0.0075187	0.0343888	0.141026	0.136896	0.201112	0.0359422	0.0207512
C230037L18Rik	5.93844	10.6957	7.81652	9.12116	6.12265	11.0736	1.03461	7.37823	-0.0622712	0.671527	-0.0927307	0.926118	0.959565	0.651062	1.74691	0.705872	0.617474	0.356499
C230052I12Rik	65.1998	39.7829	33.135	82.2116	65.6242	56.0898	0.663348	53.0555	-0.704328	0.337201	-2.08875	0.0367304	0.112364	0.793072	0.606222	0.590749	0.112611	0.0650158
C230081A13Rik	144.215	76.6266	81.8245	111.989	112.91	91.9769	0.952009	95.0619	-0.138651	0.332517	-0.416973	0.676698	0.808761	1.28776	0.67865	0.88962	0.309309	0.178579
C230091D08Rik	10.8769	8.75657	7.81652	27.3938	14.3977	20.2027	0.464051	13.6167	-1.35177	0.574733	-2.352	0.0186729	0.0683436	0.397057	0.608192	0.386904	0.124933	0.0721302
C2cd2	70.1382	70.8092	56.506	16.5656	25.8252	27.7579	3.00384	47.4661	1.48076	0.342451	4.32399	1.53233e-05	0.000227261	4.23398	2.74187	2.03567	1.12232	0.647974
C2cd2l	203.476	222.062	176.282	194.554	261.073	230.488	0.887084	233.288	-0.200998	0.249053	-0.807051	0.419637	0.603018	1.04586	0.850575	0.764819	0.144032	0.0831571
C2cd3	65.1998	64.9917	75.9817	47.0199	54.1968	55.4602	1.31861	58.9551	0.424565	0.245236	1.73125	0.0834067	0.204086	1.38664	1.19918	1.37002	0.103766	0.0599094
C2cd4b	25.6922	12.6349	18.5282	6.41411	7.69885	8.86997	2.57853	9.7766	1.31969	0.547233	2.41157	0.0158838	0.0609135	4.00558	1.64114	2.08887	1.25598	0.725138
C2cd4c	70.1382	66.9309	92.5361	78.1511	99.9066	88.5141	0.870948	87.0807	-0.176103	0.255786	-0.688478	0.491152	0.665581	0.89747	0.669935	1.04544	0.189152	0.109207
C2cd4d	15.8153	18.4523	24.3709	43.6361	28.5835	23.3507	0.683895	21.2473	-0.617161	0.427072	-1.4451	0.14843	0.304757	0.362437	0.645557	1.04369	0.342241	0.197593
C2cd5	65.1998	45.6003	72.0866	36.1917	40.405	54.201	1.42003	59.1807	0.489562	0.354497	1.38101	0.167277	0.329342	1.80151	1.12858	1.32999	0.345383	0.199407
C3	5.93844	1	4.89515	15.212	11.6394	9.18477	0.336419	6.3935	-1.95016	0.821183	-2.37482	0.0175574	0.0653246	0.390378	0.0859154	0.532964	0.228357	0.131842
C330006A16Rik	262.738	315.141	303.848	321.786	322.939	336.89	0.898091	306.983	-0.134306	0.154449	-0.869586	0.384527	0.570741	0.816498	0.975854	0.90192	0.079747	0.0460419
C330007P06Rik	129.4	165.827	127.593	145.827	114.881	130.068	1.10393	132.794	0.122715	0.24217	0.506732	0.612343	0.761229	0.887347	1.44348	0.980971	0.297757	0.17191
C330013E15Rik	1	6.81743	5.86894	9.79793	8.0929	10.7588	0.496654	6.68744	-0.944885	0.725162	-1.303	0.192576	0.361885	0.102062	0.842396	0.545503	0.372576	0.215107
C330018D20Rik	75.0767	64.9917	49.6894	49.0502	49.0741	61.4414	1.22123	55.5869	0.156536	0.255212	0.613358	0.539639	0.705056	1.53061	1.32436	0.808729	0.371825	0.214673
C330027C09Rik	5.93844	6.81743	4.89515	4.38382	6.12265	7.29598	1.04635	4.23779	-0.097134	0.811435	-0.119706	0.904716	0.946276	1.35463	1.11348	0.670939	0.346753	0.200198
C530005A16Rik	1	2.93914	3.92137	7.09087	4.54645	5.09239	0.51918	3.99112	-1.02574	0.962348	-1.06587	0.286482	0.474484	0.141026	0.64647	0.770045	0.333269	0.192413
C530008M17Rik	183.722	144.497	133.435	254.786	223.244	240.562	0.641008	194.755	-0.701403	0.181819	-3.85771	0.000114456	0.00119584	0.721084	0.647258	0.554681	0.0833773	0.0481379
C630020P19Rik	20.7538	12.6349	9.7641	49.727	39.2229	40.3499	0.327157	25.9757	-1.87214	0.468669	-3.99458	6.48082e-05	0.000740398	0.417354	0.32213	0.241986	0.0877923	0.0506869
C630043F03Rik	15.8153	14.574	13.6593	20.6261	26.6133	25.5543	0.616301	19.209	-0.823807	0.414423	-1.98784	0.0468295	0.133838	0.766761	0.547622	0.534518	0.130468	0.0753254
C77080	89.892	51.4177	67.2176	17.2423	18.7323	23.9803	3.58712	45.2279	1.78276	0.360322	4.94769	7.50986e-07	1.67639e-05	5.21345	2.74488	2.80303	1.40874	0.813338
C77370	731.89	557.534	490.816	478.118	408.448	417.479	1.35715	540.936	0.417868	0.158108	2.64292	0.00821933	0.0368209	1.53077	1.36501	1.17567	0.177683	0.102585
C78339	10.8769	1	7.81652	3.70705	4.54645	4.77759	1.59671	4.74979	0.565716	0.773602	0.731275	0.464611	0.643539	2.93411	0.219952	1.63608	1.3575	0.783756
C87436	50.3844	32.0263	63.3225	72.7369	60.5016	62.071	0.747401	58.8032	-0.377248	0.285865	-1.31967	0.186945	0.35482	0.692694	0.529346	1.02016	0.249939	0.144303
C8g	1	6.81743	4.89515	11.1515	9.6691	7.61078	0.479312	5.21402	-1.09314	0.791238	-1.38155	0.167109	0.32916	0.0896744	0.705074	0.643187	0.338852	0.195636
C920006O11Rik	10.8769	10.6957	12.6855	30.7776	21.8847	27.7579	0.433046	20.4255	-1.24822	0.44226	-2.82236	0.0047671	0.0241887	0.353403	0.488731	0.457004	0.0707738	0.0408613
Caap1	45.446	51.4177	68.1914	56.4946	48.6801	42.8683	1.15046	50.2298	0.254856	0.267956	0.951108	0.341549	0.530598	0.804431	1.05624	1.59072	0.401524	0.23182
Cab39	267.676	309.324	494.711	227.716	284.716	309.503	1.28677	326.598	0.408737	0.267544	1.52774	0.126577	0.273951	1.17548	1.08643	1.5984	0.27353	0.157923
Cab39l	114.584	161.949	114.933	190.494	190.538	179.491	0.697265	161.287	-0.511856	0.206927	-2.47361	0.0133756	0.0535886	0.601511	0.849955	0.640329	0.13365	0.077163
Cabin1	159.03	165.827	144.147	122.141	158.226	133.216	1.14404	149.506	0.161087	0.175947	0.915543	0.359907	0.547753	1.30202	1.04804	1.08206	0.137871	0.0796
Cables1	94.8304	107.653	99.3527	136.353	116.851	148.326	0.762197	107.177	-0.40599	0.231312	-1.75517	0.0792309	0.196926	0.695479	0.921285	0.669827	0.13837	0.0798881
Cables2	168.907	148.375	167.518	109.959	115.669	106.458	1.46414	127.736	0.546272	0.242561	2.2521	0.0243159	0.0829187	1.53609	1.28276	1.57356	0.158193	0.0913326
Cabp1	213.353	274.419	319.429	423.977	384.805	348.538	0.710946	315.213	-0.483428	0.208029	-2.32385	0.0201336	0.0722901	0.503218	0.713139	0.916482	0.206641	0.119304
Cacfd1	228.168	227.88	246.395	273.059	295.355	284.949	0.823948	266.564	-0.271224	0.151653	-1.78844	0.0737045	0.187069	0.835601	0.771544	0.864699	0.0476581	0.0275154
Cachd1	5.93844	10.6957	5.86894	2.35353	6.12265	3.83319	1.93374	5.85244	1.01079	0.745751	1.3554	0.175289	0.339899	2.52321	1.74691	1.53109	0.521781	0.301251
Cacna1a	238.045	173.584	166.544	98.454	124.338	116.846	1.74641	165.017	0.713391	0.205944	3.46401	0.000532195	0.00428409	2.41783	1.39607	1.42533	0.581654	0.335818
Cacna1c	5.93844	16.5131	16.5806	7.09087	11.6394	11.0736	1.25118	13.0863	0.57377	0.557041	1.03003	0.302995	0.490894	0.837477	1.41873	1.49732	0.360421	0.208089
Cacna1d	70.1382	30.0872	22.4233	10.4747	13.2156	10.7588	3.6856	26.3149	1.68659	0.414138	4.07254	4.65036e-05	0.00056888	6.69597	2.27665	2.08419	2.60883	1.50621
Cacna1e	20.7538	26.2089	14.633	3.70705	8.48695	6.35158	3.66348	14.8082	1.7998	0.512788	3.50984	0.000448373	0.00372391	5.59845	3.08814	2.30384	1.72101	0.993627
Cacna1g	35.5691	63.0526	51.637	31.4544	58.9254	51.9974	1.06464	52.3761	0.121378	0.364588	0.332919	0.739196	0.850433	1.13082	1.07004	0.993069	0.0690324	0.0398559
Cacna1h	5.93844	18.4523	25.3447	19.9494	27.0073	35.3131	0.566208	27.0646	-0.541837	0.459618	-1.17889	0.238443	0.419179	0.297676	0.683233	0.717715	0.233194	0.134635
Cacna1i	114.584	92.1398	67.2176	104.545	132.613	121.253	0.78173	110.113	-0.505637	0.22044	-2.29376	0.0218041	0.0768991	1.09603	0.694803	0.554358	0.281104	0.162295
Cacna1s	1	6.81743	4.89515	3.70705	4.54645	7.61078	0.80415	3.58985	-0.182324	0.885153	-0.20598	0.836807	0.909897	0.269756	1.49951	0.643187	0.630478	0.364007
Cacna2d1	302.245	256.967	201.6	320.432	334.366	321.465	0.77963	325.759	-0.394143	0.232946	-1.69199	0.090648	0.217094	0.943241	0.768519	0.62713	0.158348	0.0914225
Cacna2d2	257.799	408.22	289.241	266.968	298.902	286.837	1.11326	325.272	0.175688	0.260013	0.67569	0.499238	0.672557	0.965655	1.36573	1.00838	0.219692	0.126839
Cacna2d3	45.446	66.9309	48.7156	47.6967	55.3789	63.0154	0.978162	62.4699	-0.0334585	0.339999	-0.0984077	0.921609	0.956867	0.952812	1.2086	0.773075	0.218865	0.126362
Cacna2d4	5.93844	8.75657	4.89515	12.505	16.368	13.592	0.456673	8.39837	-1.32389	0.625363	-2.117	0.0342601	0.106679	0.474886	0.534983	0.360151	0.0888275	0.0512846
Cacnb1	30.6307	10.6957	18.5282	11.8282	12.0334	11.7032	1.68721	13.0485	0.643158	0.448585	1.43375	0.151644	0.309065	2.58963	0.888836	1.58318	0.855155	0.493724
Cacnb2	159.03	167.766	149.99	133.646	147.193	139.197	1.13575	144.043	0.17353	0.180534	0.961203	0.33645	0.525568	1.18994	1.13977	1.07754	0.0563088	0.0325099
Cacnb3	657.813	574.987	597.932	617.532	559.763	626.505	1.01561	586.822	0.0101565	0.135619	0.0748896	0.940303	0.96775	1.06523	1.0272	0.954393	0.0563199	0.0325163
Cacnb4	884.981	648.674	666.098	608.734	666.945	629.653	1.16143	681.044	0.19133	0.192183	0.995563	0.319462	0.507701	1.45381	0.972605	1.05788	0.25677	0.148246
Cacng2	563.983	518.751	437.257	363.745	326.091	343.186	1.4718	480.516	0.542825	0.183778	2.95369	0.00313995	0.0175829	1.55049	1.59082	1.27411	0.172392	0.0995303
Cacng3	144.215	68.87	92.5361	97.1004	110.546	107.402	0.989933	99.6885	-0.123951	0.291017	-0.425922	0.670164	0.804038	1.48521	0.622999	0.861586	0.445206	0.25704
Cacng4	25.6922	12.6349	10.7379	12.505	8.48695	11.7032	1.48694	11.9137	0.400056	0.513203	0.779528	0.435669	0.617843	2.05456	1.48874	0.91752	0.568522	0.328236
Cacng5	45.446	41.722	25.3447	31.4544	43.5574	45.0718	0.988335	46.0792	-0.203251	0.383555	-0.529914	0.596171	0.748562	1.44482	0.957862	0.562318	0.442041	0.255212
Cactin	188.661	144.497	180.177	235.837	240.188	248.432	0.708939	186.143	-0.512205	0.213245	-2.40196	0.0163074	0.0621193	0.799963	0.601597	0.725257	0.100185	0.0578418
Cacul1	386.199	319.02	398.306	437.513	359.192	405.831	0.917443	380.223	-0.122541	0.145879	-0.840023	0.400896	0.585739	0.882714	0.88816	0.981456	0.0555035	0.032045
Cacybp	1186.23	1589.16	1568.8	1168.42	1229.65	1261.14	1.18385	1254.47	0.259217	0.147777	1.75411	0.0794112	0.197186	1.01524	1.29237	1.24395	0.148016	0.0854568
Cad	55.3229	51.4177	30.2137	53.1108	48.6801	50.4234	0.899029	47.8395	-0.257003	0.334916	-0.767368	0.442863	0.623861	1.04165	1.05624	0.599199	0.259763	0.149974
Cadm1	687.444	545.899	608.644	633.097	831.658	773.831	0.842925	801.179	-0.289073	0.234914	-1.23055	0.218493	0.395257	1.08584	0.656399	0.786533	0.220205	0.127136
Cadm2	336.814	340.35	264.897	305.544	401.355	389.462	0.876836	383.814	-0.246282	0.172696	-1.42611	0.153838	0.311617	1.10234	0.848003	0.680161	0.212563	0.122723
Cadm3	677.567	737.875	692.39	756.945	855.301	659.874	0.935706	804.94	-0.107308	0.284368	-0.377355	0.70591	0.826679	0.895134	0.862708	1.04928	0.099682	0.0575514
Cadm4	119.523	138.679	117.855	117.403	133.007	146.752	0.954596	145.609	-0.0849955	0.201035	-0.422789	0.672449	0.805446	1.01805	1.04265	0.803088	0.131785	0.0760859
Cadps	682.505	695.213	702.128	1062.84	1046.81	905.102	0.694007	821.999	-0.532549	0.132563	-4.01731	5.88651e-05	0.000686899	0.642151	0.664126	0.775744	0.0716339	0.0413579
Cadps2	396.076	443.125	390.515	214.857	191.326	206.249	2.01764	317.865	1.01283	0.143959	7.03551	1.98532e-12	1.38877e-10	1.84344	2.31607	1.89342	0.259652	0.14991
Cage1	10.8769	10.6957	8.79031	13.8585	8.48695	8.86997	1.01204	10.2076	-0.0649597	0.591826	-0.109761	0.912599	0.951894	0.784853	1.26025	0.991019	0.238397	0.137639
Calb1	662.751	512.934	516.134	1597.49	1312.4	1299.55	0.400958	945.896	-1.33356	0.188886	-7.06014	1.66334e-12	1.18897e-10	0.414872	0.390837	0.397165	0.0124582	0.00719276
Calb2	1156.6	898.823	1109.17	2718.88	2755.8	2410.16	0.403919	1852.39	-1.32262	0.160639	-8.23348	1.81854e-16	2.50403e-14	0.425394	0.326156	0.460207	0.0695578	0.0401592
Calca	40.5076	26.2089	20.4758	9.79793	17.9442	12.6476	2.40461	23.8559	1.03467	0.496755	2.08285	0.0372651	0.113681	4.1343	1.46058	1.61895	1.50005	0.866052
Calcoco1	178.784	264.724	221.076	367.806	321.757	305.725	0.677316	246.118	-0.559332	0.2288	-2.44464	0.0144999	0.0570102	0.486082	0.822744	0.72312	0.172942	0.0998479
Calcr	173.846	183.28	150.963	30.7776	27.0073	26.1839	6.06675	104.344	2.64143	0.360244	7.33233	2.26191e-13	1.89667e-11	5.64844	6.78629	5.7655	0.625887	0.361356
Calcrl	15.8153	12.6349	10.7379	7.09087	13.6096	15.7955	1.27952	11.5183	-0.0341781	0.533861	-0.0640206	0.948954	0.973127	2.23038	0.928378	0.679805	0.832794	0.480814
Cald1	70.1382	142.557	64.2963	109.282	160.196	149.9	0.653543	108.258	-0.597917	0.278939	-2.14354	0.0320697	0.101575	0.641808	0.889893	0.428928	0.230706	0.133198
Calm1	13596.5	12176.9	10547.1	9280.11	7317.33	6104.64	1.61899	9893.75	0.677486	0.191458	3.53857	0.000402301	0.00339297	1.46513	1.66412	1.72772	0.136991	0.0790921
Calm2	10608.8	10788.5	9697.99	9606.31	7210.94	6428.56	1.36969	8904.51	0.419714	0.163257	2.57088	0.0101441	0.0432795	1.10436	1.49612	1.50858	0.229867	0.132714
Calm3	2978.88	3060.97	3165.81	2752.04	2927.61	3187.08	1.04043	2920.63	0.0554011	0.120719	0.458926	0.646287	0.786134	1.08243	1.04555	0.993327	0.0447688	0.0258473
Calml4	5.93844	4.87829	4.89515	13.1817	7.3048	10.444	0.52901	6.93192	-1.18019	0.718473	-1.64263	0.100459	0.23275	0.450505	0.667819	0.468706	0.120556	0.069603
Caln1	529.413	340.35	317.481	538.35	516.812	457.773	0.778497	429.068	-0.381904	0.240717	-1.58653	0.112619	0.25204	0.9834	0.658557	0.693534	0.178311	0.102948
Calr	415.829	638.978	471.34	448.341	550.306	435.108	1.0573	582.22	0.0991036	0.242738	0.408274	0.683073	0.8123	0.927485	1.16113	1.08327	0.11897	0.0686874
Calu	70.1382	41.722	48.7156	33.4847	63.654	57.9786	1.19677	54.6264	-0.0453991	0.323807	-0.140204	0.888499	0.937848	2.09464	0.65545	0.840235	0.783042	0.45209
Caly	2381.33	2473.41	2587.38	2609.25	2423.23	2112.99	1.05262	2478.18	0.0594375	0.270368	0.21984	0.825996	0.903174	0.91265	1.02071	1.22451	0.158363	0.091431
Camk1	657.813	854.223	846.249	1066.9	977.85	910.454	0.806538	773.339	-0.317872	0.24091	-1.31946	0.187014	0.354849	0.616563	0.873572	0.92948	0.166881	0.0963489
Camk1d	238.045	241.454	201.6	323.816	320.575	326.817	0.701725	265.694	-0.541676	0.145605	-3.72018	0.00019908	0.00190085	0.735125	0.75319	0.616861	0.0740479	0.0427516
Camk1g	356.568	417.916	398.306	835.45	562.127	555.046	0.629287	490.73	-0.724795	0.201004	-3.60587	0.00031111	0.00276281	0.426798	0.743454	0.717608	0.175836	0.101519
Camk2a	924.489	939.546	845.275	715.662	551.488	674.04	1.4165	812.163	0.479467	0.175817	2.72709	0.00638958	0.0303383	1.29179	1.70366	1.25404	0.249401	0.143992
Camk2b	2386.27	2436.56	2130.68	2846.79	2411.01	2243.94	0.932784	2322.14	-0.111432	0.132998	-0.837851	0.402115	0.586602	0.838231	1.0106	0.949523	0.0873945	0.0504572
Camk2d	361.506	557.534	532.689	398.937	396.626	366.796	1.25471	416.366	0.342842	0.221344	1.54891	0.121403	0.266226	0.906174	1.40569	1.45227	0.302741	0.174787
Camk2g	598.552	728.179	652.465	660.168	635.421	615.487	1.03757	685.911	0.0613683	0.141876	0.432551	0.665341	0.800085	0.906666	1.14598	1.06008	0.121233	0.069994
Camk2n1	3186.3	3398.38	3140.49	5626.94	4947.91	4664.43	0.642125	4153.7	-0.647558	0.117542	-5.50915	3.60565e-08	1.13926e-06	0.566258	0.686832	0.673286	0.0660512	0.0381347
Camk2n2	3739.4	3251	3185.29	4336.35	4002.97	3626.85	0.850913	3400.62	-0.236213	0.167121	-1.41343	0.157531	0.31675	0.862339	0.812147	0.878251	0.0345015	0.0199195
Camk4	242.984	161.949	162.649	141.09	164.531	152.103	1.25861	179.02	0.271134	0.274785	0.986712	0.323784	0.512344	1.72219	0.984307	1.06933	0.403716	0.233086
Camkk1	154.092	191.036	174.334	199.292	159.408	159.029	1.02262	180.254	0.0310867	0.197576	0.15734	0.874977	0.931519	0.773197	1.19841	1.09624	0.221961	0.128149
Camkk2	401.014	262.784	252.237	275.089	338.307	314.225	1.01242	299.303	-0.0489041	0.272765	-0.17929	0.85771	0.920414	1.45776	0.776763	0.802729	0.385896	0.222797
Camkmt	45.446	37.8437	78.9031	64.6158	79.416	82.2181	0.713177	58.8863	-0.415674	0.347801	-1.19515	0.232029	0.412275	0.703327	0.476525	0.95968	0.241728	0.139562
Camkv	559.044	648.674	558.981	625.653	566.462	521.992	1.03651	619.474	0.0488859	0.14711	0.332308	0.739657	0.850566	0.893537	1.14513	1.07086	0.129267	0.0746324
Caml	129.4	132.862	107.143	208.766	189.356	184.213	0.634369	158.188	-0.68626	0.212304	-3.23245	0.00122735	0.00834026	0.619829	0.701651	0.581626	0.0613193	0.0354027
Camsap1	894.858	918.215	735.237	607.38	559.369	580.23	1.46066	684.723	0.53302	0.12608	4.22764	2.3616e-05	0.000322801	1.47331	1.64152	1.26715	0.187506	0.108257
Camsap2	845.474	664.187	651.491	536.32	519.964	511.289	1.37601	612.202	0.439284	0.137162	3.20266	0.00136166	0.00906935	1.57644	1.27737	1.27421	0.173584	0.100219
Camsap3	94.8304	70.8092	72.0866	95.7469	81.7803	73.4037	0.94611	84.3389	-0.132904	0.221866	-0.599029	0.549154	0.711949	0.990428	0.865846	0.982056	0.0696364	0.0402046
Camta1	4149.29	3555.45	3524.17	2974.02	2736.1	2757.06	1.32429	3293.21	0.404933	0.159195	2.54363	0.0109708	0.0460467	1.39518	1.29946	1.27823	0.0623025	0.0359703
Camta2	825.72	658.37	682.652	599.259	681.131	638.783	1.13772	628.266	0.156308	0.143688	1.08783	0.27667	0.463574	1.3779	0.966584	1.06868	0.214175	0.123654
Cand1	297.307	284.115	272.687	266.968	279.199	273.616	1.04262	298.975	0.0459194	0.154171	0.297847	0.76582	0.866957	1.11364	1.01761	0.996605	0.0623981	0.0360256
Cand2	40.5076	55.296	54.5584	45.6664	35.6764	39.0907	1.27755	41.217	0.379846	0.356489	1.06552	0.28664	0.474576	0.887032	1.54993	1.39569	0.346881	0.200272
Cant1	218.292	169.705	159.728	99.8075	165.319	135.734	1.46348	163.658	0.418659	0.275295	1.52077	0.128318	0.276484	2.18713	1.02653	1.17677	0.631185	0.364415
Canx	460.275	569.169	453.812	467.29	557.399	533.325	0.952338	583.066	-0.0695232	0.245025	-0.283739	0.77661	0.873728	0.984988	1.02112	0.85091	0.0896774	0.0517752
Cap1	15.8153	4.87829	14.633	8.4444	6.5167	4.46279	1.96679	6.92343	0.966293	0.803223	1.20302	0.228969	0.408322	1.87288	0.748582	3.2789	1.26777	0.731948
Cap2	386.199	274.419	372.987	319.756	319.393	336.261	1.05873	334.92	0.0715214	0.162745	0.43947	0.660321	0.796905	1.20779	0.859191	1.10922	0.179701	0.10375
Capg	1	2.93914	4.89515	13.8585	10.8513	9.18477	0.291993	5.95861	-1.88813	0.822817	-2.29472	0.0217494	0.0767478	0.0721578	0.270857	0.532964	0.231129	0.133442
Capn1	55.3229	47.5394	32.1612	24.01	38.8288	35.9427	1.47443	36.6643	0.378471	0.41397	0.914246	0.360588	0.548275	2.30416	1.22433	0.894792	0.73722	0.425634
Capn10	99.7689	97.9572	85.7196	59.2017	74.2933	65.8486	1.43518	77.086	0.489364	0.273566	1.78884	0.0736412	0.187069	1.68524	1.31852	1.30177	0.216722	0.125125
Capn11	1	1	4.89515	6.41411	6.91075	6.98118	0.333934	3.34634	-1.54602	1.16548	-1.32651	0.184671	0.351576	0.155906	0.144702	0.701193	0.318105	0.183658
Capn2	119.523	163.888	152.911	166.13	174.776	167.214	0.857206	161.292	-0.174103	0.167775	-1.03771	0.299403	0.486884	0.719451	0.937703	0.914464	0.119864	0.0692033
Capn3	1	2.93914	2.94758	7.09087	15.1858	11.0736	0.200251	5.19631	-2.58812	0.991002	-2.61161	0.00901159	0.0394778	0.141026	0.193545	0.266181	0.0628464	0.0362844
Capn5	238.045	161.949	149.016	222.978	215.363	206.878	0.846619	183.899	-0.305683	0.203113	-1.50499	0.132326	0.282375	1.06757	0.75198	0.720306	0.192004	0.110854
Capn6	10.8769	6.81743	6.84273	10.4747	13.6096	11.3884	0.713393	8.95188	-0.758303	0.603215	-1.2571	0.208717	0.38389	1.0384	0.500928	0.600853	0.285862	0.165043
Capn7	99.7689	123.166	115.907	118.757	127.096	145.178	0.869189	120.361	-0.185089	0.200419	-0.923514	0.35574	0.544134	0.84011	0.969078	0.79838	0.0889872	0.0513768
Capn9	10.8769	1	4.89515	9.12116	6.5167	6.66638	0.693415	5.00109	-0.839014	0.849939	-0.987146	0.323571	0.512239	1.19249	0.153452	0.734305	0.520724	0.30064
Capns1	2435.65	2531.58	2711.05	3235.25	2920.12	2527.58	0.897461	2521.24	-0.17543	0.173585	-1.01063	0.312195	0.501083	0.752848	0.866944	1.07259	0.162041	0.0935545
Caprin1	924.489	832.893	835.537	820.561	750.483	728.185	1.12796	803.768	0.165006	0.121752	1.35526	0.175333	0.339934	1.12666	1.10981	1.14742	0.0188416	0.0108782
Caprin2	75.0767	47.5394	53.5846	18.5959	18.3382	16.1103	3.31858	38.7219	1.72605	0.318427	5.42055	5.94143e-08	1.77443e-06	4.03728	2.59237	3.3261	0.722483	0.417126
Capsl	15.8153	18.4523	11.7117	40.9291	23.4609	28.0727	0.530038	22.1854	-1.11116	0.443933	-2.50298	0.0123152	0.050248	0.386408	0.786514	0.417191	0.222647	0.128546
Capza1	114.584	130.923	158.754	209.443	206.694	184.843	0.679787	166.157	-0.512794	0.179091	-2.86332	0.00419233	0.0219272	0.54709	0.633412	0.858859	0.160975	0.0929391
Capza2	475.091	414.038	513.213	608.057	576.707	612.969	0.778839	510.687	-0.354618	0.151506	-2.34062	0.0192516	0.0698944	0.781326	0.717934	0.837257	0.0597007	0.0344682
Capzb	712.136	803.805	1031.27	986.368	898.252	889.362	0.925464	840.198	-0.105921	0.171827	-0.616438	0.537605	0.703346	0.721978	0.894855	1.15956	0.220391	0.127243
Car10	154.092	148.375	152.911	342.089	343.036	328.706	0.44939	263.161	-1.1611	0.145226	-7.99512	1.29444e-15	1.55345e-13	0.450444	0.432535	0.465191	0.0163536	0.00944177
Car11	198.538	185.219	176.282	189.817	228.367	204.36	0.906535	207.879	-0.176832	0.172288	-1.02638	0.304714	0.492459	1.04594	0.811057	0.862605	0.123451	0.0712746
Car12	1	8.75657	3.92137	5.73735	6.91075	5.09239	0.737145	6.71395	-0.272717	0.782464	-0.348536	0.727438	0.842453	0.174297	1.26709	0.770045	0.547141	0.315892
Car13	1	1	1.97379	5.06058	12.4275	11.3884	0.150463	3.16242	-3.59625	1.40458	-2.56037	0.010456	0.0442922	0.197606	0.080467	0.173316	0.0618229	0.0356935
Car15	10.8769	8.75657	21.4496	7.76764	13.6096	10.444	1.36582	11.5534	0.527648	0.559429	0.943191	0.345583	0.534031	1.40028	0.643411	2.05378	0.705813	0.407501
[truncated: 11,084 more rows]
