# Supplementary material for: Molecular profile and response to energy deficit of leptin-receptor neurons in the lateral hypothalamus
Source: Sci Rep. 2022 Aug 4;12:13374. doi: 10.1038/s41598-022-16492-w (PMC9352899; doi:10.1038/s41598-022-16492-w)
Supplement: Supplementary file 3 — Supplementary Information 3. [file 41598_2022_16492_MOESM3_ESM.xlsx]

## Sheet: Allen_Brain_Atlas_up_table
Sup. table 2 Results of comparison of the 342 LepRLH-enriched genes (excluding GFP) with upregulated genes across brain regions provided by the Allen Brain Atlas using the Enrichr platform.
Term	Overlap	P-value	Adjusted P-value	Z-score	Combined Score	Genes
intermediate part of PHyB	17/301	1.84677e-05	0.0100557	-1.94803e+16	2.12326e+16	SUV420H2;LMBR1L;MAGEL2;VASH2;CARTPT;NTS;ISL1;LARS2;EML6;CALCR;GAL;SP1;LEPR;ASB4;JARID2;GPR101;TNRC6A
intermediate stratum of PHyB-I	16/301	6.69464e-05	0.0145809	-1988491688860580	1.91126e+16	SUV420H2;MAGEL2;MBD6;GSX1;ECEL1;CARTPT;ZBTB5;ISL1;IKZF4;LARS2;LIN28B;CALCR;GAL;LEPR;ASB4;GPR101
lower basal lateral hypothalamic area	17/301	1.84677e-05	0.0100557	-1.74637e+16	1903457517940390	SUV420H2;MAGEL2;MBD6;PCTP;CARTPT;ZBTB5;FOSL2;LARS2;CALCR;SP1;LEPR;ASB4;JARID2;TAC1;GPR101;ATG7;TNRC6A
lower dorsal lateral hypothalamic area	16/301	6.69464e-05	0.0145809	-1.95395e+16	1.87806e+16	SUV420H2;MAGEL2;MBD6;GSX1;ECEL1;CARTPT;ZBTB5;NTS;ISL1;SLC7A6;CALCR;GAL;KIF16B;ASB4;GPR101;TNRC6A
mantle zone of PSPa	16/301	6.69464e-05	0.0145809	-1899394913969870	182562601351314	SUV420H2;MAGEL2;MBD6;ECEL1;VASH2;CARTPT;ZBTB5;NTS;ISL1;GLI3;SLC7A6;CALCR;GAL;ASB4;GPR101;TNRC6A
mantle zone of PHyB-I	17/301	1.84677e-05	0.0100557	-1.6724e+16	1.82283e+16	SUV420H2;LMBR1L;MAGEL2;VASH2;CARTPT;NTS;ISL1;LARS2;EML6;CALCR;GAL;SP1;LEPR;ASB4;JARID2;GPR101;TNRC6A
Hypothalamic medial zone	17/301	1.84677e-05	0.0100557	-1.63375e+16	178069979199671	MEF2A;SUV420H2;DLX1;MAGEL2;ECEL1;CARTPT;ZBTB5;NTS;ISL1;LARS2;LIN28B;CALCR;GAL;CCNE2;ASB4;GPR101;TNRC6A
upper basal lateral hypothalamic area	16/301	6.69464e-05	0.0145809	-1840806640299890	1.76931e+16	SUV420H2;MAGEL2;MBD6;GSX1;PCTP;CARTPT;ZBTB5;NTS;ISL1;BBC3;CALCR;GAL;SP1;ASB4;GPR101;TNRC6A
peduncular subparaventricular area	16/301	6.69464e-05	0.0145809	-1.71261e+16	1.64609e+16	SUV420H2;MAGEL2;MBD6;ECEL1;VASH2;CARTPT;ZBTB5;NTS;ISL1;GLI3;SLC7A6;CALCR;GAL;ASB4;GPR101;TNRC6A
Subparaventricular zone	15/301	0.000227623	0.0260928	-1.95724e+16	1641699815614870	SUV420H2;DLX1;MAGEL2;GSX1;POU2F2;NTS;ACVR2B;ISL1;CHD1;MMP11;EML6;CALCR;GAL;ASB4;GPR101
upper basal perifornical nucleus	15/301	0.000227623	0.0260928	-1.95121e+16	1636636038544410	SUV420H2;MAGEL2;MBD6;ECEL1;PCTP;CARTPT;ZBTB5;ISL1;BBC3;LARS2;LIN28B;CALCR;GAL;ASB4;GPR101
ventral premammillary nucleus (migrated)	15/301	0.000227623	0.0260928	-1.92988e+16	1618750175814400	DLX1;MAGEL2;PCTP;CARTPT;ISL1;LARS2;LIN28B;EML6;CALCR;LEPR;ASB4;GPR101;GPR156;TNRC6A;IL13RA1
dorsal part of PHyB	15/301	0.000227623	0.0260928	-1.9271e+16	1.61642e+16	SUV420H2;MAGEL2;MBD6;ECEL1;VASH2;PCTP;CARTPT;ZBTB5;ISL1;LARS2;CALCR;GAL;ASB4;GPR101;TNRC6A
lower basal perifornical nucleus	16/301	6.69464e-05	0.0145809	-1.66817e+16	1603380895319010	SUV420H2;MAGEL2;MBD6;PCTP;CARTPT;ZBTB5;ISL1;FOSL2;LARS2;LIN28B;CALCR;GAL;LEPR;ASB4;GPR101;ATG7
mantle zone of PHyB-D	15/301	0.000227623	0.0260928	-1.84714e+16	1.54935e+16	SUV420H2;MAGEL2;MBD6;ECEL1;VASH2;PCTP;CARTPT;ZBTB5;ISL1;LARS2;CALCR;GAL;ASB4;GPR101;TNRC6A
Hypothalamus	15/301	0.000227623	0.0260928	-1.84348e+16	1.54628e+16	MEF2A;SUV420H2;DLX1;MAGEL2;ECEL1;CARTPT;ZBTB5;NTS;ISL1;CALCR;GAL;ASB4;GPR101;TNRC6A;IL13RA1
Lateral hypothalamic area	15/301	0.000227623	0.0260928	-1.77419e+16	1.48816e+16	MEF2A;SUV420H2;MAGEL2;ECEL1;VASH2;CARTPT;ZBTB5;NTS;ISL1;SLC7A6;GAL;ASB4;JARID2;GPR101;TNRC6A
Anterodorsal preoptic nucleus	15/301	0.000227623	0.0260928	-1.75179e+16	1469368829859810	MEF2A;MAGEL2;DICER1;CARTPT;ZBTB5;NTS;MC4R;CALCR;GAL;CRH;TRIB3;ASB4;GPR101;BAHCC1;SNTB2
Dorsal premammillary nucleus	20/482	0.000259562	0.0282663	-1.77374e+16	1.46449e+16	LMBR1L;MAGEL2;MBD6;SLC31A1;PCTP;CARTPT;FOSL2;LARS2;MMP11;LIN28B;EML6;CALCR;DRAM1;CCNE2;CAPRIN2;LEPR;ASB4;TAC1;GPR101;GPR156
peduncular (caudal) hypothalamus	15/301	0.000227623	0.0260928	-1.72936e+16	1.45055e+16	SUV420H2;LMBR1L;MAGEL2;ECEL1;VASH2;CARTPT;ZBTB5;NTS;ISL1;EML6;CALCR;GAL;ASB4;GPR101;TNRC6A
perimammillary part of PHyB	14/301	0.000723602	0.0375239	-1.94065e+16	1.40333e+16	MAGEL2;MBD6;UBR4;CARTPT;POU2F2;LARS2;EML6;CALCR;CCNE2;COL4A1;LEPR;ASB4;TAC1;TNRC6A
Anterior hypothalamic nucleus	20/492	0.00033818	0.0350741	-1735397961393960	1386918248439190	MEF2A;SUV420H2;DLX1;MAGEL2;CCNJ;ECEL1;YOD1;DICER1;CARTPT;ZBTB5;NTS;ISL1;CHD1;LIN28B;EFNA2;CALCR;GAL;MFAP2;ASB4;GPR101
dorsomedial nucleus, terminal part	14/301	0.000723602	0.0375239	-1.89199e+16	1.36815e+16	DLX1;MAGEL2;GSX1;CARTPT;ISL1;LARS2;LIN28B;CALCR;GAL;LEPR;ASB4;GPR101;TNRC6A;IL13RA1
intermediate stratum of PHyB-D	14/301	0.000723602	0.0375239	-1.88604e+16	1.36384e+16	SUV420H2;MAGEL2;MBD6;ECEL1;PCTP;CARTPT;ZBTB5;ISL1;LARS2;LIN28B;CALCR;GAL;ASB4;GPR101
Ventromedial hypothalamic nucleus, ventrolateral part	14/301	0.000723602	0.0375239	-1.86259e+16	1.34689e+16	DLX1;MAGEL2;ECEL1;NPY1R;PCTP;ZBTB5;ISL1;MC3R;LARS2;LIN28B;GAL;CCNE2;ASB4;TNRC6A
Anterior hypothalamic nucleus, central part	14/301	0.000723602	0.0375239	-1.8576e+16	1.34328e+16	MEF2A;DLX1;MAGEL2;CCNJ;ECEL1;DICER1;CARTPT;ZBTB5;NTS;ISL1;LIN28B;CALCR;GAL;GPR101
mantle zone of PHyB-P	14/301	0.000723602	0.0375239	-1.83854e+16	1.3295e+16	MAGEL2;MBD6;UBR4;CARTPT;POU2F2;LARS2;EML6;CALCR;CCNE2;COL4A1;LEPR;ASB4;TAC1;TNRC6A
Medial amygdalar nucleus, anterodorsal part	14/301	0.000723602	0.0375239	-1.82343e+16	1.31857e+16	MEF2A;LMBR1L;MAGEL2;SLC31A2;ECEL1;VASH2;ZBTB34;MAGT1;DICER1;SLC16A13;ADAMTS16;MC4R;PIGM;PRR12
Ventral premammillary nucleus	14/301	0.000723602	0.0375239	-1.81528e+16	1.31268e+16	DLX1;MAGEL2;NPY1R;PCTP;CARTPT;ISL1;LARS2;LIN28B;CALCR;CCNE2;LEPR;ASB4;GPR101;TNRC6A
Medial preoptic area	14/301	0.000723602	0.0375239	-1.81056e+16	1.30926e+16	MEF2A;SUV420H2;DLX1;MAGEL2;CCNJ;ECEL1;CARTPT;ZBTB5;NTS;MC4R;CALCR;GAL;ASB4;GPR101
mantle zone of AHy	14/301	0.000723602	0.0375239	-1761800636776290	1.27401e+16	CASZ1;MAGEL2;RNPEPL1;SLC31A2;ECEL1;ZBTB34;DICER1;CARTPT;ADAMTS16;MC4R;PIGM;CSPG4;PRR12;GPR101
dorsal septopreoptic nucleus	14/301	0.000723602	0.0375239	-1.72756e+16	1.24925e+16	MAGEL2;GSX1;CARTPT;NTS;MC4R;CALCR;GAL;TRIB3;ASB4;GPR101;BAHCC1;TNRC6A;SNTB2;IL13RA1
Subthalamic nucleus	14/301	0.000723602	0.0375239	-1.72485e+16	1.24728e+16	MEF2A;VASH2;GTF3A;MAGT1;NTS;ZFHX4;ISL1;BACH2;SCAMP2;IGSF10;ARV1;SP1;JARID2;TNRC6A
superficial stratum of AHy	14/301	0.000723602	0.0375239	-1717830575553140	1.24221e+16	CASZ1;MAGEL2;RNPEPL1;SLC31A2;ECEL1;ZBTB34;DICER1;CARTPT;ADAMTS16;MC4R;PIGM;CSPG4;PRR12;GPR101
parastrial preoptic nucleus	14/301	0.000723602	0.0375239	-1.65731e+16	1.19845e+16	MAGEL2;ECEL1;ARID3A;ARID3B;DICER1;CARTPT;ZBTB5;NTS;PTBP1;CALCR;GAL;CRH;ASB4;GPR101
hypothalamic amygdala	14/301	0.000723602	0.0375239	-1.65141e+16	1194176333461110	CASZ1;MAGEL2;RNPEPL1;SLC31A2;ECEL1;ZBTB34;DICER1;CARTPT;ADAMTS16;MC4R;PIGM;CSPG4;PRR12;GPR101
anteroventral periventricular preoptic nucleus	13/301	0.00214317	0.0696689	-1933738967046630	1.18837e+16	SUV420H2;DLX1;GSX1;MAGT1;NTS;MC4R;TMEM2;CALCR;GAL;ASB4;GPR101;BAHCC1;IL13RA1
peduncular nucleus of the stria medullaris	13/301	0.00214317	0.0696689	-1.91264e+16	1.17541e+16	MAGEL2;RRAD;ECEL1;ARID3A;CARTPT;ZBTB5;ISL1;VANGL1;LIN28B;CALCR;GAL;HS1BP3;GPR101
Dorsomedial nucleus of the hypothalamus, posterior part	13/301	0.00214317	0.0696689	-1.90921e+16	1.1733e+16	SUV420H2;DLX1;MAGEL2;GSX1;ECEL1;CARTPT;ISL1;IKZF4;CALCR;GAL;LEPR;ASB4;GPR101
Pallidum, medial region	13/301	0.00214317	0.0696689	-1894772745080460	1.16443e+16	MEF2A;MAGEL2;SLC26A2;ECEL1;VWA5A;MAGT1;CARTPT;NTS;ISL1;MN1;GAL;TAC1;IL13RA1
Dorsomedial nucleus of the hypothalamus, ventral part	14/301	0.000723602	0.0375239	-1.6081e+16	1162863796306410	SUV420H2;DLX1;MAGEL2;GSX1;ECEL1;CARTPT;ISL1;LARS2;CALCR;DRAM1;GAL;LEPR;ASB4;GPR101
Posterodorsal preoptic nucleus	13/301	0.00214317	0.0696689	-1889300552513320	1.16106e+16	MAGEL2;CCNJ;ECEL1;DICER1;ZBTB5;NTS;PTBP1;CALCR;GAL;CRH;BMF;ASB4;GPR101
second (ventral) preoptic domain	13/301	0.00214317	0.0696689	-1.8767e+16	1.15332e+16	SUV420H2;DLX1;MAGEL2;CCNJ;GSX1;ECEL1;CARTPT;NTS;CALCR;GAL;ASB4;GPR101;IL13RA1
intermediate stratum of THyB-P	13/301	0.00214317	0.0696689	-1.87399e+16	1.15165e+16	LMBR1L;MAGEL2;SLC31A1;CARTPT;LARS2;MMP11;EML6;CALCR;DRAM1;CCNE2;ASB4;TAC1;GPR156
Anteroventral periventricular nucleus	13/301	0.00214317	0.0696689	-1.86978e+16	1149066244845040	SUV420H2;DLX1;MAGEL2;GSX1;ECEL1;POU2F2;NTS;MC4R;CALCR;GAL;ASB4;GPR101;IL13RA1
Paraventricular hypothalamic nucleus, parvicellular division, anterior parvicellular part	14/301	0.000723602	0.0375239	-1.58511e+16	1146237704394270	MAGEL2;SLC31A2;GSX1;CARTPT;NTS;CALCR;GAL;CAPRIN2;CRH;TRIB3;ASB4;GPR101;BAHCC1;SNTB2
paraventricular nucleus, dorsal part	13/301	0.00214317	0.0696689	-1.84816e+16	113578239185363	ITGB1;MAGEL2;MBD6;GSX1;CARTPT;CALCR;GAL;CAPRIN2;CRH;TRIB3;ASB4;GPR101;SNTB2
Periventricular region	14/301	0.000723602	0.0375239	-1.55512e+16	1.12455e+16	MEF2A;SUV420H2;DLX1;MAGEL2;GSX1;ECEL1;CARTPT;NTS;ISL1;CALCR;GAL;ASB4;GPR101;IL13RA1
Hypothalamic lateral zone	14/301	0.000723602	0.0375239	-1527418790837820	1104517563961370	MEF2A;SUV420H2;MAGEL2;ECEL1;VASH2;CARTPT;ZBTB5;NTS;ISL1;SLC7A6;GAL;ASB4;GPR101;TNRC6A
Ventromedial hypothalamic nucleus	17/405	0.000652839	0.0375239	-1498398086993060	1.09895e+16	SUV420H2;DLX1;MAGEL2;ECEL1;NPY1R;PCTP;CARTPT;ISL1;MC3R;LARS2;LIN28B;CALCR;GAL;ASB4;GPR101;TNRC6A;IL13RA1
terminal subparaventricular area of THyA	13/301	0.00214317	0.0696689	-1.77575e+16	1091282993191180	SUV420H2;MAGEL2;ZBTB5;CHD1;MMP11;EML6;EFNA2;CALCR;GAL;MFAP2;ASB4;GPR101;IL13RA1
shell of T-DMH	14/301	0.000723602	0.0375239	-1508719708226350	1.091e+16	DLX1;MAGEL2;GSX1;PCTP;CARTPT;ISL1;LARS2;LIN28B;CALCR;LEPR;ASB4;GPR101;TNRC6A;IL13RA1
Bed nuclei of the stria terminalis, anterior division, ventral nucleus	13/301	0.00214317	0.0696689	-1.76248e+16	1.08313e+16	MEF2A;SUV420H2;MAGEL2;MBD6;ECEL1;NPY1R;NTS;ZFHX4;CALCR;GAL;HBP1;GPR101;TNRC6A
periventricular stratum of PO1	13/301	0.00214317	0.0696689	-1.75245e+16	1.07696e+16	MAGEL2;GSX1;CARTPT;NTS;MC4R;CALCR;GAL;TRIB3;ASB4;GPR101;BAHCC1;SNTB2;IL13RA1
mantle zone of PO2	13/301	0.00214317	0.0696689	-1698661940524200	1.04391e+16	SUV420H2;DLX1;MAGEL2;CCNJ;GSX1;ECEL1;CARTPT;NTS;CALCR;GAL;ASB4;GPR101;IL13RA1
Anterior hypothalamic nucleus, posterior part	13/301	0.00214317	0.0696689	-1.66096e+16	1.02074e+16	MEF2A;TMEM194B;MAGEL2;ECEL1;YOD1;DICER1;ZBTB5;ISL1;LIN28B;CALCR;GAL;ASB4;GPR101
rostral paraventricular nucleus	13/301	0.00214317	0.0696689	-1.65627e+16	1.01786e+16	DLX1;MAGEL2;GSX1;POU2F2;NTS;ACVR2B;CHD1;MMP11;CALCR;GAL;GPR101;TNRC6A;IL13RA1
intermediate stratum of PSPa	13/301	0.00214317	0.0696689	-1.63859e+16	1.00699e+16	SUV420H2;MAGEL2;MBD6;ECEL1;CARTPT;ZBTB5;ISL1;LIN28B;CALCR;GAL;ASB4;GPR101;TNRC6A
peduncular part of dorsomedial hypothalamic nucleus	13/301	0.00214317	0.0696689	-1.62181e+16	9966810971259540	MAGEL2;GSX1;ECEL1;UBR4;FRMD4A;CARTPT;ISL1;IKZF4;CALCR;GAL;LEPR;ASB4;GPR101
dorsomedial preoptic area, intermediate part	13/301	0.00214317	0.0696689	-1.60905e+16	9888397271305510	MAGEL2;CCNJ;ECEL1;DICER1;CARTPT;ZBTB5;NTS;MC4R;CALCR;GAL;CRH;ASB4;GPR101
alar part of peduncular hypothalamus	14/301	0.00214317	0.0696689	-1.60799e+16	9881853856097650	MAGEL2;ECEL1;VASH2;CARTPT;ZBTB5;ISL1;GLI3;VANGL1;CALCR;GAL;ASB4;PRR12;GPR101;PRRT4
intermediate stratum of THyB-I	12/301	0.00589131	0.130931	-1.8901e+16	9704320275270360	DLX1;LARS2;MAGEL2;CALCR;GSX1;LEPR;ASB4;CARTPT;GPR101;ISL1;TNRC6A;IL13RA1
Paraventricular hypothalamic nucleus	13/301	0.00214317	0.0696689	-1.57784e+16	9696582486048470	MEF2A;MAGEL2;MBD6;GSX1;CARTPT;CALCR;GAL;CAPRIN2;CRH;TRIB3;ASB4;GPR101;BAHCC1
shell of P-DMH	13/301	0.00214317	0.0696689	-1570865303311710	965370701686187	MAGEL2;GSX1;ECEL1;UBR4;FRMD4A;CARTPT;ISL1;IKZF4;CALCR;GAL;LEPR;ASB4;GPR101
mantle zone of TSPaA	13/301	0.00214317	0.0696689	-1.56032e+16	9588912662354350	SUV420H2;MAGEL2;ZBTB5;CHD1;MMP11;EML6;EFNA2;CALCR;GAL;MFAP2;ASB4;GPR101;IL13RA1
peduncular paraventricular area of PHyA	12/301	0.00589131	0.130931	-1.84993e+16	9498067170581230	VANGL1;MAGEL2;CALCR;GAL;ECEL1;VASH2;ASB4;CARTPT;ZBTB5;PRR12;GPR101;ISL1
OB mitral cell layer	13/301	0.00214317	0.0696689	-1.54359e+16	9486078259751510	KDM6B;NFATC3;LRRC16A;ACVR2B;CHD1;GLI3;TMEM121;TMEM2;RAVER2;EPC1;HBP1;LGR4;KDM6A
terminal nucleus of the stria medullaris	12/301	0.00589131	0.130931	-1.82495e+16	9369788200995320	MAGEL2;LIN28B;CALCR;GAL;CCNJ;ECEL1;UBR4;DICER1;CARTPT;ZBTB5;GPR101;NTS
periventricular stratum of TPaA	13/301	0.00214317	0.0696689	-1.51956e+16	9338406922038280	DLX1;MAGEL2;GSX1;POU2F2;NTS;ACVR2B;CHD1;MMP11;CALCR;GAL;GPR101;TNRC6A;IL13RA1
Medial amygdalar nucleus, posterodorsal part, sublayer a	12/301	0.00589131	0.130931	-1.76039e+16	9038317849389130	SLC31A2;YEATS2;ECEL1;AP1S2;ZDHHC13;PIGM;ZBTB34;CSPG4;DICER1;CARTPT;GPR101;BAHCC1
basal peduncular hypothalamus	13/301	0.00214317	0.0696689	-1.46858e+16	9025091279989330	SUV420H2;LMBR1L;MAGEL2;VASH2;CARTPT;ISL1;EML6;CALCR;GAL;ASB4;JARID2;GPR101;TNRC6A
Median preoptic nucleus	12/301	0.00589131	0.130931	-1.75344e+16	9002649271965730	SUV420H2;MC4R;CALCR;GAL;GSX1;ASB4;MAGT1;CARTPT;GPR101;NTS;BAHCC1;IL13RA1
subthalamic nucleus (migrated)	12/301	0.00589131	0.130931	-1.7353e+16	8909530783843000	LMBR1L;DENND1B;IGSF10;SLC7A6;SP1;VASH2;MAGT1;JARID2;NTS;ZFHX4;BACH2;TNRC6A
ventrolateral part of VMH	12/301	0.00589131	0.130931	-1.70679e+16	8763137453744960	MC3R;DLX1;PHTF2;LARS2;MAGEL2;CCNE2;NPY1R;ASB4;PCTP;ISL1;TNRC6A;IL13RA1
mantle zone of PPaA	12/301	0.00589131	0.130931	-1.68075e+16	8629454786706940	VANGL1;MAGEL2;CALCR;GAL;ECEL1;VASH2;ASB4;CARTPT;ZBTB5;PRR12;GPR101;ISL1
medial amygdala, anterodorsal part	12/301	0.00589131	0.130931	-1.66425e+16	8544715992410920	ADAMTS16;LMBR1L;MC4R;MAGEL2;SLC31A2;ECEL1;VASH2;PIGM;ZBTB34;DICER1;GPR101;SLC16A13
Medial amygdalar nucleus	12/301	0.00589131	0.130931	-1.64121e+16	8426418302700800	ADAMTS16;LMBR1L;MAGEL2;RNPEPL1;ECEL1;PIGM;ZBTB34;TRIB3;CSPG4;MAGT1;DICER1;CARTPT
preoptic area	12/301	0.00589131	0.130931	-1.63655e+16	8402483442263570	SUV420H2;MC4R;MAGEL2;CALCR;GAL;GSX1;ECEL1;ASB4;CARTPT;GPR101;NTS;IL13RA1
core of P-DMH	12/301	0.00589131	0.130931	-1.63052e+16	8371556474017080	SUV420H2;DLX1;MAGEL2;CALCR;GAL;GSX1;LEPR;ASB4;CARTPT;GPR101;ISL1;IKZF4
Dorsomedial nucleus of the hypothalamus	12/301	0.00589131	0.130931	-1.6241e+16	8338585367955920	SUV420H2;DLX1;MAGEL2;CALCR;GAL;GSX1;ECEL1;LEPR;ASB4;CARTPT;GPR101;ISL1
Parastrial nucleus	12/301	0.00589131	0.130931	-1.62035e+16	8319323176703590	MEF2A;SOCS3;TMEM194B;MAGEL2;CALCR;GAL;ECEL1;CRH;CARTPT;ZBTB5;GPR101;NTS
posterobasal nucleus, intermediate part	12/301	0.00589131	0.130931	-1.61978e+16	8316376471992800	SUV420H2;MAGEL2;LIN28B;CALCR;GAL;ECEL1;ASB4;CARTPT;ZBTB5;GPR101;PRRT4;ISL1
Paraventricular hypothalamic nucleus, parvicellular division	12/301	0.00589131	0.130931	-1.5983e+16	82061393151394	MEF2A;MAGEL2;CALCR;GAL;GSX1;CAPRIN2;CRH;TRIB3;ASB4;CARTPT;GPR101;BAHCC1
striohypothalamic nucleus	12/301	0.00589131	0.130931	-1.58978e+16	816239072054279	MAGEL2;LIN28B;CALCR;MBD6;GAL;ECEL1;CRH;ARID3A;CARTPT;ZBTB5;GPR101;NTS
intermediate stratum of THyB-D	12/301	0.00589131	0.130931	-1.55888e+16	80037013835761	SUV420H2;DLX1;LARS2;MAGEL2;GAL;ECEL1;NPY1R;ASB4;GPR101;ISL1;TNRC6A;IL13RA1
Anterior hypothalamic nucleus, anterior part	12/301	0.00589131	0.130931	-1550660953428660	7.96152e+16	SUV420H2;MMP11;MAGEL2;LIN28B;EFNA2;CALCR;GAL;CCNJ;CREM;ZBTB5;NTS;BBC3
layer 1 of RSC	12/301	0.00589131	0.130931	-1.54025e+16	7.90806e+16	RHBDF1;ADAMTS16;ADAM17;ADAM12;IGDCC3;NPY1R;PAPD4;CSPG4;PCTP;FADD;VPS37B;FNDC3A
Pallidum	12/301	0.00589131	0.130931	-1522039672959750	7814573133901900	MEF2A;MN1;MAGEL2;GAL;CCNJ;ECEL1;GTF3A;VWA5A;CARTPT;TAC1;NTS;ISL1
posterior part of anterior hypothalamic nucleus	12/301	0.00589131	0.130931	-1.52149e+16	7811770386740150	MAGEL2;LIN28B;CALCR;GAL;ECEL1;YOD1;ASB4;CARTPT;ZBTB5;GPR101;PRRT4;ISL1
lower dorsal perifornical nucleus	12/301	0.00589131	0.130931	-1510799598586620	7756863479692610	SUV420H2;MAGEL2;LIN28B;EFNA2;CALCR;GAL;ECEL1;ASB4;PCTP;ZBTB5;ISL1;BBC3
Ventromedial hypothalamic nucleus, central part	12/301	0.00589131	0.130931	-1.50819e+16	7.74348e+16	SUV420H2;DLX1;LARS2;MAGEL2;LIN28B;DRAM1;GAL;ECEL1;NPY1R;ASB4;GPR101;ISL1
shell of VMH	12/301	0.00589131	0.130931	-1.50146e+16	7708918739579870	DLX1;PHTF2;LARS2;MAGEL2;GAL;NPY1R;ASB4;PCTP;ISL1;TNRC6A;IL13RA1;TMEM121
bed nucleus of the stria terminalis, medioseptal division	11/301	0.014967	0.213059	-1.8047e+16	7583186018259080	SOCS3;MAGEL2;ECEL1;CRH;VWA5A;ASB4;CARTPT;ZBTB5;TAC1;GPR101;NTS
layer 2 of RSC	12/301	0.00589131	0.130931	-145543428509539	7472602629568160	RHBDF1;CASZ1;ADAM17;ADAM12;IGDCC3;PAPD4;SNAI2;CSPG4;VPS37B;FNDC3A;POU2F2;ADAMTS9
intermediate stratum of TSPaA	11/301	0.014967	0.213059	-1.77763e+16	746942178017937	SUV420H2;MAGEL2;EFNA2;CALCR;GAL;CCNJ;ECEL1;MFAP2;ZBTB5;GPR101;CHD1
intermediate stratum of ZIC	11/301	0.014967	0.213059	-1.77712e+16	7467313278690600	VANGL1;CALCR;RRAD;VASH2;ASB4;CARTPT;NTS;ISL1;BACH2;TNRC6A;FBN1
dorsolateral part of Lat	11/301	0.014967	0.213059	-1.77377e+16	7453221090555710	ADAMTS16;KCNK10;STK36;KIF16B;SLC31A1;CHD7;PRR15;CHST14;AHR;GPR156;KDM6A
medial part of MPO	12/301	0.00589131	0.130931	-1.44052e+16	739602446534094	MAGEL2;CALCR;GAL;CCNJ;GSX1;ECEL1;FRMD4A;ASB4;DICER1;GPR101;NTS;SNTB2
nucleus of the stria terminalis, medial division, ventral part	12/301	0.00589131	0.130931	-1.44021e+16	7394450187292200	MAGEL2;CALCR;GAL;ECEL1;CRH;VWA5A;ARID3A;ASB4;CARTPT;ZBTB5;GPR101;NTS
dorsomedial part of VMH	11/301	0.014967	0.213059	-1.75874e+16	7390063148573300	SUV420H2;DLX1;MAGEL2;CALCR;GAL;GSX1;ASB4;CARTPT;GPR101;ISL1;IL13RA1
Ventromedial hypothalamic nucleus, dorsomedial part	11/301	0.014967	0.213059	-1.7582e+16	7.38779e+16	SUV420H2;DLX1;MAGEL2;CALCR;GAL;GSX1;ECEL1;ASB4;CARTPT;GPR101;ISL1
Periventricular zone	12/301	0.00589131	0.130931	-1.43847e+16	7385512079211280	DLX1;MAGEL2;CALCR;GAL;GSX1;ASB4;CARTPT;GPR101;BAHCC1;ISL1;TNRC6A;IL13RA1
Bed nuclei of the stria terminalis, posterior division, interfascicular nucleus	12/301	0.00589131	0.130931	-1427689372168130	7330152564030700	MEF2A;SLC7A6;MAGEL2;CALCR;MBD6;GAL;ECEL1;CRH;DICER1;CARTPT;GPR101;NTS
Bed nuclei of the stria terminalis	11/301	0.014967	0.213059	-1.73786e+16	7302337499343850	MEF2A;SLC7A6;MAGEL2;CALCR;GAL;ECEL1;CRH;GTF3A;CARTPT;GPR101;NTS
mantle zone of ZIC	11/301	0.014967	0.213059	-1.72794e+16	7260665819370680	VANGL1;CALCR;RRAD;VASH2;ASB4;CARTPT;NTS;ISL1;BACH2;TNRC6A;FBN1
accessory entopeduncular nucleus (post-migratory)	11/301	0.014967	0.213059	-1.7208e+16	7230660653753450	SLC45A4;IGSF10;SLC7A6;VASH2;FADD;BCOR;JARID2;TAC1;NTS;ZFHX4;TNRC6A
Interbrain	11/301	0.014967	0.213059	-1.71858e+16	7221314250813890	VANGL1;MEF2A;MAGEL2;CALCR;GAL;RRAD;RAVER2;ASB4;CARTPT;PTPN4;ISL1
Temporal association areas, layer 6b	12/301	0.00589131	0.130931	-1.39329e+16	7153548855776980	VANGL1;DENND1B;UBOX5;ADAM17;SLC10A7;NFATC3;STOM;PAPD4;BAZ2A;ZBTB34;FNDC3A;ADAMTS9
Accessory olfactory bulb, granular layer	11/301	0.014967	0.213059	-1.69142e+16	7107172780593900	KDM6B;PTBP1;TMEM2;GSX1;NFATC3;BTBD7;DICER1;ZBTB5;ACVR2B;LGR4;KDM6A
Bed nucleus of the anterior commissure	15/450	0.0110478	0.213059	-157106777329352	7078485498759560	MEF2A;MAGEL2;GSX1;ECEL1;CARTPT;ZBTB5;NTS;ZC3H12C;SYNGR2;CALCR;GAL;TRIB3;ASB4;GPR101;SNTB2
Bed nuclei of the stria terminalis, anterior division	11/301	0.014967	0.213059	-1682851191971520	7.07119e+16	MEF2A;MAGEL2;CALCR;GAL;ECEL1;CRH;GTF3A;CARTPT;GPR101;NTS;CACNA1E
mantle zone of THyB-P	11/301	0.014967	0.213059	-1.66646e+16	7002327928097960	LMBR1L;MAGEL2;EML6;CALCR;CCNE2;TRIB3;ASB4;CARTPT;TAC1;GPR156;IL13RA1
r9 part of nucleus of Roller	11/301	0.014967	0.213059	-1.66201e+16	6983611201573990	ITGB1;ADAMTS16;FAM83H;POU2F1;YEATS2;SETBP1;MTF2;CRH;STC1;SKP2;BAHCC1
upper dorsal perifornical nucleus	11/301	0.014967	0.213059	-1659135332426090	6971535483692130	VANGL1;SUV420H2;MAGEL2;CALCR;GAL;ECEL1;CARTPT;ZBTB5;GPR101;ISL1;TNRC6A
superficial stratum of PO2	11/301	0.014967	0.213059	-1638166655306300	6883427013135360	DLX1;LARS2;MAGEL2;TMEM2;GAL;ASB4;NTS;CHD1;BACH2;IL13RA1;TMEM121
ventromedial preoptic nucleus	11/301	0.014967	0.213059	-1.62862e+16	6843332994053830	DLX1;LARS2;MAGEL2;TMEM2;GAL;MARVELD1;ASB4;GPR101;NTS;CHD1;BACH2
preoptic telencephalon	11/301	0.014967	0.213059	-1.61577e+16	6789336181353290	SUV420H2;MAGEL2;CALCR;GAL;GSX1;ECEL1;ASB4;CARTPT;GPR101;NTS;IL13RA1
mantle zone of THyB-I	11/301	0.014967	0.213059	-1.61361e+16	678024600480634	MC3R;DLX1;LARS2;MAGEL2;LEPR;ASB4;CARTPT;GPR101;ISL1;TNRC6A;IL13RA1
corticoid layer of TuPal	11/301	0.014967	0.213059	-1610694953646860	6767993426029420	LMBR1L;MC4R;DNMBP;ZFP41;RNPEPL1;CREM;MAGT1;TAC1;NTS;ISL1;IL13RA1
Olfactory tubercle	11/301	0.014967	0.213059	-1.60819e+16	6757447397196690	MN1;DNMBP;RNPEPL1;RRAD;NPY1R;VWA5A;MAGT1;TAC1;NTS;ACVR2B;ISL1
periventricular stratum of PPaA	11/301	0.014967	0.213059	-1.60726e+16	6753565118228970	MAGEL2;CALCR;MBD6;GAL;GSX1;CAPRIN2;ASB4;CARTPT;GPR101;BAHCC1;ISL1
Olfactory tubercle, molecular layer	11/301	0.014967	0.213059	-1.6007e+16	6725984682989710	DNMBP;RNPEPL1;RRAD;VWA5A;TRIB3;MAGT1;TAC1;NTS;ACVR2B;ISL1;IL13RA1
preoptic alar plate	11/301	0.014967	0.213059	-1.59378e+16	6696921535410110	SUV420H2;MAGEL2;CALCR;GAL;GSX1;ECEL1;ASB4;CARTPT;GPR101;NTS;IL13RA1
Primary somatosensory area, mouth, layer 4	11/301	0.014967	0.213059	-1.59222e+16	6.69036e+16	FOXD2;ACVR1C;SLC10A7;SH2D3C;G2E3;PAPD4;BAZ2A;TNRC18;FADD;ZCCHC3;ADAMTS9
periventricular stratum of PO2	11/301	0.014967	0.213059	-1.58226e+16	6648500358634180	DLX1;MAGEL2;CALCR;GAL;CCNJ;GSX1;ECEL1;ASB4;CARTPT;GPR101;NTS
intermediate part of THyB	11/301	0.014967	0.213059	-1.5689e+16	6592358115405580	MC3R;DLX1;LARS2;MAGEL2;LEPR;ASB4;CARTPT;GPR101;ISL1;TNRC6A;IL13RA1
intermediate stratum of PPaA	11/301	0.014967	0.213059	-1.56328e+16	6.56877e+16	VANGL1;MAGEL2;LIN28B;CALCR;GAL;ECEL1;CARTPT;ZBTB5;PRR12;GPR101;ISL1
rostral zona incerta	11/301	0.014967	0.213059	-1559466519624980	6552736214289320	VANGL1;CALCR;RRAD;VASH2;ASB4;CARTPT;NTS;ISL1;BACH2;TNRC6A;FBN1
Medial amygdalar nucleus, posterodorsal part, sublayer b	11/301	0.014967	0.213059	-1.54482e+16	6491182307108190	MC4R;CASZ1;MAGEL2;CALCR;SLC31A2;YEATS2;ECEL1;PIGM;BTBD7;CARTPT;GPR101
Pallidum, caudal region	11/301	0.014967	0.213059	-1.54245e+16	6481238887502810	MEF2A;SLC7A6;MAGEL2;CALCR;GAL;ECEL1;CRH;GTF3A;CARTPT;GPR101;NTS
Medial geniculate complex, ventral part	11/301	0.014967	0.213059	-1.54151e+16	6477273760925930	VANGL1;SLC44A5;MEF2A;RRAD;MFAP3;REV1;USP51;GPR3;DUSP18;PTPN4;LRRC16A
paraventricular nucleus, lateral part	11/301	0.014967	0.213059	-1.54092e+16	6474807657967340	TMEM194B;MAGEL2;LIN28B;CALCR;GAL;ECEL1;YOD1;ASB4;ZBTB5;GPR101;ISL1
core of T-DMH	11/301	0.014967	0.213059	-1.53751e+16	6460467948786900	DLX1;MAGEL2;CALCR;GAL;GSX1;MARVELD1;LEPR;ASB4;CARTPT;GPR101;ISL1
Accessory olfactory bulb, glomerular layer	11/301	0.014967	0.213059	-1512274057208730	6354437787471650	KDM6B;PTBP1;TMEM2;NFATC3;LCOR;PKN2;HBP1;ZBTB5;ACVR2B;GLI3;KDM6A
Medial preoptic nucleus	14/410	0.0114038	0.213059	-1408411940899250	6300969028929040	DLX1;MAGEL2;CCNJ;GSX1;ECEL1;CARTPT;POU2F2;ZBTB5;NTS;CALCR;GAL;VGF;ASB4;GPR101
perimammillary part of THyB	11/301	0.014967	0.213059	-1.48885e+16	6256019946764930	LMBR1L;MAGEL2;EML6;CALCR;CCNE2;TRIB3;ASB4;CARTPT;TAC1;GPR156;IL13RA1
Primary visual area, layer 5	11/301	0.014967	0.213059	-1.48759e+16	6250697646351910	GALNT7;PTBP1;SOCS3;HMX3;CASZ1;CDKL5;STK35;TNRC18;FADD;FNDC3A;ADAMTS9
Periventricular hypothalamic nucleus, posterior part	11/301	0.014967	0.213059	-1476740221739970	620512784873395	DLX1;MAGEL2;POU2F1;GSX1;DLX5;ASB4;CARTPT;GPR101;GPR156;ISL1;IL13RA1
Agranular insular area, ventral part, layer 6a	11/301	0.014967	0.213059	-1.46732e+16	6165530042446580	LIN28B;ADAM17;DNMBP;TRAF4;COL4A1;IGDCC3;KREMEN1;PAPD4;FNDC3A;POU2F2;ADAMTS9
Medial septal complex	11/301	0.014967	0.213059	-1.46588e+16	6159510981449530	MN1;SLC26A2;GAL;ECEL1;VWA5A;MAGT1;CARTPT;TAC1;NTS;ISL1;IL13RA1
dorsal part of THyB	11/301	0.014967	0.213059	-1.44073e+16	6053812473172020	SUV420H2;DLX1;LARS2;MAGEL2;GAL;NPY1R;ASB4;GPR101;ISL1;TNRC6A;IL13RA1
r10 basal plate	11/301	0.014967	0.213059	-1.43836e+16	6.04388e+16	ADAMTS16;POU2F1;CCNE2;SETBP1;DLX5;MTF2;CRH;TRIB3;HS1BP3;MAML3;BACH2
Major island of Calleja	11/301	0.014967	0.213059	-1.43017e+16	6009463237453160	SOCS3;STK36;ECEL1;ADAM12;VWA5A;ARID3B;SOX12;CARTPT;TAC1;NTS;ISL1
zona incerta complex	11/301	0.014967	0.213059	-1.41924e+16	5.96352e+16	VANGL1;CALCR;RRAD;VASH2;ASB4;CARTPT;NTS;ISL1;BACH2;TNRC6A;FBN1
Bed nuclei of the stria terminalis, anterior division, anteromedial area	11/301	0.014967	0.213059	-1403337548231580	5896696503224990	MEF2A;SOCS3;MAGEL2;CALCR;GAL;ECEL1;CRH;GTF3A;CARTPT;GPR101;NTS
Bed nuclei of the stria terminalis, anterior division, dorsomedial nucleus	11/301	0.014967	0.213059	-1.39976e+16	5881654007562810	PTBP1;MAGEL2;CALCR;GAL;ECEL1;CRH;ASB4;DICER1;CARTPT;GPR101;NTS
rostral secondary prosencephalon	11/301	0.014967	0.213059	-1.392e+16	5849076713462490	DLX1;MAGEL2;CALCR;GAL;ECEL1;ASB4;CARTPT;GPR101;NTS;ISL1;IL13RA1
Dorsomedial nucleus of the hypothalamus, anterior part	10/301	0.0349806	0.329817	-1.72135e+16	5771614868884600	MAGEL2;CALCR;GAL;GSX1;ECEL1;ASB4;CARTPT;ZBTB5;GPR101;ISL1
first (dorsal) preoptic domain	10/301	0.0349806	0.329817	-1.68589e+16	5652736084736210	SUV420H2;MC4R;MAGEL2;CALCR;GAL;ECEL1;ASB4;CARTPT;GPR101;NTS
mantle zone of THyB-D	11/301	0.014967	0.213059	-1.32894e+16	5584077128689590	SUV420H2;DLX1;LARS2;MAGEL2;GAL;NPY1R;ASB4;GPR101;ISL1;TNRC6A;IL13RA1
mantle zone of PO1	10/301	0.0349806	0.329817	-1.66236e+16	5573845112718020	SUV420H2;MC4R;MAGEL2;CALCR;GAL;ECEL1;ASB4;CARTPT;GPR101;NTS
basal part of terminal hypothalamus	10/301	0.0349806	0.329817	-1.65896e+16	5562418434146660	DLX1;LARS2;MAGEL2;CCNE2;ASB4;CARTPT;GPR101;ISL1;TNRC6A;IL13RA1
central part of MPO	10/301	0.0349806	0.329817	-1.64544e+16	5517099945188840	DLX1;MAGEL2;CALCR;GAL;CCNJ;ECEL1;ASB4;ZBTB5;GPR101;NTS
r10 part of the inferior olive	11/301	0.014967	0.213059	-1.31192e+16	5512578640166090	ADAMTS16;EML6;CCNE2;SETBP1;DLX5;MFAP2;CRH;TRIB3;HS1BP3;MAML3;JARID2
cerebellar hemisphere	10/301	0.0349806	0.329817	-1.6416e+16	5504236250464980	CYTH3;UBOX5;KCNK10;STK36;IGLON5;CHD7;SNAI2;AHR;LGR4;LNX2
intermediate stratum of r9BM	10/301	0.0349806	0.329817	-1.63792e+16	5491887128228270	ADAMTS16;FAM83H;MC3R;POU2F1;SETBP1;STAC;MTF2;CRH;STC1;BACH2
paraventricular nucleus, peduncular or principal part	11/301	0.014967	0.213059	-1.30324e+16	547611419531906	MAGEL2;CALCR;MBD6;GAL;GSX1;CAPRIN2;ASB4;CARTPT;GPR101;BAHCC1;ISL1
Medial preoptic nucleus, medial part	10/301	0.0349806	0.329817	-1.62912e+16	5462368569691290	DLX1;MAGEL2;CALCR;GAL;CCNJ;GSX1;ASB4;POU2F2;GPR101;NTS
alar part of terminal hypothalamus	10/301	0.0349806	0.329817	-1.62556e+16	5450435439066190	LMBR1L;MAGEL2;CALCR;GAL;VASH2;TRIB3;MAGT1;NTS;CHD1;IL13RA1
periventricular stratum of SeDg	11/301	0.014967	0.213059	-1293457549276670	5434990760064140	SOCS3;MAGEL2;ECEL1;CRH;VWA5A;ASB4;CARTPT;ZBTB5;TAC1;GPR101;NTS
intermediate stratum of TPaA	10/301	0.0349806	0.329817	-1.61958e+16	543040371483743	MAGEL2;LIN28B;CALCR;GAL;CCNJ;ECEL1;CARTPT;ZBTB5;GPR101;NTS
Anterior olfactory nucleus, medial part	10/301	0.0349806	0.329817	-1.6183e+16	542608292191244	SOCS3;TMEM194B;TMEM2;ZDHHC13;GSE1;LCOR;CACNA1D;ACVR2B;FOSL2;TMEM121
m2 part of paranigral nucleus	10/301	0.0349806	0.329817	-1.61742e+16	5423139684517350	DRAM1;USP42;MARVELD1;BTBD3;PPP1R3D;VASH2;UBR4;FRMD4A;USP51;FBN1
intermediate stratum of POH	10/301	0.0349806	0.329817	-1.61103e+16	5401723226852920	DLX1;MAGEL2;CALCR;GAL;CCNJ;ECEL1;CARTPT;ZBTB5;GPR101;NTS
Submedial nucleus of the thalamus	10/301	0.0349806	0.329817	-1.60992e+16	5398012269302600	VANGL1;MEF2A;ZFP41;SETBP1;COL4A1;RRAD;PTPN4;ZBTB5;ZCCHC3;GLI2
Diagonal band nucleus	10/301	0.0349806	0.329817	-1.60821e+16	5392257235089240	SUV420H2;MN1;SLC26A2;GAL;VWA5A;MAGT1;CARTPT;TAC1;ISL1;IL13RA1
intermediate stratum of THyB-V	10/301	0.0349806	0.329817	-1.60493e+16	5381282263905410	LMBR1L;DLX1;MAGEL2;EML6;CALCR;ASB4;CARTPT;POU2F2;GPR156;IL13RA1
Medial geniculate complex	11/301	0.014967	0.213059	-1.26981e+16	5335617045697980	VANGL1;SLC44A5;MEF2A;CASZ1;RRAD;REV1;USP51;GPR3;DUSP18;PTPN4;LRRC16A
Anteromedial nucleus, ventral part	10/301	0.0349806	0.329817	-1.59052e+16	5332941754611910	VANGL1;MEF2A;MAGEL2;RRAD;G2E3;HS1BP3;CARTPT;PTPN4;ZCCHC3;GLI2
medial amygdala, anteroventral part	10/301	0.0349806	0.329817	-1.58724e+16	5321967398193120	MC4R;EFNA2;RNPEPL1;SLC31A2;KCNK10;MARVELD2;PIGM;ZBTB34;CSPG4;DICER1
r1 alar plate	10/301	0.0349806	0.329817	-1.58719e+16	5321778087976430	CYTH3;UBOX5;KCNK10;STK36;IGLON5;CHD7;SNAI2;AHR;LGR4;LNX2
periventricular stratum of AOB	10/301	0.0349806	0.329817	-1.58509e+16	5314759475012750	KDM6B;PTBP1;TMEM2;GSX1;NFATC3;BMP2K;ACVR2B;CHD1;LGR4;KDM6A
Paraventricular hypothalamic nucleus, magnocellular division, medial magnocellular part	10/301	0.0349806	0.329817	-1.58127e+16	5301953189554090	ITGB1;MAGEL2;CALCR;MBD6;CAPRIN2;CRH;DICER1;CARTPT;GPR101;SNTB2
Spinal nucleus of the trigeminal, oral part, rostral dorsomedial part	11/301	0.014967	0.213059	-1249576193524450	5250605301735210	KLF8;ZC3H12C;IGSF10;GYS1;MAFB;MTF2;INTS2;VASH2;HBP1;GLIS2;SCAMP2
Main olfactory bulb, mitral layer	10/301	0.0349806	0.329817	-1.56171e+16	5236370222760230	KDM6B;TMEM2;RAVER2;HBP1;ACVR2B;CHD1;LGR4;GLI3;SCAMP2;KDM6A
mantle zone of PHyB-V	10/301	0.0349806	0.329817	-1545272057957060	5.18124e+16	SUV420H2;MAGEL2;EML6;CALCR;GAL;GSX1;SP1;ASB4;CARTPT;TNRC6A
ventral subnucleus of MG	10/301	0.0349806	0.329817	-1.5445e+16	5178647723374050	VANGL1;SLC44A5;CASZ1;RRAD;MFAP3;REV1;USP51;GPR3;DUSP18;LRRC16A
mantle zone of DgSe	10/301	0.0349806	0.329817	-1.54089e+16	5166556465766970	MN1;MAGEL2;CALCR;GAL;GSX1;CARTPT;NTS;ISL1;TNRC6A;IL13RA1
Paraventricular hypothalamic nucleus, magnocellular division, posterior magnocellular part	10/301	0.0349806	0.329817	-1.53858e+16	5158815464718250	ITGB1;MAGEL2;CALCR;MBD6;CAPRIN2;CRH;CARTPT;GPR101;ISL1;SNTB2
terminal paraventricular area of THyA	10/301	0.0349806	0.329817	-1.53678e+16	5152755199146790	MAGEL2;CALCR;GAL;CCNJ;ECEL1;MFAP2;ZBTB5;GPR101;NTS;CHD1
lateral part of MPO	10/301	0.0349806	0.329817	-1530275094884590	5130954938121430	MAGEL2;CALCR;GAL;CCNJ;ECEL1;ARID3A;DICER1;ZBTB5;GPR101;NTS
Ventromedial hypothalamic nucleus, anterior part	10/301	0.0349806	0.329817	-1.53009e+16	5130348551833870	SUV420H2;MMP11;MAGEL2;CALCR;GAL;ECEL1;ASB4;ZBTB5;GPR101;LGR4
Spinal nucleus of the trigeminal, oral part, middle dorsomedial part, dorsal zone	10/301	0.0349806	0.329817	-1.52248e+16	5104830449422650	CHRM2;KLF8;GYS1;MAFB;MTF2;VASH2;EPC1;BAHCC1;GLIS2;SCAMP2
medial part of r10B	10/301	0.0349806	0.329817	-1.4861e+16	4982828591352090	ADAMTS16;POU2F1;SETBP1;MTF2;CRH;TRIB3;HS1BP3;MAML3;JARID2;BACH2
Bed nuclei of the stria terminalis, posterior division	10/301	0.0349806	0.329817	-1484146278181470	497628674764785	MEF2A;SLC7A6;MAGEL2;CALCR;GAL;ECEL1;CRH;CARTPT;GPR101;NTS
Anterolateral visual area, layer 2/3	10/301	0.0349806	0.329817	-1.48264e+16	4971233237602720	GALNT7;RHBDF1;SLC10A7;B3GNT7;PAPD4;TNRC18;FADD;BCOR;SKP2;TMED5
Lateral visual area	10/301	0.0349806	0.329817	-1.48124e+16	4966554891335720	RHBDF1;UBOX5;SLC10A7;FCHO2;PAPD4;BAZ2A;PRKX;FADD;ADAMTS9;STK40
Crus 1, molecular layer	10/301	0.0349806	0.329817	-1.47798e+16	4955626323277220	CYTH3;UBOX5;KCNK10;IGLON5;CHD7;SNAI2;PRKX;AHR;LGR4;LNX2
preopto-hypothalamic band	10/301	0.0349806	0.329817	-1.45683e+16	4884701597261420	DLX1;MAGEL2;CALCR;GAL;CCNJ;ECEL1;CARTPT;ZBTB5;GPR101;NTS
lateral posterior nucleus	17/602	0.0305879	0.329817	-1399881656268170	488159848313754	SLC44A5;MAGEL2;MBD6;ECEL1;REV1;YOD1;CARTPT;ZBTB5;LRRC16A;ISL1;TNRC6C;LIN28B;CALCR;MFAP3;PTPN4;GPR101;KDM6A
tegmental field of p3 (Forel's field)	10/301	0.0349806	0.329817	-1.4444e+16	4843020507671760	SUV420H2;DENND1B;IGSF10;MAGEL2;CALCR;VASH2;UBR4;CARTPT;TNRC6A;IL13RA1
medial amygdala, posterodorsal part	10/301	0.0349806	0.329817	-1.44063e+16	4830362336056920	MC4R;MAGEL2;SLC31A2;YEATS2;ECEL1;ZDHHC13;PIGM;ZBTB34;CARTPT;GPR101
rhombomere 1	10/301	0.0349806	0.329817	-1.43085e+16	4797569883669310	CYTH3;UBOX5;KCNK10;STK36;IGLON5;CHD7;SNAI2;AHR;LGR4;LNX2
r10 part of gigantocellular reticular area	10/301	0.0349806	0.329817	-1.42723e+16	4785433766158840	FAM83H;MMP11;POU2F1;SETBP1;MTF2;CRH;CTDSPL;TRIB3;MAML3;BACH2
Main olfactory bulb, inner plexiform layer	10/301	0.0349806	0.329817	-1.42655e+16	4783170730095530	FBN2;PTBP1;TMEM2;RAVER2;PKN2;HBP1;ACVR2B;LGR4;GLI3;KDM6A
retrosplenial cortex	10/301	0.0349806	0.329817	-1.40451e+16	4709278348763370	CASZ1;ADAM17;ADAM12;IGDCC3;PAPD4;SNAI2;VPS37B;FNDC3A;POU2F2;ADAMTS9
paraventricular nucleus, rostral part	10/301	0.0349806	0.329817	-1.39846e+16	4.68897e+16	MAGEL2;CALCR;GAL;YOD1;ASB4;CARTPT;GPR101;PRRT4;BAHCC1;ISL1
striatal septum	10/301	0.0349806	0.329817	-1396310628903250	4681777113456110	MC3R;MAGEL2;TMEM2;USP42;MFAP3;ECEL1;BMP2K;GPR3;NTS;CACNA1E
Anterolateral visual area, layer 6a	10/301	0.0349806	0.329817	-1.39008e+16	4660873244665560	RHBDF1;PHTF2;FOXD2;SLC10A7;FCHO2;PAPD4;BAZ2A;FNDC3A;HIF1AN;ADAMTS9
Anteromedial visual area, layer 2/3	10/301	0.0349806	0.329817	-1384082359113650	4640776183968760	ADAMTS16;PROCR;MN1;RAB3D;CAPRIN2;TNRC18;USP51;FADD;BCOR;STK40
Taenia tecta, ventral part, layer 3	10/301	0.0349806	0.329817	-1.38166e+16	4632670113413430	SOCS3;CCNJ;BTBD3;IGDCC3;ZDHHC13;LCOR;ARID3B;DICER1;FOSL2;TMEM121
mantle zone of TPaA	10/301	0.0349806	0.329817	-1377530947248970	4.61881e+16	MAGEL2;CALCR;GAL;CCNJ;ECEL1;MFAP2;ZBTB5;GPR101;NTS;CHD1
mantle zone of r10BM	10/301	0.0349806	0.329817	-1.37174e+16	4599381075158830	ADAMTS16;POU2F1;SETBP1;MTF2;CRH;TRIB3;HS1BP3;MAML3;JARID2;BACH2
Bed nuclei of the stria terminalis, posterior division, transverse nucleus	10/301	0.0349806	0.329817	-1.36625e+16	4580984001669880	SLC7A6;MAGEL2;GAL;SH2D3C;ECEL1;CRH;GPR101;NTS;TMED5;TNRC6A
OB inner plexiform layer	10/301	0.0349806	0.329817	-1.35749e+16	4551599750319960	KDM6B;TMEM2;RAVER2;HBP1;ACVR2B;CHD1;LGR4;GLI3;SCAMP2;KDM6A
lateral septal nucleus, dorsal part	10/301	0.0349806	0.329817	-1354896583213330	4542917373171100	MC3R;MAGEL2;TMEM2;MFAP3;ECEL1;ADAM12;BMP2K;CACNA1E;CHD1;PAG1
p3 portion of the substantia nigra pars compacta	10/301	0.0349806	0.329817	-1.35028e+16	4527454014849050	SUV420H2;DENND1B;IGSF10;SP1;VASH2;GXYLT1;JARID2;ATG7;PRRT4;IL13RA1
AOB, granular layer	10/301	0.0349806	0.329817	-1339592178604390	4491602279129690	KDM6B;PTBP1;TMEM2;GSX1;NFATC3;BMP2K;ACVR2B;CHD1;LGR4;KDM6A
Main olfactory bulb	10/301	0.0349806	0.329817	-1.33791e+16	4485962731701210	TMEM2;RAVER2;PKN2;HBP1;JARID2;ACVR2B;CHD1;LGR4;GLI3;KDM6A
Medial preoptic nucleus, lateral part	10/301	0.0349806	0.329817	-1.33137e+16	4464041192896280	RHBDF1;DLX1;MAGEL2;CALCR;GAL;CCNJ;VGF;ZBTB5;GPR101;NTS
Primary somatosensory area, trunk, layer 5	10/301	0.0349806	0.329817	-1.32839e+16	445402717242747	PTBP1;CASZ1;ACVR1C;CDKL5;B3GNT7;STK35;BMF;TNRC18;FADD;ADAMTS9
Bed nuclei of the stria terminalis, anterior division, fusiform nucleus	10/301	0.0349806	0.329817	-1.32733e+16	4450481393404030	MEF2A;SUV420H2;SLC7A6;TMEM194B;GAL;ECEL1;GTF3A;CARTPT;GPR101;NTS
medial geniculate nucleus	10/301	0.0349806	0.329817	-1.32682e+16	4448793327821160	VANGL1;SLC44A5;CASZ1;RRAD;MFAP3;REV1;USP51;GPR3;DUSP18;LRRC16A
Paraventricular hypothalamic nucleus, magnocellular division, posterior magnocellular part, lateral zone	10/301	0.0349806	0.329817	-1.2968e+16	4348129254638310	ITGB1;MAGEL2;CALCR;MBD6;CAPRIN2;CRH;CARTPT;GPR101;ISL1;SNTB2
Paraventricular hypothalamic nucleus, parvicellular division, medial parvicellular part, dorsal zone	10/301	0.0349806	0.329817	-1.28476e+16	4307765059463370	MAGEL2;CALCR;GAL;CAPRIN2;CRH;ASB4;CARTPT;GPR101;BAHCC1;ISL1
diagonal part of septum	10/301	0.0349806	0.329817	-1.27232e+16	4266030247525430	MN1;MAGEL2;CALCR;GAL;GSX1;CARTPT;NTS;ISL1;TNRC6A;IL13RA1
Prelimbic area, layer 5	10/301	0.0349806	0.329817	-1245449489819550	417594537827357	CCNJ;IGDCC3;KREMEN1;HIVEP1;STC1;ARID3B;NUP98;DICER1;STK40;TMEM121
Bed nuclei of the stria terminalis, posterior division, principal nucleus	9/301	0.0748427	0.468412	-1610239048513240	4174330393233310	MEF2A;MAGEL2;CALCR;GAL;ECEL1;CRH;CARTPT;GPR101;NTS
layer 1 of FCx	10/301	0.0349806	0.329817	-1.2382e+16	4151628237371070	TRAF4;RAB3D;USP51;CHST14;GPR3;GPR156;PRRT4;ACVR2B;IKZF4;TMEM121
mantle zone of CbH	10/301	0.0349806	0.329817	-1.23226e+16	4.13174e+16	CYTH3;UBOX5;KCNK10;STK36;IGLON5;CHD7;SNAI2;AHR;LGR4;LNX2
Posterolateral visual area, layer 1	10/301	0.0349806	0.329817	-1.23166e+16	4129701896681950	GALNT7;ADAM17;SLC10A7;MFAP3;ELOVL2;ADAM12;AP1S2;PAPD4;FADD;STK40
Lateral septal nucleus	9/301	0.0748427	0.468412	-1.5804e+16	4.09698e+16	MC3R;DLX1;MAGEL2;TMEM2;MFAP3;ECEL1;BMP2K;NTS;CACNA1E
superficial stratum of VTTh	10/301	0.0349806	0.329817	-1.21033e+16	4058177476811280	VANGL1;SLC44A5;CASZ1;RRAD;MFAP3;REV1;USP51;GPR3;DUSP18;LRRC16A
Bed nuclei of the stria terminalis, anterior division, anterolateral area	9/301	0.0748427	0.468412	-1.55968e+16	4043254558371950	MEF2A;SLC7A6;GAL;ECEL1;GTF3A;TET1;GPR101;NTS;CACNA1E
mantle zone of POH	10/301	0.0349806	0.329817	-1.20578e+16	4042934257177700	DLX1;MAGEL2;CALCR;GAL;CCNJ;ECEL1;CARTPT;ZBTB5;GPR101;NTS
Main olfactory bulb, granule layer	10/301	0.0349806	0.329817	-1.20216e+16	4030787249262190	KDM6B;TMEM2;HBP1;CACNA1D;ACVR2B;CHD1;LGR4;GLI3;SCAMP2;KDM6A
Bed nuclei of the stria terminalis, anterior division, magnocellular nucleus	9/301	0.0748427	0.468412	-1.55204e+16	4023468837604290	MAGEL2;CALCR;GAL;ECEL1;CRH;HBP1;GPR101;NTS;ZFHX4
upper dorsal lateral hypothalamic area	9/301	0.0748427	0.468412	-1.55148e+16	4022010047566380	VANGL1;MAGEL2;EML6;RAB3D;ECEL1;VASH2;GPR101;ISL1;BACH2
superficial stratum of r10BM	10/301	0.0349806	0.329817	-1192347115794960	3.9979e+16	ADAMTS16;EML6;CCNE2;SETBP1;DLX5;CRH;TRIB3;HS1BP3;MAML3;JARID2
Hemispheric regions	10/301	0.0349806	0.329817	-1.17856e+16	3.95165e+16	CYTH3;UBOX5;KCNK10;STK36;IGLON5;CHD7;SNAI2;AHR;LGR4;LNX2
ventral part of PHyB	10/301	0.0349806	0.329817	-1.17751e+16	3.94815e+16	SUV420H2;MAGEL2;EML6;CALCR;GAL;GSX1;SP1;ASB4;CARTPT;TNRC6A
mantle zone of StrSe	10/301	0.0349806	0.329817	-1.15351e+16	3867661175358530	MC3R;MAGEL2;TMEM2;USP42;MFAP3;ECEL1;BMP2K;GPR3;NTS;CACNA1E
Paraflocculus, granular layer	9/301	0.0748427	0.468412	-1490386313588810	3.86363e+16	RHBDF1;UBOX5;KCNK10;KIF16B;IGLON5;CHD7;PRKX;PAG1;LNX2
paraventricular nucleus, cap part	10/301	0.0349806	0.329817	-1150882447154580	3858865634789950	ITGB1;MAGEL2;CALCR;MBD6;GAL;CAPRIN2;CRH;ASB4;CARTPT;GPR101
Paraflocculus	9/301	0.0748427	0.468412	-1482654226278150	3843583724493060	RHBDF1;UBOX5;KCNK10;KIF16B;IGLON5;CHD7;PRKX;PAG1;LNX2
terminal hypothalamus (rostral hypothalamus)	10/301	0.0349806	0.329817	-1144815143046470	3838522191915740	LMBR1L;DLX1;MAGEL2;CALCR;GAL;ASB4;CARTPT;GPR101;ISL1;IL13RA1
corticoid layer of TuStr	9/301	0.0748427	0.468412	-1.47785e+16	3831121633684940	MN1;DNMBP;RNPEPL1;RRAD;VWA5A;TAC1;NTS;ACVR2B;ISL1
intermediate periretromammillary nucleus	9/301	0.0748427	0.468412	-1.47653e+16	3.82771e+16	MAGEL2;EML6;CALCR;COL4A1;LEPR;UBR4;ASB4;CARTPT;IKZF4
layer 4 of RSC	9/301	0.0748427	0.468412	-1473155233584570	3.81896e+16	ADAM17;ADAM12;IGDCC3;PAPD4;SNAI2;VPS37B;FNDC3A;POU2F2;ADAMTS9
Posterolateral visual area, layer 2/3	9/301	0.0748427	0.468412	-1461558417477970	3788895648256360	GALNT7;ADAM17;SLC10A7;MFAP3;NPY1R;AP1S2;PAPD4;FADD;STK40
Field CA2, stratum pyramidale	9/301	0.0748427	0.468412	-1.45471e+16	3.77113e+16	SLC44A5;TNRC6C;ADCY9;USP53;YEATS2;COL4A1;RAVER2;GSE1;GPR101
Main olfactory bulb, outer plexiform layer	9/301	0.0748427	0.468412	-1.45131e+16	376232823678187	RAVER2;PKN2;HBP1;CHST14;LRRC16A;ACVR2B;CHD1;LGR4;GLI3
olfactory bulb, principal part	9/301	0.0748427	0.468412	-1.444e+16	3.74337e+16	TMEM2;RAVER2;PKN2;JARID2;ACVR2B;CHD1;LGR4;GLI3;KDM6A
Field CA1, pyramidal layer	9/301	0.0748427	0.468412	-1442827608651840	3.74034e+16	TNRC6C;FBN2;UBOX5;SLC10A7;ADCY9;YEATS2;RAVER2;STOM;GSE1
polymorph layer of TuPal	9/301	0.0748427	0.468412	-1.44255e+16	3.73961e+16	LMBR1L;MC4R;MN1;DNMBP;RNPEPL1;TAC1;NTS;ADAMTS9;ISL1
Suprachiasmatic nucleus	11/370	0.0543243	0.468412	-127904537671897	3725583211106240	DLX1;MMP11;MAGEL2;EML6;VGF;GSX1;POU2F2;GPR101;NTS;ACVR2B;IL13RA1
ventral tuberomammillary nucleus, intermediate part (histaminergic)	10/301	0.0349806	0.329817	-1.10963e+16	3.72054e+16	LMBR1L;DLX1;MAGEL2;EML6;CALCR;ASB4;CARTPT;POU2F2;GPR156;IL13RA1
Olfactory tubercle, polymorph layer	9/301	0.0748427	0.468412	-1.43351e+16	3716173741864380	MC4R;MN1;DNMBP;RNPEPL1;RRAD;TAC1;NTS;ADAMTS9;ISL1
r8 part of linear nucleus	9/301	0.0748427	0.468412	-1.43246e+16	3.71347e+16	SUV420H2;CALCR;CCNE2;MARVELD2;SETBP1;DNMT3A;PARP16;CSPG4;TIRAP
intermediate stratum of r10BM	9/301	0.0748427	0.468412	-1.43161e+16	3.71127e+16	ADAMTS16;FAM83H;POU2F1;SETBP1;MTF2;CRH;CTDSPL;MAML3;BACH2
superficial stratum of Pal	9/301	0.0748427	0.468412	-1.42726e+16	3699986406093640	LMBR1L;MC4R;DNMBP;RNPEPL1;CREM;MAGT1;TAC1;NTS;ISL1
Superior olivary complex, medial part	9/301	0.0748427	0.468412	-1427146954322400	3.69969e+16	SGPL1;CCNE2;CHD9;INTS2;CTDSPL;PARP16;ARID3A;ATG7;TMEM121
Parasubthalamic nucleus	9/301	0.0748427	0.468412	-1.42162e+16	3.68535e+16	LMBR1L;DENND1B;SLC7A6;SP1;VASH2;MAGT1;JARID2;NTS;TNRC6A
plexiform layer of TuPal	9/301	0.0748427	0.468412	-1.41867e+16	3677704351536170	LMBR1L;DNMBP;RNPEPL1;CREM;TRIB3;TAC1;NTS;ISL1;IL13RA1
intermediate part of StrSe	9/301	0.0748427	0.468412	-1.41505e+16	3.66834e+16	MC3R;MAGEL2;ACVR1C;USP42;MFAP3;ECEL1;GPR3;NTS;CACNA1E
m1B part of the periaqueductal gray	9/301	0.0748427	0.468412	-1.41113e+16	3658162763034430	ITSN2;SOCS3;DENND1B;ECEL1;PPP1R3D;FRMD4A;CARTPT;ISL1;CTHRC1
Basic cell groups and regions	9/301	0.0748427	0.468412	-1.41067e+16	3.65699e+16	MEF2A;UBOX5;ACVR1C;SLC10A7;CHD7;RAVER2;SNAI2;LGR4;FSTL4
mantle zone of r2Co	9/301	0.0748427	0.468412	-1.40626e+16	3.64554e+16	POU2F1;MAFB;GSX1;ELOVL2;CHD7;PRR15;CHST14;PAG1;KDM6A
periventricular stratum of RtC	9/301	0.0748427	0.468412	-1.40405e+16	3639809520372230	MAGEL2;CALCR;GAL;GSX1;ASB4;CARTPT;GPR101;BAHCC1;TNRC6A
Paraventricular hypothalamic nucleus, magnocellular division	9/301	0.0748427	0.468412	-1.40032e+16	3630147879976070	ITGB1;MAGEL2;CALCR;MBD6;CAPRIN2;CRH;CARTPT;GPR101;SNTB2
plexiform layer of TuStr	9/301	0.0748427	0.468412	-1.39894e+16	3626573786432640	RNPEPL1;RRAD;VWA5A;TNRC18;MAGT1;TAC1;NTS;ACVR2B;ISL1
mantle zone of OB	9/301	0.0748427	0.468412	-1.39251e+16	3.6099e+16	TMEM2;RAVER2;PKN2;JARID2;ACVR2B;CHD1;LGR4;GLI3;KDM6A
r3 part of anteroventral cochlear nucleus	9/301	0.0748427	0.468412	-1.38993e+16	3.60321e+16	SLC26A2;POU2F1;MAFB;GSX1;ELOVL2;CHD7;PKN2;PAG1;KDM6A
pallidal part of olfactory tuberculum	9/301	0.0748427	0.468412	-1.38624e+16	3.59365e+16	LMBR1L;MC4R;DNMBP;RNPEPL1;CREM;MAGT1;TAC1;NTS;ISL1
r3 part of trigeminal transition zone	10/301	0.0349806	0.329817	-1071007522080740	359104800996568	SLC45A4;FBN2;ZC3H12C;MAFB;SLC10A7;MTF2;INTS2;VASH2;HBP1;RHOBTB1
paraterete nucleus	9/301	0.0748427	0.468412	-1382336514823530	358352341090716	LMBR1L;EML6;MARVELD2;SP1;STC1;MAGT1;JARID2;ATG7;ISL1
Rhomboid nucleus	10/345	0.0736785	0.468412	-1.36894e+16	3570248813946860	VANGL1;MEF2A;CDKL5;ZFP41;TRAF4;GSX1;SETBP1;RRAD;PPP1R3D;PTPN4
intermediate stratum of PHyB-P	9/301	0.0748427	0.468412	-1.36213e+16	3531138040115600	MAGEL2;EML6;CALCR;COL4A1;LEPR;UBR4;ASB4;CARTPT;IKZF4
superficial stratum of Str	9/301	0.0748427	0.468412	-1.35965e+16	3524714955195160	MN1;DNMBP;RNPEPL1;RRAD;VWA5A;TAC1;NTS;ACVR2B;ISL1
mantle zone of PcPD	9/301	0.0748427	0.468412	-1.35627e+16	3515958798872380	TNRC6C;MFAP3;ADAMTS17;DOT1L;REV1;NUP98;LRRC16A;GLI3;SNTB2
intermediate stratum of PcPV	9/301	0.0748427	0.468412	-1.35438e+16	3511037581936180	CHRM2;HMX3;SLC7A6;CALCR;SP1;CAPRIN2;AHR;CHFR;IKZF4
superficial part of arcuate nucleus	9/301	0.0748427	0.468412	-1352274258154910	3.50559e+16	DLX1;PHTF2;MAGEL2;POU2F1;ASB4;CARTPT;GPR101;ISL1;IL13RA1
retrohypothalamic nucleus	9/301	0.0748427	0.468412	-1.34947e+16	349831023971896	MAGEL2;CALCR;GAL;GSX1;ASB4;CARTPT;GPR101;BAHCC1;TNRC6A
layer 1 of OCx	9/301	0.0748427	0.468412	-1345283276335930	3487467822310340	PIGC;GALNT7;PROCR;ELOVL2;TNRC18;FADD;BCOR;DUSP18;IGSF9
Tuberal nucleus	12/427	0.064381	0.468412	-1.25797e+16	3.45054e+16	DLX1;MAGEL2;ACVR1C;GTF3A;LCOR;ASB4;PCTP;ATG7;ISL1;TNRC6A;IL13RA1;TMEM121
Anteroventral preoptic nucleus	9/301	0.0748427	0.468412	-1318035066157600	3.41683e+16	GAL;ECEL1;VWA5A;ASB4;MAGT1;ZBTB5;NTS;BACH2;TMEM121
dorsal part of PcP	9/301	0.0748427	0.468412	-1.31163e+16	3.40022e+16	TNRC6C;MFAP3;ADAMTS17;DOT1L;REV1;NUP98;LRRC16A;GLI3;SNTB2
Dentate gyrus, molecular layer	9/301	0.0748427	0.468412	-1.31017e+16	3.39645e+16	SLC44A5;TNRC6C;BTBD3;MFAP3;ADAMTS17;DOT1L;GSE1;LRRC16A;SNTB2
layer 3 of LOT	9/301	0.0748427	0.468412	-1.30601e+16	3.38566e+16	LMBR1L;MC4R;MN1;RNPEPL1;STC1;ZBTB34;MAGT1;DICER1;SLC16A13
Spinal nucleus of the trigeminal, oral part, middle dorsomedial part, ventral zone	9/301	0.0748427	0.468412	-1.29942e+16	3.36858e+16	KLF8;ZC3H12C;MAFB;MTF2;INTS2;VASH2;HBP1;BAHCC1;RHOBTB1
superficial stratum of r3Lim	9/301	0.0748427	0.468412	-1.29936e+16	3.36841e+16	SLC45A4;IGSF10;GYS1;YEATS2;MTF2;GXYLT1;CSPG4;TMEM121;CTHRC1
m1 part of paranigral nucleus	9/301	0.0748427	0.468412	-1293296417222150	3.3527e+16	ITGB1;MC3R;IGSF10;USP42;PPP1R3D;VASH2;FRMD4A;FBN1;IL13RA1
r9 part of nucleus gracilis	9/301	0.0748427	0.468412	-1.29117e+16	3.34718e+16	ITGB1;RHBDF1;ZC3H12C;GAL;CAPRIN2;GPR101;SKP2;ZFHX4;PAG1
Bed nuclei of the stria terminalis, anterior division, rhomboid nucleus	9/301	0.0748427	0.468412	-1286618424796130	3.33539e+16	MEF2A;SLC7A6;TMEM194B;MAGEL2;ECEL1;GTF3A;TET1;GPR101;NTS
lateral septal nucleus, intermedio-dorsal part	9/301	0.0748427	0.468412	-1.28178e+16	3.32285e+16	MC3R;MAGEL2;ACVR1C;USP42;MFAP3;ECEL1;GPR3;NTS;CACNA1E
ventral part of THyB	9/301	0.0748427	0.468412	-1.2804e+16	3.31925e+16	LMBR1L;DLX1;MAGEL2;EML6;CALCR;ASB4;CARTPT;GPR156;IL13RA1
Lateral septal complex	9/301	0.0748427	0.468412	-1276790850425070	3309910325210800	MC3R;DLX1;MAGEL2;TMEM2;MFAP3;ECEL1;BMP2K;NTS;CACNA1E
r1 part of principal trigeminal sensory nucleus	9/301	0.0748427	0.468412	-1.27427e+16	3.30337e+16	FBN2;ZC3H12C;PTBP1;FGD4;NR6A1;ZFP41;B3GNT7;CHD7;RHOBTB1
posteromedial visual area, layer 1	9/301	0.0748427	0.468412	-1.26576e+16	3281312254864670	PROCR;KIF16B;ELOVL2;TNRC18;USP51;FADD;DUSP18;IGSF9;SCAMP2
vertical nucleus of the diagonal band	9/301	0.0748427	0.468412	-1.26158e+16	3.27047e+16	SUV420H2;MC4R;CALCR;GAL;GSX1;BTBD3;CARTPT;ISL1;IL13RA1
periventricular stratum of r1Ve	9/301	0.0748427	0.468412	-1.25897e+16	3263702257850770	FBN2;ZC3H12C;STK36;SLC31A1;INTS2;PRR15;HBP1;CHD1;FBN1
mantle zone of THyB-V	9/301	0.0748427	0.468412	-1.25623e+16	3256616631798670	LMBR1L;DLX1;MAGEL2;EML6;CALCR;ASB4;CARTPT;GPR156;IL13RA1
intermedioposterior nucleus	9/301	0.0748427	0.468412	-1.2465e+16	3231394684497510	VANGL1;SLC44A5;TNRC6C;MFAP3;DOT1L;REV1;PTPN4;LRRC16A;SNTB2
preopto-hypothalamic area	9/301	0.0748427	0.468412	-1.24517e+16	3227927154627770	DLX1;MAGEL2;CALCR;GAL;CCNJ;CARTPT;ZBTB5;GPR101;NTS
r6 part of rostral ventromedial reticular area	9/301	0.0748427	0.468412	-1.23782e+16	3208894379555050	LMBR1L;EML6;CCNE2;USP42;SETBP1;STK36;TRAF3;MKNK2;PSKH1
Primary somatosensory area, lower limb, layer 4	9/301	0.0748427	0.468412	-1.23257e+16	3.19529e+16	PROCR;ACVR1C;CAPRIN2;LPAR2;BMF;TNRC18;USP51;FADD;SLC16A13
periventricular stratum of CbH	9/301	0.0748427	0.468412	-1229680111897800	3.18778e+16	CYTH3;KCNK10;STK36;KIF16B;IGLON5;CHD7;AHR;LGR4;LNX2
AOB, mitral cell layer	9/301	0.0748427	0.468412	-1.22665e+16	3.17993e+16	KDM6B;PTBP1;TMEM2;TRAF4;GSX1;NFATC3;ZBTB5;ACVR2B;KDM6A
cortex of cerebellar hemisphere	9/301	0.0748427	0.468412	-1.22492e+16	3.17544e+16	CYTH3;UBOX5;KCNK10;IGLON5;CHD7;SNAI2;AHR;LGR4;LNX2
superficial stratum of PSPa	9/301	0.0748427	0.468412	-1.22266e+16	3169575906980820	LMBR1L;GAL;VASH2;BMP2K;MAGT1;JARID2;ISL1;TNRC6A;GLI3
layer 3 of RSC	9/301	0.0748427	0.468412	-1.20346e+16	3119806858126070	ADAMTS16;PTBP1;CASZ1;ADAM17;ADAM12;IGDCC3;VPS37B;POU2F2;ADAMTS9
root	9/301	0.0748427	0.468412	-1.19949e+16	3.10951e+16	MEF2A;UBOX5;ACVR1C;SLC10A7;CHD7;RAVER2;SNAI2;LGR4;FSTL4
Retrosplenial area, lateral agranular part, layer 6a	9/301	0.0748427	0.468412	-1.19946e+16	3.10944e+16	SLC7A6;ADAM17;ELOVL2;BMF;TNRC18;TCF20;FADD;BCOR;IGSF9
r8 part of spinal trigeminal nucleus, interpolar part	9/301	0.0748427	0.468412	-1.19398e+16	3.09524e+16	SLC45A4;MC4R;ZC3H12C;INTS2;VASH2;GXYLT1;HBP1;IKZF4;GLIS2
Primary visual area, layer 6a	9/301	0.0748427	0.468412	-1192512061291930	3.09143e+16	PTBP1;CASZ1;CDKL5;STK35;SLC31A2;IGDCC3;ARID3B;VPS37B;ADAMTS9
septopallidal part of the olfactory tuberculum	9/301	0.0748427	0.468412	-1.16351e+16	3016234822253890	DRAM1;ADAM12;NPY1R;MAGT1;CARTPT;TAC1;ISL1;IL13RA1;TMEM121
superficial stratum of PHyB-V	9/301	0.0748427	0.468412	-1.16229e+16	3013078298613120	LMBR1L;EML6;MARVELD2;SP1;STC1;MAGT1;JARID2;ATG7;ISL1
superficial stratum of cerebellar hemisphere	9/301	0.0748427	0.468412	-1.16216e+16	3012743792342550	CYTH3;UBOX5;KCNK10;IGLON5;CHD7;SNAI2;AHR;LGR4;LNX2
anterior pretectal nucleus, ventral core part	9/301	0.0748427	0.468412	-1.16205e+16	3012462837862940	CHRM2;HMX3;SLC7A6;CALCR;SP1;CAPRIN2;AHR;CHFR;IKZF4
superficial stratum of PHyB-I	9/301	0.0748427	0.468412	-1.15428e+16	2.99233e+16	LMBR1L;SLC7A6;EML6;SP1;VASH2;MAGT1;JARID2;NTS;TNRC6A
Striatum-like amygdalar nuclei	9/301	0.0748427	0.468412	-1.14807e+16	2976224156656040	MEF2A;MC4R;MAGEL2;RNPEPL1;SLC31A2;ECEL1;PIGM;PRR12;GPR101
striatal part of olfactory tuberculum	9/301	0.0748427	0.468412	-1.1455e+16	2.96955e+16	MN1;DNMBP;RNPEPL1;RRAD;VWA5A;TAC1;NTS;ACVR2B;ISL1
Lateral habenula	9/301	0.0748427	0.468412	-1.14284e+16	2962672107701710	ZNF512B;VANGL1;SOCS3;LIN28B;SETBP1;DOT1L;NUP98;LRRC16A;KDM6A
Dopaminergic A13 group	9/301	0.0748427	0.468412	-113540081741153	2.94338e+16	MAGEL2;LIN28B;MBD6;GAL;ECEL1;ASB4;ZBTB5;GPR101;ISL1
Spinal nucleus of the trigeminal, interpolar part	9/301	0.0748427	0.468412	-1.13335e+16	2.93807e+16	SLC45A4;MC4R;ZC3H12C;INTS2;VASH2;GXYLT1;USP51;HBP1;IKZF4
cerebellar white matter	9/301	0.0748427	0.468412	-1126465491697340	2.92021e+16	CYTH3;KCNK10;STK36;KIF16B;IGLON5;CHD7;AHR;LGR4;LNX2
Subparafascicular area	9/301	0.0748427	0.468412	-111768551574475	2.89745e+16	MEF2A;HMX3;TMEM2;B3GNT7;ECEL1;UBR4;FRMD4A;ASB4;OXSR1
internal granular layer of CbHCx	9/301	0.0748427	0.468412	-1117112188916480	2.89596e+16	CYTH3;UBOX5;KCNK10;IGLON5;CHD7;SNAI2;AHR;LGR4;LNX2
lateral (dentate) cerebellar nucleus	9/301	0.0748427	0.468412	-1.09581e+16	2840729839363580	ADAMTS16;STK36;KIF16B;SLC31A1;CHD7;PRR15;AHR;GPR156;KDM6A
Nucleus of the lateral olfactory tract, pyramidal layer	9/301	0.0748427	0.468412	-1.08608e+16	2815509945812670	MC4R;MN1;RNPEPL1;SLC31A2;MARVELD2;STC1;PIGM;ZBTB34;DICER1
nucleus of the stria terminalis, medial division, anterior part	9/301	0.0748427	0.468412	-1080508776439140	2.80108e+16	SOCS3;MAGEL2;ECEL1;CRH;VWA5A;CARTPT;TAC1;GPR101;NTS
Central amygdalar nucleus	9/301	0.0748427	0.468412	-1.07146e+16	2.77761e+16	MEF2A;KLF8;MAGEL2;ECEL1;SNAI2;PIGM;FNDC3A;GPR101;NTS
r2 part of cochlear sensory column	9/301	0.0748427	0.468412	-1.07119e+16	2776929342511520	POU2F1;MAFB;GSX1;ELOVL2;CHD7;PRR15;CHST14;PAG1;KDM6A
isthmic part of mesencephalic trigeminal nucleus	9/301	0.0748427	0.468412	-1.05687e+16	2739792453572860	CYTH3;IGSF10;SLC7A6;EFNA2;CALCR;SP1;UBR4;NBEAL2;ISL1
superficial stratum of r1Tr	9/301	0.0748427	0.468412	-1.04761e+16	2.71578e+16	FBN2;ZC3H12C;PTBP1;FGD4;NR6A1;ZFP41;B3GNT7;CHD7;RHOBTB1
lateral anterior hypothalamic nucleus	9/301	0.0748427	0.468412	-1046097736448150	2711869134946130	MAGEL2;LIN28B;EFNA2;CALCR;GAL;CCNJ;MFAP2;ZBTB5;NTS
r6 part of ventral gigangocellular reticular area	9/301	0.0748427	0.468412	-1.04526e+16	2.70971e+16	TMEM194B;CCNE2;USP42;SETBP1;FRMD4A;TRIB3;AHR;ZFHX4;PAG1
mantle zone of r3Co	9/301	0.0748427	0.468412	-1044356124406500	2.70735e+16	SLC26A2;POU2F1;MAFB;GSX1;ELOVL2;CHD7;PKN2;CHST14;PAG1
Ansiform lobule	8/301	0.145838	0.587125	-1402110576277370	2.69943e+16	UBOX5;KCNK10;IGLON5;CHD7;SNAI2;AHR;LGR4;LNX2
r10 portion of the hypoglossal motor nucleus	9/301	0.0748427	0.468412	-1036122241988710	2.68601e+16	ITGB1;GAL;MTF2;UBR4;HS1BP3;SKP2;BAHCC1;ISL1;PAG1
polymorph layer of TuStr	9/301	0.0748427	0.468412	-1.02268e+16	2.65117e+16	MN1;DNMBP;RNPEPL1;RRAD;TAC1;NTS;ADAMTS9;ACVR2B;ISL1
Lateral septal nucleus, rostral (rostroventral) part	9/301	0.0748427	0.468412	-1.02178e+16	2.64883e+16	MC3R;MAGEL2;TMEM2;MFAP3;ECEL1;BMP2K;GPR3;NTS;CACNA1E
core part of the anterobasal nucleus	8/301	0.145838	0.587125	-1.35576e+16	2610198013118150	SUV420H2;MAGEL2;GAL;ECEL1;ASB4;ZBTB5;ISL1;IL13RA1
intermediate stratum of CbH	8/301	0.145838	0.587125	-1355094127122290	2608908511843670	ADAMTS16;STK36;SLC31A1;CHD7;INTS2;PRR15;PIGM;GLI2
Medial amygdalar nucleus, posterodorsal part	9/301	0.0748427	0.468412	-1.00511e+16	2605626393245670	MC4R;SLC31A2;YEATS2;ECEL1;AP1S2;PIGM;ZBTB34;CARTPT;GPR101
layer 5 of PRh-Ect	9/301	0.0748427	0.468412	-0.9954970060584195	2580693476909080	RHBDF1;ADAM17;NFATC3;PRR15;PAPD4;BAZ2A;ZBTB34;FNDC3A;ADAMTS9
r1 part of vestibular nucleus Y	9/301	0.0748427	0.468412	-0.994477718362397	2578051109235240	FBN2;ZC3H12C;STK36;SLC31A1;INTS2;PRR15;HBP1;CHD1;FBN1
intermediate stratum of DG	15/597	0.0897051	0.559821	-1.06836e+16	2.57606e+16	SLC44A5;CCNJ;ECEL1;GTF3A;LRRC16A;ISL1;TNRC6C;MN1;BTBD3;MFAP3;GSE1;PIGM;PRR12;GPR101;PRRT4
r3 part of the trigeminal motor nucleus	9/301	0.0748427	0.468412	-0.9907286518194494	2568332153263500	SLC45A4;IGSF10;GYS1;YEATS2;MTF2;GXYLT1;CSPG4;TMEM121;CTHRC1
intercalate nucleus	8/301	0.145838	0.587125	-1333399971189800	2567141621310590	VANGL1;RRAD;ECEL1;VASH2;PTPN4;GPR101;ISL1;BACH2
superficial stratum of r3Co	9/301	0.0748427	0.468412	-0.9862171250497946	2.55664e+16	SLC26A2;POU2F1;MAFB;GSX1;ELOVL2;CHD7;PKN2;PAG1;KDM6A
Anterior amygdalar area	8/301	0.145838	0.587125	-1.32563e+16	2552177319431870	MEF2A;SUV420H2;MN1;RNPEPL1;SLC31A2;MARVELD2;PIGM;MAGT1
isthmic portion of paranigral nucleus	8/301	0.145838	0.587125	-1.32488e+16	2.55075e+16	MC3R;DRAM1;USP42;PPP1R3D;VASH2;UBR4;FRMD4A;IL13RA1
layer 3 of PCx	9/301	0.0748427	0.468412	-0.977655569354835	2534441927141060	RHBDF1;ACVR1C;FAM124A;B3GNT7;G2E3;TNRC18;FADD;DUSP18;FSTL4
mantle zone of IC	9/301	0.0748427	0.468412	-0.9749367260805918	2.52739e+16	PIGC;CYTH3;ADAM17;SP1;ADAM12;AP1S2;ADAMTS9;ZFHX4;GLI3
dorsal subnucleus of MG	8/301	0.145838	0.587125	-1.31256e+16	2527026539635510	VANGL1;SLC44A5;MFAP3;REV1;USP51;GPR3;DUSP18;LRRC16A
r1 part of vestibulocerebellar nucleus	9/301	0.0748427	0.468412	-0.9726335775142203	2.52142e+16	FBN2;ZC3H12C;ZFP41;STK36;SLC31A1;INTS2;PRR15;HBP1;RHOBTB1
Cerebellar cortex	8/301	0.145838	0.587125	-1.3073e+16	2516885411904660	CYTH3;KCNK10;STK36;IGLON5;ELOVL2;CHD7;AHR;LGR4
Temporal association areas	9/301	0.0748427	0.468412	-0.9621067276779881	2494133624810940	RHBDF1;UBOX5;ADAM17;SLC10A7;STOM;PAPD4;BAZ2A;FADD;ADAMTS9
Taenia tecta, dorsal part, layer 4	9/301	0.0748427	0.468412	-0.9618428792663276	2493449632924760	SOCS3;TMEM2;TET2;HIVEP1;STC1;ARID3B;NUP98;DICER1;TMEM121
dorsolateral preisthmic part of periaqueductal gray	8/301	0.145838	0.587125	-1290733153024600	2.485e+16	CYTH3;LIN28B;MBD6;CCNE2;KIF16B;AP1S2;IGSF9;TMEM121
Primary somatosensory area, nose, layer 5	9/301	0.0748427	0.468412	-0.9348168932209223	242338836154981	RHBDF1;FOXD2;SLC10A7;BAZ2A;ZBTB34;POU2F2;ADAMTS9;PRPF8;CHFR
Zona incerta	9/301	0.0748427	0.468412	-0.9347049694555382	2.4231e+16	VANGL1;MEF2A;SLC45A4;IGSF10;SLC7A6;ECEL1;VASH2;ISL1;BACH2
lateral part of r6B	8/301	0.145838	0.587125	-125255293033247	2411490047867490	CALCR;CCNE2;TRAF3;GTF3A;PARP16;SKP2;ATG7;TIRAP
intermediate stratum of PHyB-V	8/301	0.145838	0.587125	-1.25056e+16	2407644982044710	SUV420H2;MAGEL2;CALCR;GAL;GSX1;UBR4;ASB4;CARTPT
lateral preoptic nucleus, PO2 part	8/301	0.145838	0.587125	-1.24969e+16	2.40597e+16	SUV420H2;MMP11;SLC7A6;MAGEL2;SH2D3C;MAGT1;JARID2;NTS
layer 5 of RSC	8/301	0.145838	0.587125	-1.24836e+16	2.40342e+16	CASZ1;ADAM17;ADAM12;IGDCC3;PAPD4;VPS37B;POU2F2;ADAMTS9
Piriform-amygdalar area, molecular layer	9/301	0.0748427	0.468412	-0.9257590132996969	2399907013554710	PHTF2;EML6;SLC26A2;EFNA2;ACVR1C;RRAD;GPR3;PRR12;ZCCHC3
Anterolateral visual area, layer 5	8/301	0.145838	0.587125	-1.24084e+16	2.38895e+16	RHBDF1;SLC10A7;STOM;PAPD4;PRKX;FADD;HIF1AN;ADAMTS9
intermediate stratum of p3ZL	8/301	0.145838	0.587125	-1.23971e+16	2386762234103960	VANGL1;RRAD;ECEL1;VASH2;PTPN4;GPR101;ISL1;BACH2
mantle zone of VTTh	8/301	0.145838	0.587125	-1.23871e+16	2.38485e+16	VANGL1;HMX3;TMEM2;RRAD;MFAP3;USP51;GPR3;PTPN4
Gustatory areas, layer 6b	8/301	0.145838	0.587125	-1.23806e+16	2.38359e+16	LIN28B;ADAM17;COL4A1;IGDCC3;KREMEN1;LPAR2;FNDC3A;POU2F2
Primary somatosensory area, unassigned, layer 4	9/301	0.0748427	0.468412	-0.9157491867195102	2373957870560540	RHBDF1;ACVR1C;G2E3;PAPD4;BAZ2A;TNRC18;FADD;ZCCHC3;ADAMTS9
amygdalohippocampal area	8/301	0.145838	0.587125	-1227879933229790	236398811359924	TNRC6C;ADAMTS16;EML6;RNPEPL1;USP53;ECEL1;STC1;GPR101
periventricular stratum of m2ADL	8/301	0.145838	0.587125	-1.22355e+16	2355659747263750	CYTH3;LIN28B;MBD6;CCNE2;KIF16B;AP1S2;IGSF9;TMEM121
internal globus pallidus	8/301	0.145838	0.587125	-1215876693867800	23408787570502	VANGL1;MN1;CCNJ;RAB3D;ECEL1;GTF3A;PRRT4;ISL1
Islands of Calleja	8/301	0.145838	0.587125	-1.21465e+16	2.33852e+16	MC4R;MN1;DNMBP;ADAM12;NPY1R;TAC1;NTS;ISL1
intermediate stratum of AOB	8/301	0.145838	0.587125	-1.21392e+16	2337112759309110	KDM6B;TMEM2;TRAF4;MARVELD2;NFATC3;ZBTB5;ACVR2B;IKZF4
Crus 2, molecular layer	8/301	0.145838	0.587125	-1.21258e+16	2.33453e+16	CYTH3;KCNK10;IGLON5;CHD7;SNAI2;AHR;LGR4;LNX2
mantle zone of AOB	8/301	0.145838	0.587125	-1.21099e+16	2.33147e+16	KDM6B;PTBP1;TMEM2;NFATC3;BMP2K;ACVR2B;LGR4;KDM6A
layer 2 of LOT	8/301	0.145838	0.587125	-1.20029e+16	2.31087e+16	LMBR1L;MC4R;MN1;RNPEPL1;MARVELD2;STC1;ZBTB34;MAGT1
r3 part of cochlear sensory column	9/301	0.0748427	0.468412	-0.8913688969032992	2.31076e+16	SLC26A2;POU2F1;MAFB;GSX1;ELOVL2;CHD7;PKN2;CHST14;PAG1
superficial stratum of r8Tr	9/301	0.0748427	0.468412	-0.8897604209772824	2.30659e+16	SLC45A4;MC4R;ZC3H12C;INTS2;VASH2;GXYLT1;HBP1;IKZF4;GLIS2
ventral entopeduncular nucleus	9/301	0.0748427	0.468412	-0.8884161551269866	2303100624475730	LMBR1L;GAL;VASH2;BMP2K;MAGT1;JARID2;ISL1;TNRC6A;GLI3
intermediate stratum of PalSe	8/301	0.145838	0.587125	-1.19569e+16	2302019490227360	SOCS3;MN1;MAGEL2;TMEM2;ECEL1;CARTPT;NTS;ISL1
hippocampus (cortex Ammonis)	8/301	0.145838	0.587125	-1.18897e+16	228906904570914	SLC44A5;TNRC6C;ADCY9;YEATS2;COL4A1;MFAP3;RAVER2;GSE1
Anteromedial visual area, layer 4	8/301	0.145838	0.587125	-1.18208e+16	2275814146916170	CDKL5;RAB3D;ELOVL2;CAPRIN2;TNRC18;FADD;BCOR;STK40
Orbital area, medial part, layer 5	8/301	0.145838	0.587125	-1176094367685520	2264287435959970	TRAF4;HIVEP1;STC1;ARID3B;NUP98;DICER1;GLI3;TMEM121
periventricular stratum of p1B	8/301	0.145838	0.587125	-1.176e+16	2.26411e+16	ADAMTS16;FAM83H;SPRED2;SOCS3;DENND1B;PPP1R3D;CARTPT;IKZF4
Orbital area, medial part, layer 6a	8/301	0.145838	0.587125	-1.17352e+16	2.25933e+16	TRAF4;HIVEP1;STC1;ARID3B;DICER1;STK40;GLI3;TMEM121
Anterior olfactory nucleus, posteroventral part	8/301	0.145838	0.587125	-1.16069e+16	2.23463e+16	MN1;DNMBP;ZFP41;RRAD;BTBD3;ADAMTS9;STK40;FOSL2
Frontal pole, cerebral cortex	8/301	0.145838	0.587125	-1.15628e+16	2.22613e+16	FAM124A;ADAM12;EPC1;PKN2;CHST14;LRRC16A;GLI3;TMEM121
Pedunculopontine nucleus	8/301	0.145838	0.587125	-1.14899e+16	2212107863673210	CHRM2;MEF2A;DENND1B;IGSF10;SLC7A6;ZBTB5;GPR101;STK40
r2 part of trigeminal sensory column	8/301	0.145838	0.587125	-1146644779182290	2.20759e+16	PTBP1;IGSF10;FGD4;ZFP41;INTS2;HBP1;HIF1AN;CTHRC1
dorsal part of alar p3	8/301	0.145838	0.587125	-1.14268e+16	2.19995e+16	VANGL1;ZC3H12C;MAGEL2;SLC31A1;ECEL1;CARTPT;BAHCC1;GLI2
intermediate stratum of PO1	8/301	0.145838	0.587125	-1.13672e+16	2188479034233880	SUV420H2;MAGEL2;CALCR;GAL;ECEL1;ASB4;GPR101;NTS
r2 part of anteroventral cochlear nucleus	8/301	0.145838	0.587125	-1.13646e+16	2.18797e+16	POU2F1;MAFB;GSX1;ELOVL2;CHD7;CHST14;PAG1;KDM6A
layer 2 of VPrP cortex	8/301	0.145838	0.587125	-1.13201e+16	2.17941e+16	MN1;DNMBP;RNPEPL1;RRAD;BTBD3;MTF2;CRH;ZBTB34
r10 part of basomedial reticular formation	8/301	0.145838	0.587125	-1.13034e+16	2.1762e+16	POU2F1;ZFP41;SETBP1;MTF2;CTDSPL;SKP2;BAHCC1;BACH2
superficial stratum of p3B	8/301	0.145838	0.587125	-1128458345200370	2.17258e+16	LMBR1L;DENND1B;VASH2;MAGT1;JARID2;ATG7;PRRT4;IL13RA1
central part of VMH	8/301	0.145838	0.587125	-1119680166524510	2155675431338290	DLX1;LARS2;MAGEL2;GAL;ECEL1;ASB4;GPR101;ISL1
mantle zone of PcPV	8/301	0.145838	0.587125	-1.11924e+16	2.15483e+16	CHRM2;HMX3;CALCR;SP1;CAPRIN2;AHR;CHFR;IKZF4
PcPV part of the periaqueductal gray	8/301	0.145838	0.587125	-1.1168e+16	2150127994590280	ADAMTS16;SOCS3;HMX3;PPP1R3D;GTF3A;FRMD4A;ARID3B;IKZF4
Substantia nigra, reticular part	8/301	0.145838	0.587125	-1.1151e+16	2146862276753850	LMBR1L;DENND1B;VASH2;TRIB3;MAGT1;PRRT4;FBN1;IL13RA1
Primary somatosensory area, barrel field, layer 5	8/301	0.145838	0.587125	-1.11375e+16	2144261883093880	RHBDF1;PHTF2;FOXD2;ACVR1C;SLC10A7;BTBD3;PAPD4;ADAMTS9
cerebellar nuclei of CbH	8/301	0.145838	0.587125	-1.10955e+16	2.13616e+16	ADAMTS16;STK36;SLC31A1;CHD7;INTS2;PRR15;PIGM;GLI2
Septohippocampal nucleus	8/301	0.145838	0.587125	-1.10919e+16	2135485103319840	SLC44A5;GALNT7;SLC10A7;USP42;ASB4;PRKX;GPR3;LNX2
pyramidal layer of IG	8/301	0.145838	0.587125	-1.10775e+16	2132705772633280	SLC44A5;GALNT7;CHD9;PPP1R3D;PRKX;HS1BP3;SKP2;BACH2
Barrington's nucleus	8/301	0.145838	0.587125	-1.0978e+16	2113558803398230	LIN28B;CALCR;DRAM1;GAL;CRH;ASB4;BTBD7;CHFR
intermediate stratum of OB	8/301	0.145838	0.587125	-1.09549e+16	2109112419407820	RAVER2;PKN2;HBP1;LRRC16A;ACVR2B;CHD1;LGR4;GLI3
r7 part of the trigeminal column	8/301	0.145838	0.587125	-1.09354e+16	2.10534e+16	CHRM2;MC4R;ZC3H12C;DNMT3A;GTF3A;PARP16;IKZF4;GLIS2
r8 part of the paragigantocellular nucleus	8/301	0.145838	0.587125	-1.09136e+16	2.10116e+16	ADAMTS16;ADAM17;TRAF4;CCNE2;SETBP1;STAC;DNMT3A;CRH
Medial mammillary nucleus	10/388	0.130528	0.587125	-1.02635e+16	2.08983e+16	LMBR1L;MAGEL2;EML6;CCNE2;TRIB3;ASB4;CARTPT;POU2F2;GPR156;IL13RA1
Gracile nucleus	8/301	0.145838	0.587125	-1.08347e+16	2085969326993910	RHBDF1;HMX3;GAL;STK36;CAPRIN2;ADAM12;NUP98;ZFHX4
Central amygdalar nucleus, medial part	8/301	0.145838	0.587125	-1.07605e+16	2.07168e+16	MEF2A;CASZ1;MAGEL2;SLC31A2;ECEL1;PIGM;GPR101;NTS
Linear nucleus of the medulla	8/301	0.145838	0.587125	-1.06775e+16	2055701105525290	FOXD2;DLX5;ELOVL2;DNMT3A;STC1;PARP16;ATG7;TIRAP
pallidal islands of Calleja	8/301	0.145838	0.587125	-1.06071e+16	2.04214e+16	LMBR1L;DNMBP;EFNA2;TRAF4;MARVELD1;CREM;TAC1;IL13RA1
r9 part of gigantocellular reticular area	8/301	0.145838	0.587125	-1054054238408860	2029328457329800	ADAMTS16;FAM83H;POU2F1;SETBP1;MTF2;CRH;STC1;BACH2
Infralimbic area, layer 1	8/301	0.145838	0.587125	-1049991306781920	2021506257607740	SLC44A5;GALNT7;USP42;BMP2K;GXYLT1;NBEAL2;BAHCC1;IKZF4
Lateral septal nucleus, ventral part	8/301	0.145838	0.587125	-1.04879e+16	2.01919e+16	MEF2A;SOCS3;DLX1;MAGEL2;ECEL1;CARTPT;GPR101;NTS
Dentate nucleus	8/301	0.145838	0.587125	-1047736526959870	2017165220219750	ADAMTS16;STK36;KIF16B;CHD7;PRR15;AHR;GPR156;KDM6A
septodiagonal transition area	8/301	0.145838	0.587125	-1.04751e+16	2016735669806050	MN1;GAL;ECEL1;VWA5A;CARTPT;TAC1;NTS;ISL1
Globus pallidus, internal segment	8/301	0.145838	0.587125	-1045696781298240	2.01324e+16	VANGL1;MEF2A;ITGB1;EML6;CCNJ;VASH2;PIGM;ISL1
layer 5 of OCx	8/301	0.145838	0.587125	-1.04521e+16	2.0123e+16	PTBP1;CDKL5;STK35;ELOVL2;BMF;TNRC18;FADD;ADAMTS9
septohypothalamic nucleus	8/301	0.145838	0.587125	-1.04326e+16	2.00855e+16	MAGEL2;CALCR;GSX1;PKN2;ASB4;CARTPT;GPR101;NTS
superficial stratum of r7Lim	8/301	0.145838	0.587125	-1.04318e+16	2008397000560200	MC4R;DLX1;MARVELD2;SETBP1;ELOVL2;DNMT3A;PARP16;TIRAP
periventricular stratum of p3ZL	8/301	0.145838	0.587125	-1.03714e+16	1.99676e+16	VANGL1;MAGEL2;CALCR;ECEL1;CAPRIN2;CARTPT;GPR101;TNRC6A
Nucleus ambiguus, ventral division	8/301	0.145838	0.587125	-1.03706e+16	1996617296509390	MC4R;CALCR;CCNE2;MARVELD2;SETBP1;DNMT3A;PARP16;TIRAP
Primary somatosensory area, barrel field, layer 2/3	8/301	0.145838	0.587125	-1.03682e+16	1996147071819820	RHBDF1;LARS2;ACVR1C;SLC10A7;FAM124A;B3GNT7;TNRC18;FADD
prethalamic eminence	8/301	0.145838	0.587125	-1.03165e+16	1986203234800310	VANGL1;ZC3H12C;MAGEL2;SLC31A1;ECEL1;CARTPT;BAHCC1;GLI2
reticular formation of CoPL	8/301	0.145838	0.587125	-1.02868e+16	198046778386993	CYTH3;CHRM2;SLC7A6;SP1;ONECUT1;AP1S2;GPR101;LRRC16A
periventricular stratum of Ist	8/301	0.145838	0.587125	-1.02419e+16	1.97184e+16	CYTH3;SLC45A4;DENND1B;SLC7A6;SP1;BMP2K;CTDSPL;ISL1
Agranular insular area, dorsal part, layer 6a	8/301	0.145838	0.587125	-1.01928e+16	1.96237e+16	LIN28B;DNMBP;COL4A1;IGDCC3;KREMEN1;PAPD4;POU2F2;ADAMTS9
Frontal pole, layer 1	8/301	0.145838	0.587125	-1.00095e+16	1.92708e+16	FAM124A;EPC1;PKN2;CHST14;LRRC16A;IKZF4;GLI3;TMEM121
Taenia tecta, ventral part, layer 2	8/301	0.145838	0.587125	-0.9999905902278502	1.92524e+16	SOCS3;CCNJ;SETBP1;MARVELD1;IGDCC3;ARID3B;DICER1;PRRT4
Paraventricular hypothalamic nucleus, descending division, lateral parvicellular part	8/301	0.145838	0.587125	-0.9990758619214651	1.92348e+16	MAGEL2;LIN28B;MBD6;GAL;ECEL1;ZBTB5;GPR101;ISL1
r8 part of the trigeminal column	8/301	0.145838	0.587125	-0.996846883662485	1.91919e+16	MC4R;ZC3H12C;INTS2;DNMT3A;VASH2;GXYLT1;IKZF4;GLIS2
intermediate part of the arcuate nucleus	8/301	0.145838	0.587125	-0.9964988504632483	1918519371445380	DLX1;MAGEL2;ASB4;CARTPT;GPR101;ISL1;TNRC6A;IL13RA1
Primary visual area	8/301	0.145838	0.587125	-0.993042142446111	1.91186e+16	GALNT7;CASZ1;STK35;TNRC18;PRKX;FADD;ADAMTS9;HMX2
diagonal domain	8/301	0.145838	0.587125	-0.9914579668177423	1908814359825340	MN1;CCNJ;ECEL1;GTF3A;MAGT1;PRR12;PRRT4;ISL1
mantle zone of r2Tr	8/301	0.145838	0.587125	-0.9860835160852071	1.89847e+16	PTBP1;IGSF10;FGD4;ZFP41;INTS2;HBP1;HIF1AN;CTHRC1
Temporal association areas, layer 5	8/301	0.145838	0.587125	-0.9855514315346692	1897442743738240	RHBDF1;ADAM17;SLC10A7;STOM;PAPD4;BAZ2A;FADD;ADAMTS9
mantle zone of CA	8/301	0.145838	0.587125	-0.9846272010439585	1.89566e+16	SLC44A5;TNRC6C;ADCY9;YEATS2;COL4A1;MFAP3;RAVER2;GSE1
r8 alar plate	8/301	0.145838	0.587125	-0.983447247092925	1.89339e+16	MC4R;ZC3H12C;SETBP1;INTS2;DNMT3A;GXYLT1;TIRAP;IKZF4
pallidum (globus pallidus complex)	8/301	0.145838	0.587125	-0.9830490287104403	1.89262e+16	MN1;ACVR1C;GTF3A;TET1;TAC1;NTS;PRRT4;ISL1
dorsal tuberomammillary nucleus, intermediate part (histaminergic)	8/301	0.145838	0.587125	-0.9812877163031246	1.88923e+16	SUV420H2;MAGEL2;CALCR;GAL;GSX1;UBR4;ASB4;CARTPT
superficial stratum of r8BI	8/301	0.145838	0.587125	-0.9789975481685828	1.88482e+16	ADAMTS16;ADAM17;TRAF4;CCNE2;SETBP1;STAC;DNMT3A;CRH
superficial stratum of SePal	8/301	0.145838	0.587125	-0.9769899862694613	1.88096e+16	DRAM1;ADAM12;NPY1R;CARTPT;TAC1;ISL1;IL13RA1;TMEM121
superficial stratum of r8Lim	8/301	0.145838	0.587125	-0.9742724339591691	1.87573e+16	CHRM2;SUV420H2;GYS1;SETBP1;ELOVL2;CSPG4;NBEAL2;GLI2
perirhinal-ectorhinal cortex	8/301	0.145838	0.587125	-0.9737787180552546	1.87478e+16	RHBDF1;ARV1;ADAM17;PAPD4;BAZ2A;ZBTB34;FADD;ADAMTS9
intermediate stratum of PThE	8/301	0.145838	0.587125	-0.9720639129850345	1.87148e+16	VANGL1;ZC3H12C;MAGEL2;SLC31A1;ECEL1;CARTPT;BAHCC1;GLI2
isthmic part of the periaqueductal gray	8/301	0.145838	0.587125	-0.9718886919204887	1.87114e+16	CYTH3;SLC45A4;DENND1B;SLC7A6;SP1;BMP2K;CTDSPL;ISL1
Ectorhinal area	8/301	0.145838	0.587125	-0.9696708205582085	1.86687e+16	RHBDF1;UBOX5;ADAM17;SLC10A7;USP53;MARVELD2;PAPD4;FADD
periventricular stratum of PcPV	8/301	0.145838	0.587125	-0.9587026378828705	1.84575e+16	ADAMTS16;SOCS3;HMX3;PPP1R3D;GTF3A;FRMD4A;ARID3B;IKZF4
mantle zone of r7Tr	8/301	0.145838	0.587125	-0.9567602062960642	1.84201e+16	CHRM2;MC4R;ZC3H12C;DNMT3A;GTF3A;PARP16;IKZF4;GLIS2
Accessory olfactory bulb, mitral layer	8/301	0.145838	0.587125	-0.9547545769927327	1838150791729640	PTBP1;TMEM2;GSX1;MARVELD2;NFATC3;ZBTB5;ACVR2B;KDM6A
Retrosplenial area, lateral agranular part, layer 5	8/301	0.145838	0.587125	-0.9540454378452062	1.83679e+16	ADAM17;RAB3D;ELOVL2;TNRC18;TCF20;FADD;BCOR;IGSF9
Olfactory tubercle, pyramidal layer	8/301	0.145838	0.587125	-0.9532464641636009	1.83525e+16	MN1;DNMBP;RNPEPL1;RRAD;VWA5A;TAC1;NTS;ISL1
r2 part of the trigeminal motor nucleus	8/301	0.145838	0.587125	-0.9502046361860756	1829390972716860	IGSF10;GYS1;USP53;YEATS2;MTF2;HIF1AN;TMEM121;CTHRC1
r7 portion of ambiguous motor nucleus	8/301	0.145838	0.587125	-0.9498214020812018	1.82865e+16	MC4R;DLX1;MARVELD2;SETBP1;ELOVL2;DNMT3A;PARP16;TIRAP
laterostriatal stripe	8/301	0.145838	0.587125	-0.9489701177454342	1.82701e+16	CASZ1;ACVR1C;RAB3D;REV1;RBM41;KREMEN1;PAPD4;PIGM
central nucleus of the inferior colliculus	8/301	0.145838	0.587125	-0.9474543800112446	1.8241e+16	CYTH3;ADAM17;SP1;ADAM12;AP1S2;ADAMTS9;ZFHX4;GLI3
Posterior hypothalamic nucleus	8/301	0.145838	0.587125	-0.9450776092586808	1.81952e+16	MEF2A;MAGEL2;CALCR;COL4A1;UBR4;ASB4;CARTPT;TNRC6A
parvocellular part of r8LRt	8/301	0.145838	0.587125	-0.9448746141276406	1.81913e+16	MC3R;CCNE2;SETBP1;CRH;PARP16;ACVR2B;CHD1;PSKH1
lateral periretromammillary nucleus	8/301	0.145838	0.587125	-0.9419047527332667	1813411539145460	LMBR1L;LARS2;EML6;VWA5A;ASB4;PCTP;TAC1;ATG7
superficial stratum of r2Co	8/301	0.145838	0.587125	-0.939503228765494	1.80879e+16	POU2F1;MAFB;GSX1;ELOVL2;CHD7;CHST14;PAG1;KDM6A
mantle zone of the IG	8/301	0.145838	0.587125	-0.9389318314933752	1.80769e+16	SLC44A5;GALNT7;CHD9;PPP1R3D;PRKX;HS1BP3;SKP2;BACH2
ventral part of PcP	8/301	0.145838	0.587125	-0.9379272156010026	1.80575e+16	CHRM2;HMX3;CALCR;SP1;CAPRIN2;AHR;CHFR;IKZF4
Fundus of striatum	8/301	0.145838	0.587125	-0.9370613391360926	1.80409e+16	MEF2A;MN1;CASZ1;TET1;PIGM;TAC1;NTS;PRRT4
intermediate stratum of r2Tr	8/301	0.145838	0.587125	-0.9359476674686442	1.80194e+16	ZC3H12C;IGSF10;CHD9;CAPRIN2;INTS2;GXYLT1;HBP1;CTHRC1
intermediate stratum of IC	8/301	0.145838	0.587125	-0.9349463398731264	1800014785240040	CYTH3;ADAM17;SP1;ADAM12;AP1S2;ADAMTS9;ZFHX4;GLI3
accumbens nucleus, core domain	8/301	0.145838	0.587125	-0.9327725642930965	1795829702078600	MN1;TMEM2;ADAM12;BMP2K;PAPD4;CARTPT;TAC1;CACNA1E
Prelimbic area, layer 6a	8/301	0.145838	0.587125	-0.9191256864217495	1.76956e+16	ITSN2;KREMEN1;HIVEP1;STC1;DICER1;STK40;GLI3;TMEM121
r4 part of trigeminal sensory column	8/301	0.145838	0.587125	-0.9179719808618699	1.76733e+16	SLC45A4;ZC3H12C;IGSF10;MAFB;MTF2;VASH2;HBP1;GLIS2
Striatum ventral region	8/301	0.145838	0.587125	-0.9167905230166971	1.76506e+16	MN1;DNMBP;RRAD;ADAM12;CARTPT;TAC1;NTS;ISL1
mantle zone of r9BM	8/301	0.145838	0.587125	-0.9118838888273375	1.75561e+16	ADAMTS16;POU2F1;GAL;SETBP1;STAC;MTF2;CRH;HS1BP3
Medial septal nucleus	8/301	0.145838	0.587125	-0.9047969879854258	1.74197e+16	MEF2A;ADAMTS16;MN1;MAGEL2;MFAP3;CARTPT;NTS;ISL1
OB outer plexiform layer	8/301	0.145838	0.587125	-0.9037026958580341	1.73986e+16	RAVER2;PKN2;HBP1;LRRC16A;ACVR2B;CHD1;LGR4;GLI3
Motor nucleus of trigeminal	8/301	0.145838	0.587125	-0.9028203476459122	1.73816e+16	IGSF10;GYS1;USP53;CHD9;GXYLT1;CSPG4;TMEM121;CTHRC1
OB granular layer	8/301	0.145838	0.587125	-0.898171384567888	1.72921e+16	KDM6B;TMEM2;GSX1;ACVR2B;CHD1;LGR4;GLI3;KDM6A
Midbrain reticular nucleus, retrorubral area	8/301	0.145838	0.587125	-0.893417675161877	1.72006e+16	MEF2A;IGSF10;SLC7A6;KIF16B;STAC;VASH2;GPR101;IL13RA1
p1 portion of the paranigral nucleus	8/301	0.145838	0.587125	-0.8823554821544548	1.69876e+16	ITGB1;IGSF10;SETBP1;MARVELD1;PPP1R3D;FRMD4A;FBN1;IL13RA1
layer 2 of OCx	8/301	0.145838	0.587125	-0.8784655907130356	1691274658418010	PIGC;GALNT7;ELOVL2;TNRC18;FADD;BCOR;DUSP18;IGSF9
Medulla, sensory related	8/301	0.145838	0.587125	-0.8750899803184261	168477573076797	FBN2;MC4R;ZC3H12C;INTS2;GXYLT1;HBP1;IKZF4;FBN1
Lateral visual area, layer 6a	8/301	0.145838	0.587125	-0.8737446368887177	1.68219e+16	RHBDF1;DENND1B;SLC10A7;FCHO2;PAPD4;BAZ2A;FNDC3A;ADAMTS9
Posterolateral visual area, layer 5	8/301	0.145838	0.587125	-0.8726742480947303	1680124818160060	RHBDF1;SOCS3;ADAM17;SLC10A7;NPY1R;PAPD4;FADD;ADAMTS9
Inferior colliculus, central nucleus	8/301	0.145838	0.587125	-0.8696551629367566	1.67431e+16	CYTH3;ADAM17;TRAF4;SP1;ADAM12;ADAMTS9;ZFHX4;GLI3
periventricular stratum of SeStr	8/301	0.145838	0.587125	-0.8652634383529105	1.66586e+16	MN1;TMEM2;ADAM12;BMP2K;PAPD4;CARTPT;TAC1;CACNA1E
Nucleus ambiguus	8/301	0.145838	0.587125	-0.8620525542502281	1.65968e+16	CALCR;CCNE2;MARVELD2;SETBP1;ELOVL2;DNMT3A;PARP16;TIRAP
rhombomere 10	8/301	0.145838	0.587125	-0.8574541386068937	1.65082e+16	GAL;SETBP1;MTF2;TRIB3;HS1BP3;SKP2;BACH2;IKZF4
Dentate gyrus	8/320	0.183911	0.712651	-0.9695573297057777	164175348951584	SLC44A5;TNRC6C;BTBD3;MFAP3;ADAMTS17;DOT1L;GSE1;LRRC16A
r3 part of lateral pontine nuclei	8/301	0.145838	0.587125	-0.8417695571448206	1.62063e+16	LMBR1L;LARS2;SETBP1;TRIB3;MAGT1;PRRT4;TNRC6A;CTHRC1
parasubthalamic nucleus (migrated)	8/301	0.145838	0.587125	-0.8414808054590261	1.62007e+16	SUV420H2;LMBR1L;EML6;SP1;CARTPT;JARID2;ATG7;FOSL2
mantle zone of Pal	8/301	0.145838	0.587125	-0.8366828545638327	1610832028045710	MN1;ACVR1C;GTF3A;TET1;TAC1;NTS;PRRT4;ISL1
medial part of r9B	8/301	0.145838	0.587125	-0.835614613580974	1.60878e+16	ADAMTS16;POU2F1;GAL;SETBP1;STAC;MTF2;CRH;HS1BP3
lambdoid septal zone	8/301	0.145838	0.587125	-0.8329930281134779	1.60373e+16	MN1;MAGEL2;VWA5A;TRIB3;CARTPT;TAC1;NTS;ISL1
layer 6b of PaS	8/301	0.145838	0.587125	-0.8210308004848254	1.5807e+16	FBN2;PTBP1;BTG2;EFNA2;RAB3D;BMF;ARID3B;GLI3
Medial amygdalar nucleus, posteroventral part	8/301	0.145838	0.587125	-0.8138739502069331	1.56692e+16	ADAMTS16;LMBR1L;RNPEPL1;YEATS2;AP1S2;STC1;CSPG4;MAGT1
lateral septal nucleus, intermedio-intermediate part	8/301	0.145838	0.587125	-0.8122436530425055	1563780211057130	SOCS3;MN1;MAGEL2;TMEM2;ECEL1;CARTPT;NTS;ISL1
superficial stratum of r9Tr	8/301	0.145838	0.587125	-0.8056947172253712	1.55117e+16	FBN2;MC4R;ELOVL2;INTS2;VWA5A;GXYLT1;NBEAL2;IKZF4
mantle zone of OCx	8/301	0.145838	0.587125	-0.8036678028379632	1.54727e+16	GALNT7;ELOVL2;TNRC18;FADD;BCOR;DUSP18;ADAMTS9;STK40
ventral tier of thalamus	8/301	0.145838	0.587125	-0.8023049524716545	1544645628449930	VANGL1;HMX3;TMEM2;RRAD;MFAP3;USP51;GPR3;PTPN4
superficial stratum of OCx (cortical plate/marginal zone)	8/301	0.145838	0.587125	-0.782756737459286	1.50701e+16	GALNT7;ELOVL2;TNRC18;FADD;BCOR;DUSP18;ADAMTS9;STK40
superficial stratum of r6Lim	8/301	0.145838	0.587125	-0.7799543182766511	150161484658072	ITGB1;GYS1;CALCR;CCNE2;IGDCC3;INTS2;PARP16;ATG7
Nucleus of Darkschewitsch	8/301	0.145838	0.587125	-0.7787298201745837	1.49926e+16	ADAMTS16;SPRED2;SOCS3;DENND1B;PPP1R3D;PARP16;CARTPT;IKZF4
intermediate stratum of PO2	8/301	0.145838	0.587125	-0.7783059534854222	1498441315791680	SUV420H2;MMP11;SLC7A6;MAGEL2;SH2D3C;MAGT1;JARID2;NTS
mantle zone of r4Tr	8/301	0.145838	0.587125	-0.7779511276500537	1.49776e+16	SLC45A4;ZC3H12C;IGSF10;MAFB;MTF2;VASH2;HBP1;GLIS2
Mediodorsal nucleus of the thalamus, central part	8/301	0.145838	0.587125	-0.7689994390965248	1.48052e+16	VANGL1;LIN28B;TMEM2;SETBP1;REV1;OXSR1;PTPN4;ZCCHC3
molecular layer of CbHCx	8/301	0.145838	0.587125	-0.762066196062244	1.46718e+16	CYTH3;KCNK10;IGLON5;CHD7;SNAI2;AHR;LGR4;LNX2
Primary somatosensory area, barrel field, layer 4	8/301	0.145838	0.587125	-0.7612303828256887	1.46557e+16	RHBDF1;ACVR1C;SLC10A7;PAPD4;ZBTB34;TNRC18;FADD;ADAMTS9
lateral part of r1B	8/301	0.145838	0.587125	-0.7611112137009082	1465336971167280	DENND1B;IGSF10;CALCR;GAL;KIF16B;SLC31A1;ASB4;LGR4
mantle zone of r1BL	8/301	0.145838	0.587125	-0.7603616687675441	1.46389e+16	DENND1B;IGSF10;CALCR;GAL;KIF16B;SLC31A1;ASB4;LGR4
r9 part of basomedial reticular formation	8/301	0.145838	0.587125	-0.7592755799029621	1461802898851390	FAM83H;MC3R;ZFP41;SETBP1;MTF2;GTF3A;BACH2;TMED5
Piriform area, pyramidal layer	8/301	0.145838	0.587125	-0.7498692568361925	1.44369e+16	TRAF4;RNPEPL1;RRAD;BTBD3;MTF2;CRH;ZBTB34;ACVR2B
layer 6 of OCx	8/301	0.145838	0.587125	-0.7491017860635131	1.44222e+16	PTBP1;CDKL5;STK35;SLC31A2;HIVEP1;BMF;FADD;ADAMTS9
Facial motor nucleus	8/330	0.205518	0.712651	-0.9105538670685333	1.4407e+16	ITGB1;GYS1;CALCR;CCNE2;IGDCC3;INTS2;PARP16;ATG7
layer 2 of PRh-Ect	8/301	0.145838	0.587125	-0.7456232835844339	1.43552e+16	RHBDF1;ARV1;ADAM17;MARVELD2;PAPD4;BAZ2A;ZBTB34;FADD
mantle zone of DG	14/599	0.14871	0.597584	-0.7513469484033565	1.43188e+16	SLC44A5;CCNJ;ECEL1;GTF3A;MAGT1;LRRC16A;ISL1;TNRC6C;MN1;BTBD3;MFAP3;GSE1;PRR12;PRRT4
cerebellar nuclei of CbV	7/301	0.25751	0.712651	-1053862968169040	1429773395652950	CYTH3;STK36;SLC31A1;SP1;CHD7;G2E3;GLI2
Purkinje cell layer of CbHCx	8/301	0.145838	0.587125	-0.7399826635144465	1.42466e+16	KCNK10;IGLON5;CHD7;SNAI2;AHR;LGR4;PAG1;LNX2
subpallial septum	8/301	0.145838	0.587125	-0.7399661429905845	1.42463e+16	MC3R;MAGEL2;TMEM2;MFAP3;ECEL1;CARTPT;NTS;ISL1
mantle zone of PThE	8/301	0.145838	0.587125	-0.7324704506453816	1.4102e+16	VANGL1;ZC3H12C;MAGEL2;SLC31A1;ECEL1;CARTPT;BAHCC1;GLI2
layer 4 of OCx	8/301	0.145838	0.587125	-0.724645720442298	1.39513e+16	GALNT7;CDKL5;STK35;NPY1R;TNRC18;PRKX;FADD;ADAMTS9
Substantia innominata	8/301	0.145838	0.587125	-0.7206839865716047	1.3875e+16	MEF2A;MN1;RRAD;ECEL1;GTF3A;NTS;PRRT4;ISL1
Paraventricular hypothalamic nucleus, descending division	8/301	0.145838	0.587125	-0.7204800843283737	1387111483251590	MAGEL2;LIN28B;MBD6;GAL;ECEL1;ZBTB5;GPR101;ISL1
anterior olfactory area, ventral part	7/301	0.25751	0.712651	-1015033991244830	1.37709e+16	TMEM194B;SETBP1;MARVELD1;GSE1;PRRT4;LGR4;FOSL2
bed nucleus of the stria terminalis, laterocentral division	7/301	0.25751	0.712651	-1.01169e+16	1.37255e+16	MN1;TMEM2;ACVR1C;SLC31A1;ECEL1;CARTPT;NTS
mantle zone of r6BL	8/301	0.145838	0.587125	-0.7103936388155251	1.36769e+16	CALCR;CCNE2;TRAF3;GTF3A;PARP16;SKP2;ATG7;TIRAP
superficial stratum of DgSe	8/301	0.145838	0.587125	-0.7007519306983122	1.34913e+16	MN1;CALCR;GAL;GSX1;CARTPT;ISL1;TNRC6A;IL13RA1
Primary somatosensory area, unassigned	8/301	0.145838	0.587125	-0.6940721127798924	1.33627e+16	ACVR1C;G2E3;BAZ2A;FADD;ARID3B;POU2F2;ZCCHC3;ADAMTS9
layer 3 of OCx	8/301	0.145838	0.587125	-0.69257356049884	1333384169334700	GALNT7;ELOVL2;NPY1R;TNRC18;PRKX;FADD;BCOR;DUSP18
Orbital area, medial part, layer 1	8/301	0.145838	0.587125	-0.6864298418695371	1.32156e+16	GALNT7;TRAF4;KIF16B;ADAM12;BMP2K;PARP16;NBEAL2;IKZF4
episupraoptic nucleus	7/301	0.25751	0.712651	-0.9716704405279505	1318262987855930	ACVR1C;VWA5A;CREM;MAGT1;MBNL3;IL13RA1;TMEM121
intermediate stratum of r7Tr	7/301	0.25751	0.712651	-0.970579957212371	1316783531721580	CHRM2;MC4R;ELOVL2;DNMT3A;GTF3A;PARP16;GLIS2
external part of AOV	7/301	0.25751	0.712651	-0.9641320023255948	1308035606581470	SUV420H2;DLX1;GSX1;DNMT3B;ZDHHC13;CACNA1D;LGR4
periventricular part of StrSe	8/301	0.145838	0.587125	-0.6778903096224793	1305115093832010	MC3R;MAGEL2;TMEM2;MFAP3;ECEL1;ADAM12;BMP2K;CHD1
superficial stratum of PHyB-P	8/301	0.145838	0.587125	-0.6748925699148123	1299343665498660	LMBR1L;LARS2;EML6;VWA5A;ASB4;PCTP;TAC1;ATG7
mantle zone of r8Tr	8/301	0.145838	0.587125	-0.6740165322035787	1.29766e+16	MC4R;ZC3H12C;INTS2;DNMT3A;VASH2;GXYLT1;IKZF4;GLIS2
r9 part of the lateral reticular nucleus	8/301	0.145838	0.587125	-0.6722976088245581	1294347690724100	CCNE2;SETBP1;ELOVL2;DNMT3A;PARP16;CSPG4;NBEAL2;ACVR2B
lateral TG part of the periaqueductal gray	8/301	0.145838	0.587125	-0.6700919103682641	1.2901e+16	CHRM2;SLC45A4;ADAM17;TRAF4;SP1;CAPRIN2;GPR101;SNTB2
nucleus of the stria medullaris (prethalamic)	8/301	0.145838	0.587125	-0.669825349555862	1289587948857840	VANGL1;ZC3H12C;MAGEL2;SLC31A1;ECEL1;CARTPT;BAHCC1;GLI2
intermediate stratum of r1BL	7/301	0.25751	0.712651	-0.9441503864353317	1.28093e+16	ITSN2;DENND1B;IGSF10;CALCR;KIF16B;SLC31A1;LGR4
dorsolateral part of Int	7/301	0.25751	0.712651	-0.9433843519714189	1.27989e+16	TMEM194B;STK36;KIF16B;CHD7;PIGM;PRKX;KDM6A
Ectorhinal area/Layer 5	7/301	0.25751	0.712651	-0.941947524354403	1.27794e+16	RHBDF1;ADAM17;SLC10A7;FAM124A;MARVELD2;PAPD4;FADD
superficial stratum of r2Lim	8/301	0.145838	0.587125	-0.6570045367131947	1.2649e+16	IGSF10;GYS1;USP53;YEATS2;MTF2;HIF1AN;TMEM121;CTHRC1
Anteromedial visual area, layer 5	7/301	0.25751	0.712651	-0.9297345152073125	1261368617186750	PTBP1;ELOVL2;BMF;TNRC18;TCF20;FADD;STK40
Field CA3, pyramidal layer	7/301	0.25751	0.712651	-0.9222192031924263	1.25117e+16	SLC44A5;TNRC6C;COL4A1;BTBD3;MFAP3;RAVER2;GSE1
mantle zone of SeDg	8/301	0.145838	0.587125	-0.6472696353712032	1.24616e+16	MN1;GAL;ECEL1;VWA5A;CARTPT;TAC1;NTS;ISL1
rhombomere 8	8/301	0.145838	0.587125	-0.6465413968385159	1.24476e+16	MC4R;MC3R;SETBP1;DNMT3A;CRH;GTF3A;PARP16;TMED5
alar plate of p3 (alar prethalamus)	7/301	0.25751	0.712651	-0.9169053142658632	1.24396e+16	VANGL1;MAGEL2;RRAD;ECEL1;RAVER2;ISL1;BACH2
Nucleus of the lateral olfactory tract	9/373	0.190759	0.712651	-0.7506858285857896	1.24369e+16	LMBR1L;MC4R;MN1;RNPEPL1;MARVELD2;STC1;PIGM;ZBTB34;MAGT1
occipital cortex	8/301	0.145838	0.587125	-0.6456274269750804	1.243e+16	GALNT7;ELOVL2;TNRC18;FADD;BCOR;DUSP18;ADAMTS9;STK40
Globus pallidus, external segment	7/301	0.25751	0.712651	-0.905090408510845	1.22793e+16	MEF2A;KLF8;MN1;ACVR1C;CCNJ;TET1;PRRT4
sublayer 6a of OCx	8/301	0.145838	0.587125	-0.6377403732056304	1.22782e+16	PTBP1;STK35;SLC31A2;HIVEP1;BMF;TNRC18;FADD;ADAMTS9
Cerebellum	7/301	0.25751	0.712651	-0.8913549488647163	1.2093e+16	CYTH3;KCNK10;STK36;IGLON5;CHD7;AHR;LGR4
Entorhinal area, medial part, ventral zone	7/301	0.25751	0.712651	-0.8868210237346255	1.20315e+16	ADAMTS16;EML6;SLC26A2;DRAM1;FCHO2;CREM;ZCCHC3
Anteromedial visual area, layer 1	7/301	0.25751	0.712651	-0.8845003050903859	1.2e+16	PROCR;MN1;FAM78A;RAB3D;USP51;BCOR;SCAMP2
anteroventral part of alar thalamus	7/301	0.25751	0.712651	-0.8832174541562563	1.19826e+16	VANGL1;HMX3;TMEM2;RRAD;FRMD4A;PTPN4;ISL1
Nucleus ambiguus, dorsal division	8/301	0.145838	0.587125	-0.6211761329761089	1.19593e+16	SUV420H2;POU2F1;MARVELD2;SETBP1;ELOVL2;DNMT3A;PARP16;TIRAP
Flocculus, granular layer	7/301	0.25751	0.712651	-0.8800495407910658	1.19396e+16	KCNK10;IGLON5;CHD7;SNAI2;CHST14;PAG1;KDM6A
Superior colliculus, motor related, intermediate white layer	8/301	0.145838	0.587125	-0.6183709783927017	1190524906510950	CHRM2;MEF2A;SLC7A6;ADAM17;TRAF4;SP1;RAB3D;TAC1
mantle zone of DTTh	7/301	0.25751	0.712651	-0.8723979195870218	1.18358e+16	VANGL1;CDKL5;RRAD;RAVER2;REV1;FRMD4A;PTPN4
intermediate stratum of SeDg	7/301	0.25751	0.712651	-0.8714654507264217	1.18232e+16	MAGEL2;ECEL1;CRH;GTF3A;CARTPT;GPR101;NTS
r3 part of dorsal parvicellular reticular formation	8/301	0.145838	0.587125	-0.6137763444443586	1.18168e+16	SLC45A4;IGSF10;CHD9;MTF2;INTS2;GXYLT1;GLIS2;SCAMP2
caudal zona incerta	7/301	0.25751	0.712651	-0.8703797175219145	1180842103590400	VANGL1;SLC45A4;IGSF10;HMX3;VASH2;GTF3A;ZFHX4
neural plate	7/301	0.25751	0.712651	-0.8657891669157372	1.17461e+16	UBOX5;ACVR1C;RAB3D;CHD7;RAVER2;LGR4;FSTL4
Infralimbic area, layer 6b	7/301	0.25751	0.712651	-0.8632633557976667	1.17119e+16	TMEM2;FAM124A;FCHO2;TET2;HIVEP1;CACNA1D;ARID3B
Field CA1, stratum pyramidale	7/301	0.25751	0.712651	-0.8630265398356717	1.17087e+16	TNRC6C;FBN2;ADCY9;YEATS2;COL4A1;RAVER2;GSE1
amygdalo-striatal transition	7/301	0.25751	0.712651	-0.862814151339002	1170577917848900	KLF8;SLC26A2;ECEL1;PRR15;SNAI2;FNDC3A;GPR101
p3 portion of the substantia nigra pars reticulata	8/301	0.145838	0.587125	-0.6078980495161548	1.17036e+16	LMBR1L;VASH2;ZDHHC13;TRIB3;MAGT1;JARID2;PRRT4;IL13RA1
Ventral medial nucleus of the thalamus	8/301	0.145838	0.587125	-0.6050589584845323	1.1649e+16	VANGL1;MEF2A;RRAD;CAPRIN2;PTPN4;ZBTB5;ZCCHC3;GLI2
liminal part of the r7 alar plate	7/301	0.25751	0.712651	-0.8514290255144036	1.15513e+16	MC4R;CALCR;CCNE2;SETBP1;GTF3A;PARP16;TIRAP
Accessory olfactory bulb	9/379	0.20285	0.712651	-0.7236953410063321	1.1545e+16	KDM6B;PTBP1;TMEM2;NFATC3;BMP2K;ZBTB5;ACVR2B;LGR4;KDM6A
intermediate stratum of PcPD	7/301	0.25751	0.712651	-0.8497031204676124	1.15279e+16	VANGL1;SOCS3;LIN28B;MBD6;NUP98;LRRC16A;GLI3
Field CA3, stratum oriens	8/349	0.249105	0.712651	-0.8279651642151036	1.15077e+16	SLC44A5;TNRC6C;YEATS2;SLC31A1;COL4A1;RAVER2;AP1S2;GSE1
r8 portion of ambiguous motor nucleus	8/301	0.145838	0.587125	-0.5959643789684356	1.14739e+16	CHRM2;SUV420H2;GYS1;SETBP1;ELOVL2;CSPG4;NBEAL2;GLI2
superficial stratum of r3BI	8/301	0.145838	0.587125	-0.5953516122853741	1146206641843840	LMBR1L;LARS2;SETBP1;TRIB3;MAGT1;PRRT4;TNRC6A;CTHRC1
oval paracentral nucleus	7/301	0.25751	0.712651	-0.839780627956568	1.13933e+16	VANGL1;TMEM2;RRAD;BCOR;PTPN4;ACVR2B;CTHRC1
Inferior colliculus	9/377	0.198784	0.712651	-0.7028572263507606	1135489894043760	PIGC;CYTH3;ADAM17;SP1;ADAM12;AP1S2;ADAMTS9;ZFHX4;GLI3
Cortical amygdalar area, posterior part, medial zone, layer 3	7/301	0.25751	0.712651	-0.8336373624566399	1.13099e+16	EML6;RNPEPL1;USP53;COL4A1;ECEL1;STC1;KDM6A
Geniculate group, dorsal thalamus	7/301	0.25751	0.712651	-0.8301675760387479	1.12629e+16	VANGL1;SLC44A5;MEF2A;CASZ1;RAVER2;REV1;PTPN4
layer 2 of PCx	7/301	0.25751	0.712651	-0.8253220095974958	1.11971e+16	PROCR;ACVR1C;FAM124A;B3GNT7;G2E3;FADD;DUSP18
intermediate stratum of r3Ve	7/301	0.25751	0.712651	-0.822820652524358	1.11632e+16	IGSF10;MARVELD2;TET3;CAPRIN2;DNMT3A;DNMT3B;CSPG4
Hindbrain	13/595	0.220954	0.712651	-0.7388227217145932	1.11548e+16	POU2F1;KCNK10;ELOVL2;CHD7;GTF3A;PARP16;AHR;CYTH3;SETBP1;STK36;LGR4;LNX2;CTHRC1
Dentate gyrus, granule cell layer	7/301	0.25751	0.712651	-0.815106724606192	1105853364868220	SLC44A5;TNRC6C;BTBD3;MFAP3;ADAMTS17;GSE1;LRRC16A
Pallidum, dorsal region	7/301	0.25751	0.712651	-0.8126920030071773	1.10258e+16	MEF2A;KLF8;MN1;ACVR1C;CCNJ;PRRT4;ISL1
Cortical amygdalar area, posterior part, medial zone, layer 2	7/301	0.25751	0.712651	-0.8125138798148482	1102335658474040	EML6;RNPEPL1;USP42;FCHO2;STC1;ASB4;CSPG4
intermediate stratum of JcPV	7/301	0.25751	0.712651	-0.8002820327265493	1.08574e+16	CHRM2;SLC45A4;ADAM17;USP42;SP1;CAPRIN2;IKZF4
r2 part of trigeminal transition zone	8/301	0.145838	0.587125	-0.5610500292019849	1.08017e+16	ZC3H12C;MAFB;SLC10A7;MTF2;INTS2;HBP1;MBNL3;RHOBTB1
Subgeniculate nucleus	10/443	0.228941	0.712651	-0.7322226746476491	1.07951e+16	VANGL1;SLC44A5;CASZ1;SLC10A7;ADCY9;RAVER2;PIGM;USP51;MBNL3;ISL1
Accessory facial motor nucleus	7/301	0.25751	0.712651	-0.7938423996091816	1.077e+16	CHD9;VWA5A;PARP16;ARID3A;SKP2;ATG7;TIRAP
intermediate stratum of SePal	7/301	0.25751	0.712651	-0.7930452330161696	1.07592e+16	MN1;ADAM12;CARTPT;TAC1;NTS;CACNA1E;ISL1
parvicellular (lateral) subparafascicular nucleus	7/301	0.25751	0.712651	-0.7925387095980846	1.07524e+16	VANGL1;HMX3;TMEM2;CALCR;RRAD;AHR;PTPN4
Basomedial amygdalar nucleus, anterior part	7/301	0.25751	0.712651	-0.7864169468884163	1.06693e+16	SUV420H2;MC4R;PTBP1;RNPEPL1;PIGM;AHR;FNDC3A
superficial stratum of CA	8/301	0.145838	0.587125	-0.5531702609734064	106499657364544	SLC44A5;TNRC6C;ADCY9;YEATS2;COL4A1;MFAP3;RAVER2;GSE1
mantle zone of r1Ve	7/301	0.25751	0.712651	-0.7832355853906516	1.06261e+16	ZC3H12C;B3GNT7;SLC31A1;PPP1R3D;INTS2;PRR15;HIF1AN
layer 4 of PRh-Ect	7/301	0.25751	0.712651	-0.7800204911942694	1.05825e+16	RHBDF1;ADAM17;PAPD4;BAZ2A;ZBTB34;FNDC3A;ADAMTS9
periventricular stratum of r10Lim	7/301	0.25751	0.712651	-0.7771064045295819	1.0543e+16	ITGB1;GAL;DNMT3B;UBR4;HS1BP3;SKP2;PAG1
layer 3 of VPrP cortex	7/301	0.25751	0.712651	-0.7746274040116033	1.05094e+16	MN1;FOXD2;RNPEPL1;RRAD;BTBD3;CRH;ZBTB34
lateral part of alar p2	7/301	0.25751	0.712651	-0.7730448620688133	1.04879e+16	VANGL1;CDKL5;RRAD;RAVER2;REV1;FRMD4A;PTPN4
Paraflocculus, molecular layer	7/301	0.25751	0.712651	-0.764557258961331	1.03727e+16	UBOX5;KCNK10;KIF16B;IGLON5;CHD7;PAG1;LNX2
Hypoglossal nucleus	7/301	0.25751	0.712651	-0.7638577071872024	1.03632e+16	ITGB1;FAM83H;MC4R;GAL;UBR4;HS1BP3;SKP2
Hippocampal region	7/301	0.25751	0.712651	-0.761879952654823	1033640729287360	SLC44A5;TNRC6C;BTBD3;MFAP3;RAVER2;GSE1;LRRC16A
mantle zone of p2ZL	7/301	0.25751	0.712651	-0.7612056096986051	1032725849794040	VANGL1;RRAD;RAVER2;CAPRIN2;FRMD4A;PTPN4;ISL1
Inferior olivary complex	7/301	0.25751	0.712651	-0.7575376273593162	102774950683216	MC3R;TRAF4;CCNE2;SETBP1;PARP16;TRIB3;HS1BP3
Posterolateral visual area	7/301	0.25751	0.712651	-0.7518418982178082	1.02002e+16	RHBDF1;ADAM17;SLC10A7;NPY1R;LPAR2;PAPD4;FADD
posteromedial visual area	7/301	0.25751	0.712651	-0.7500611059299821	1.01761e+16	GALNT7;PROCR;STK35;TNRC18;FADD;IGSF9;STK40
Nucleus of reunions	7/301	0.25751	0.712651	-0.7455491704204009	1.01148e+16	VANGL1;MEF2A;MAGEL2;CALCR;ECEL1;PTPN4;GPR101
mantle zone of r7Lim	7/301	0.25751	0.712651	-0.7369242230812404	0.9997833500159315	MC4R;CALCR;CCNE2;SETBP1;GTF3A;PARP16;TIRAP
Lateral preoptic area	7/301	0.25751	0.712651	-0.7339737878133109	0.9957805014681638	MEF2A;MAGEL2;GAL;ECEL1;VWA5A;CARTPT;NTS
Entorhinal area, medial part, ventral zone, layer 2	7/301	0.25751	0.712651	-0.7278485868671091	0.9874704558356437	ADAMTS16;EML6;SLC26A2;USP53;FCHO2;ZCCHC3;KDM6A
Parafascicular nucleus	9/393	0.232236	0.712651	-0.6754627186379493	0.9861778034904598	VANGL1;MEF2A;HMX3;LIN28B;TMEM2;HIVEP1;PTPN4;IKZF4;GLI3
r9 part of paragigantocellular nucleus	7/301	0.25751	0.712651	-0.726834012437835	0.9860939851077595	TRAF4;CCNE2;SETBP1;DLX5;STAC;CRH;MAML3
layer 4 of PCx	7/301	0.25751	0.712651	-0.7264238621174133	0.9855375351383899	RHBDF1;ACVR1C;PAPD4;BMF;TNRC18;FADD;ADAMTS9
Nucleus of the trapezoid body	7/301	0.25751	0.712651	-0.7258528933506038	0.9847629031632752	LMBR1L;CCNE2;USP42;TRIB3;NBEAL2;AHR;IL13RA1
superficial stratum of THyB-I	7/301	0.25751	0.712651	-0.7059595168561471	0.9577736063376184	LMBR1L;DLX1;MAGEL2;ASB4;ATG7;ISL1;IL13RA1
Primary visual area, layer 4	7/301	0.25751	0.712651	-0.7051073247636093	0.9566174393418151	GALNT7;STK35;TNRC18;PRKX;FADD;ADAMTS9;HMX2
Crus 2	7/301	0.25751	0.712651	-0.7008573287713646	0.9508514798339104	KCNK10;IGLON5;CHD7;SNAI2;AHR;LGR4;LNX2
Subiculum, ventral part, stratum radiatum	8/301	0.145838	0.587125	-0.49047576682392957	0.9442933721788	TNRC6C;FBN2;EML6;USP53;COL4A1;FRMD4A;GPR101;FOSL2
mantle zone of r2Lim	7/301	0.25751	0.712651	-0.6940110393812035	0.9415631352154443	IGSF10;GYS1;YEATS2;CHD9;HIF1AN;TMEM121;CTHRC1
Anteromedial visual area	7/301	0.25751	0.712651	-0.691946778558029	0.9387625574403364	PROCR;RAB3D;ELOVL2;TNRC18;FADD;BCOR;STK40
Postpiriform transition area, layers 2	7/301	0.25751	0.712651	-0.6898066801249725	0.9358590909593204	LARS2;SLC10A7;YEATS2;ZBTB34;SOX12;GPR156;STK40
Thalamus, sensory-motor cortex related	7/301	0.25751	0.712651	-0.688829138385625	0.9345328623942466	VANGL1;MEF2A;RRAD;REV1;FRMD4A;PTPN4;CTHRC1
r7 part of ventral parvicellular reticular formation	7/301	0.25751	0.712651	-0.688001549234758	0.9334100741512016	MC4R;CALCR;CCNE2;SETBP1;GTF3A;PARP16;TIRAP
mantle zone of r8Lim	7/301	0.25751	0.712651	-0.6834534136811558	0.9272396294057509	CHRM2;MC4R;SETBP1;ELOVL2;DNMT3A;PARP16;NBEAL2
Primary somatosensory area, unassigned, layer 5	7/301	0.25751	0.712651	-0.6806895889829714	0.9234899549764671	PTBP1;CASZ1;IGDCC3;BAZ2A;FADD;POU2F2;ADAMTS9
r6 part of posteroventral cochlear nucleus	7/301	0.25751	0.712651	-0.6803785348589073	0.9230679485822509	MAFB;GSX1;DLX5;ADAM12;PARP16;PKN2;PAG1
layer 5 of PrS	7/301	0.25751	0.712651	-0.6774880038959044	0.9191463720632534	GALNT7;TMEM194B;CASZ1;LCOR;NTS;PRRT4;FOSL2
Temporal association areas, layer 6a	8/301	0.145838	0.587125	-0.46869539718834097	0.9023604978521591	UBOX5;ADAM17;SLC10A7;USP53;STOM;PAPD4;PRKX;ADAMTS9
Retrosplenial area, dorsal part, layer 5	8/301	0.145838	0.587125	-0.4650940266338064	0.8954269231978426	PIGC;SOCS3;B3GNT7;ELOVL2;SH2D3C;FADD;ADAMTS9;IGSF9
Orbital area, lateral part, layer 2/3	7/301	0.25751	0.712651	-0.6596991727450479	0.8950123069262598	DNMBP;TRAF4;HIVEP1;PKN2;GPR3;POU2F2;ADAMTS9
p3 part of the ZL core	7/301	0.25751	0.712651	-0.65802954673934	0.8927471292743694	VANGL1;RAVER2;VASH2;FRMD4A;PTPN4;ISL1;BACH2
layer 1 of ERCx	7/301	0.25751	0.712651	-0.6574230710926138	0.891924325199275	RHBDF1;EML6;SLC26A2;PCTP;BACH2;GLI3;LNX2
Primary somatosensory area, lower limb	7/301	0.25751	0.712651	-0.6553906519103805	0.8891669469031	PROCR;ACVR1C;CAPRIN2;LPAR2;BMF;FADD;SLC16A13
shell of p3ZL	8/301	0.145838	0.587125	-0.46168806015825875	0.888869552199578	VANGL1;MAGEL2;CALCR;ECEL1;CAPRIN2;CARTPT;GPR101;TNRC6A
liminal nucleus	7/301	0.25751	0.712651	-0.6496095428766435	0.8813237299541578	VANGL1;HMX3;TMEM2;RRAD;HIVEP1;AHR;ACVR2B
intermediate stratum of r7Lim	7/301	0.25751	0.712651	-0.6412169962813404	0.8699375818436594	MC4R;CALCR;CCNE2;SETBP1;GTF3A;PARP16;TIRAP
layer 2 of FCx	7/301	0.25751	0.712651	-0.6408511068607043	0.869441180532315	FAM124A;GTF3A;CHST14;GPR3;PRRT4;GLI3;TMEM121
Lateral terminal nucleus of the accessory optic tract	7/301	0.25751	0.712651	-0.6406379353675089	0.8691519712718246	DENND1B;CASZ1;ADCY9;ZFP41;TET3;HIF1AN;PRRT4
external part of AOD	7/301	0.25751	0.712651	-0.6385195906665538	0.866278018027685	TMEM194B;TMEM2;MARVELD2;INTS2;BMP2K;ACVR2B;IKZF4
superficial stratum of the IG	8/301	0.145838	0.587125	-0.4494331291771021	0.8652756238451745	SLC44A5;GALNT7;CHD9;PPP1R3D;PRKX;HS1BP3;SKP2;BACH2
intermediate stratum of r9BL	7/301	0.25751	0.712651	-0.6335971545141685	0.8595997605453973	MC3R;CCNE2;KCNK10;SETBP1;DNMT3A;PARP16;ARID3A
Parabrachial nucleus, lateral division	7/301	0.25751	0.712651	-0.6325946089839921	0.8582396093964606	CYTH3;DENND1B;IGSF10;SLC7A6;EFNA2;CHD7;ASB4
locus coeruleus	7/301	0.25751	0.712651	-0.631442510922499	0.8566765606821026	DENND1B;CALCR;GAL;SLC31A1;ONECUT1;ASB4;LGR4
Ammon's horn	7/301	0.25751	0.712651	-0.6276684412933257	0.8515562893450151	SLC44A5;TNRC6C;ADCY9;YEATS2;MFAP3;RAVER2;GSE1
dorsolateral TG part of the periaqueductal gray	7/301	0.25751	0.712651	-0.6274493136875918	0.851258999440735	ADAM17;TRAF4;SP1;RAB3D;RBM41;TAC1;GPR101
Secondary motor area, layer 1	7/301	0.25751	0.712651	-0.6246538410479541	0.8474663883241551	PIGC;SPRED2;PROCR;GTF3A;DUSP18;CHD1;TMEM121
r9 part of spinal trigeminal nucleus, interpolar part	7/301	0.25751	0.712651	-0.6245109460093643	0.8472725229633659	MC4R;ELOVL2;INTS2;VWA5A;GXYLT1;NBEAL2;IKZF4
layer 4 of FCx	7/301	0.25751	0.712651	-0.6221137526021832	0.8440202563391984	ACVR1C;SH2D3C;G2E3;BAZ2A;BMF;FADD;TMEM121
paraseptal subpallium	7/301	0.25751	0.712651	-0.6158298696440714	0.8354949271965351	MN1;ECEL1;ADAM12;CARTPT;TAC1;NTS;ISL1
posteromedial visual area, layer 6b	7/301	0.25751	0.712651	-0.612574034107802	0.831077742827236	PTBP1;CASZ1;STK35;SLC31A2;BTBD7;VPS37B;ADAMTS9
Crus 1, granular layer	7/301	0.25751	0.712651	-0.6099820249350645	0.8275611701148394	UBOX5;KCNK10;IGLON5;CHD7;AHR;LGR4;LNX2
medial (fastigial) cerebellar nucleus	7/301	0.25751	0.712651	-0.6066854653901751	0.8230887355793918	CYTH3;STK36;SLC31A1;SP1;CHD7;G2E3;GLI2
Primary somatosensory area, upper limb, layer 5	7/301	0.25751	0.712651	-0.6064663581128981	0.8227914732546808	PTBP1;CASZ1;STK35;SH2D3C;G2E3;FADD;ADAMTS9
dorsofrontal pretectal nucleus	7/301	0.25751	0.712651	-0.604013787699611	0.8194640767773421	VANGL1;SOCS3;LIN28B;MBD6;NUP98;LRRC16A;GLI3
Parabrachial nucleus	7/301	0.25751	0.712651	-0.6038660946760748	0.8192637020017273	DENND1B;IGSF10;SLC7A6;CALCR;GAL;CHD7;ASB4
Declive (VI), molecular layer	7/301	0.25751	0.712651	-0.6000183817784691	0.8140435190165852	CYTH3;KCNK10;RRAD;IGLON5;ELOVL2;CHD7;LGR4
r9 portion of ambiguous motor nucleus (postmigratory)	7/301	0.25751	0.712651	-0.5969311509478976	0.8098550802526162	MARVELD2;SETBP1;ELOVL2;DNMT3A;CSPG4;NBEAL2;GLI2
layer 3 of FCx	7/301	0.25751	0.712651	-0.5968919368005767	0.80980187851172	ACVR1C;FAM124A;G2E3;BAZ2A;BMF;FADD;TMEM121
superficial stratum of r5BM	7/301	0.25751	0.712651	-0.5928809503484946	0.8043601826814976	LMBR1L;CCNE2;USP42;TRIB3;NBEAL2;AHR;IL13RA1
superficial stratum of r9BM	7/301	0.25751	0.712651	-0.5898874995397875	0.8002989750513241	TRAF4;CCNE2;SETBP1;STAC;CRH;HS1BP3;MAGT1
Taenia tecta, ventral part	7/301	0.25751	0.712651	-0.5830844861383262	0.7910693428643436	SOCS3;TMEM194B;CCNJ;SETBP1;MARVELD1;IGDCC3;PRRT4
Medial geniculate complex, dorsal part	7/301	0.25751	0.712651	-0.5740373498273699	0.7787951144352674	VANGL1;SLC44A5;MEF2A;CASZ1;REV1;PTPN4;SLC16A13
layer 3 of AOV cortex	7/301	0.25751	0.712651	-0.5692434126988869	0.7722911912747009	KDM6B;MN1;TMEM2;DNMBP;GSE1;STK40;FOSL2
prethalamus	7/301	0.25751	0.712651	-0.5685558087902515	0.7713583206786101	VANGL1;MAGEL2;RRAD;ECEL1;RAVER2;ISL1;BACH2
lateral part of the isB	7/301	0.25751	0.712651	-0.5630589435597201	0.763900736625004	DENND1B;IGSF10;CALCR;TRAF3;ASB4;GPR101;CTHRC1
r7 part of dorsal parvicellular reticular formation	7/301	0.25751	0.712651	-0.5625552521834778	0.7632173797265048	MC4R;FOXD2;DNMT3A;GTF3A;PARP16;ARID3A;TIRAP
Posterior limiting nucleus of the thalamus	7/301	0.25751	0.712651	-0.5549914099988921	0.7529555329294519	VANGL1;MEF2A;CALCR;RRAD;VASH2;PTPN4;NTS
Secondary motor area, layer 2/3	7/301	0.25751	0.712651	-0.551234102173523	0.7478580022919301	SPRED2;FAM124A;GTF3A;DUSP18;ZCCHC3;CHD1;TMEM121
Primary somatosensory area, mouth, layer 2/3	7/301	0.25751	0.712651	-0.5486226447168125	0.7443150441386789	RHBDF1;ACVR1C;G2E3;TNRC18;FADD;DUSP18;ZCCHC3
mantle zone of r9Lim	7/301	0.25751	0.712651	-0.5389291225629184	0.7311638655657287	ITGB1;MC4R;SETBP1;ELOVL2;DNMT3A;USP51;HS1BP3
Hippocampal formation	7/301	0.25751	0.712651	-0.5363693140106731	0.7276909793589728	SLC44A5;TNRC6C;SLC10A7;BTBD3;MFAP3;RAVER2;GSE1
Principal sensory nucleus of the trigeminal	7/301	0.25751	0.712651	-0.532636218923748	0.7226262980864147	FBN2;ZC3H12C;FGD4;ZFP41;HBP1;HIF1AN;RHOBTB1
laterodorsal nucleus	7/301	0.25751	0.712651	-0.5306973681705619	0.7199958638565608	FGD4;YEATS2;SLC31A1;RRAD;RAVER2;OXSR1;PTPN4
Agranular insular area, ventral part, layer 5	7/301	0.25751	0.712651	-0.528712981036087	0.7173036505259439	PTBP1;DNMBP;TRAF4;COL4A1;IGDCC3;POU2F2;ADAMTS9
Interposed nucleus	7/301	0.25751	0.712651	-0.524201695003939	0.7111831994390704	STK36;SLC31A1;CHD7;INTS2;PIGM;HBP1;GLI2
p2 part of the zona limitans core population	7/301	0.25751	0.712651	-0.520603814346741	0.7063019632634284	VANGL1;VASH2;FRMD4A;PTPN4;ISL1;BACH2;CTHRC1
periventricular stratum of IC	7/301	0.25751	0.712651	-0.5164627454675471	0.7006837849120965	CYTH3;LIN28B;SP1;AP1S2;GXYLT1;CARTPT;TMEM121
superficial stratum of m2B	7/301	0.25751	0.712651	-0.5157703169564327	0.6997443687892366	DENND1B;IGSF10;USP42;VASH2;UBR4;FBN1;IL13RA1
Spinal nucleus of the trigeminal, oral part, caudal dorsomedial part	7/301	0.25751	0.712651	-0.5155439693877704	0.6994372835783326	CHRM2;KLF8;GYS1;VASH2;EPC1;BAHCC1;GLIS2
superficial stratum of r6Co	7/301	0.25751	0.712651	-0.5138896059100412	0.6971928125620422	MAFB;GSX1;DLX5;ADAM12;PARP16;PKN2;PAG1
dorsal entopeduncular nucleus	7/301	0.25751	0.712651	-0.5082667045900754	0.6895642356440805	ECEL1;VASH2;BMP2K;MAGT1;ISL1;TNRC6A;GLI3
Piriform area, molecular layer	7/301	0.25751	0.712651	-0.5044004426667407	0.6843188872396158	LARS2;SLC10A7;FAM124A;RNPEPL1;RRAD;ZBTB34;ACVR2B
thalamic (p2) zona limitans domain	7/301	0.25751	0.712651	-0.4978729753727121	0.6754630878046936	VANGL1;RRAD;RAVER2;CAPRIN2;FRMD4A;PTPN4;ISL1
Pallidum, ventral region	7/301	0.25751	0.712651	-0.49365678355341	0.6697429903382449	MEF2A;MN1;RRAD;ECEL1;NTS;PRRT4;ISL1
dorsolateral IC periaqueductal gray	7/301	0.25751	0.712651	-0.49086758657559326	0.6659588933972105	CYTH3;LIN28B;SP1;AP1S2;GXYLT1;CARTPT;TMEM121
intermediate stratum of AStr	7/301	0.25751	0.712651	-0.4884052089489339	0.6626181914966918	SLC26A2;SLC31A1;ECEL1;PRR15;SNAI2;FNDC3A;GPR101
ventral part of JcP	7/301	0.25751	0.712651	-0.48802378191320883	0.6621007103397156	CHRM2;ADAMTS16;ADAM17;USP42;SP1;CAPRIN2;IKZF4
Cochlear nucleus, subpedunclular granular region	7/301	0.25751	0.712651	-0.48501300185790114	0.6580159921616774	MAFB;B3GNT7;GSX1;ELOVL2;PPP1R3D;CHD7;CHST14
Anteromedial nucleus, dorsal part	7/301	0.25751	0.712651	-0.48183461427050656	0.6537038812413879	VANGL1;MEF2A;FOXD2;RRAD;PTPN4;ZCCHC3;GLI2
liminal part of the r8 alar plate	7/301	0.25751	0.712651	-0.4797597772607	0.6508889547788977	CHRM2;MC4R;SETBP1;ELOVL2;DNMT3A;PARP16;NBEAL2
medullary hindbrain (medulla)	7/301	0.25751	0.712651	-0.47825541647106673	0.648847992054666	MC4R;ZC3H12C;SETBP1;DNMT3A;GTF3A;PARP16;IKZF4
periventricular stratum of r9BM	7/301	0.25751	0.712651	-0.4775625194240378	0.6479079402702395	ITGB1;ADAMTS16;FAM83H;SETBP1;CRH;SKP2;BAHCC1
anterior pretectal nucleus, dorsal superficial part	7/301	0.25751	0.712651	-0.47753060041515605	0.6478646358264045	SLC44A5;TNRC6C;DOT1L;REV1;LRRC16A;CHFR;SNTB2
Anteromedial visual area, layer 6b	7/301	0.25751	0.712651	-0.4730398534439224	0.6417720500348816	PTBP1;RAB3D;MTF2;BAZ2A;BMF;FADD;SLC16A13
Mammillary body	7/301	0.25751	0.712651	-0.46848787393375746	0.6355963902026563	LMBR1L;MAGEL2;EML6;CCNE2;ASB4;CARTPT;IL13RA1
medial trapezoid nucleus	7/301	0.25751	0.712651	-0.4623118290845368	0.6272173647671988	LMBR1L;CCNE2;USP42;TRIB3;NBEAL2;AHR;IL13RA1
Declive (VI)	7/301	0.25751	0.712651	-0.4618712525998474	0.6266196356927504	CYTH3;KCNK10;RRAD;IGLON5;ELOVL2;CHD7;LGR4
subpretectal nucleus	7/301	0.25751	0.712651	-0.4607307291135762	0.6250722901772124	CHRM2;SLC45A4;SLC7A6;ADAM17;SP1;CAPRIN2;GPR101
Entorhinal area, lateral part, layer 1	7/301	0.25751	0.712651	-0.4582430888987349	0.6216973145830743	RHBDF1;EML6;SLC26A2;BCL2L11;G2E3;CREM;GLI3
Taenia tecta, dorsal part, layer 3	7/301	0.25751	0.712651	-0.45398553710809475	0.615921104141362	SOCS3;CCNJ;ADAM12;ARID3B;DICER1;FOSL2;TMEM121
substantia innominata/basal nucleus	7/301	0.25751	0.712651	-0.447350136456359	0.6069188717753907	MN1;ECEL1;PIGM;PRR12;GPR101;NTS;PRRT4
ventral juxtacommissural pretectal nucleus	7/301	0.25751	0.712651	-0.4416482410289042	0.5991831237386854	CHRM2;SLC45A4;ADAM17;USP42;SP1;CAPRIN2;IKZF4
intermediate stratum of r1Ve	7/301	0.25751	0.712651	-0.43686734854664944	0.5926968982187953	ADAMTS16;B3GNT7;SLC31A1;PPP1R3D;INTS2;PRR15;HIF1AN
Orbital area, ventrolateral part, layer 2/3	7/301	0.25751	0.712651	-0.42796752517448367	0.5806225289052587	ADAM17;TRAF4;MARVELD2;GPR3;AHR;PRRT4;IKZF4
Copula pyramidis, molecular layer	7/301	0.25751	0.712651	-0.42685126381243177	0.579108099756249	CYTH3;STK36;SLC31A1;IGLON5;RAB3D;CHD7;PRR15
prepontine hindbrain	7/301	0.25751	0.712651	-0.42518543128540504	0.5768480687079105	CYTH3;KCNK10;STK36;IGLON5;CHD7;AHR;LGR4
intermediate stratum of r3Tr	7/301	0.25751	0.712651	-0.4247210906290014	0.5762180988379193	SLC45A4;IGSF10;CHD9;MTF2;INTS2;VASH2;SCAMP2
periventricular stratum of p2Lim	7/301	0.25751	0.712651	-0.4243947246971344	0.5757753189502821	VANGL1;HMX3;TMEM2;RRAD;HIVEP1;AHR;ACVR2B
ventromedial nucleus	7/301	0.25751	0.712651	-0.41979208913739496	0.5695309341754429	VANGL1;RRAD;CAPRIN2;FRMD4A;PTPN4;ZCCHC3;GLI2
periventricular stratum of OB	7/301	0.25751	0.712651	-0.4191070884957001	0.5686015954254514	KDM6B;TMEM2;ACVR2B;CHD1;LGR4;GLI3;KDM6A
Fastigial nucleus	7/301	0.25751	0.712651	-0.41772270832157304	0.5667234101184232	CYTH3;STK36;SP1;CHD7;G2E3;GPR3;GLI2
Agranular insular area, ventral part	6/301	0.410223	0.802033	-0.6355107813241672	0.56627510694062	PTBP1;DNMBP;COL4A1;IGDCC3;POU2F2;ADAMTS9
dorsolateral part of m1A	7/301	0.25751	0.712651	-0.41401055081608057	0.5616871348130599	PIGC;TRAF4;SP1;ADAM12;GTF3A;AP1S2;GLI3
r1 part of vestibular sensory column	7/301	0.25751	0.712651	-0.4138493480884067	0.5614684314538032	ZC3H12C;B3GNT7;SLC31A1;PPP1R3D;INTS2;PRR15;HIF1AN
dorsal tier of thalamus	7/301	0.25751	0.712651	-0.4125355723634367	0.5596860350359081	VANGL1;CDKL5;RRAD;RAVER2;REV1;FRMD4A;PTPN4
Ectorhinal area/Layer 6a	7/301	0.25751	0.712651	-0.40792782733517025	0.5534347182572065	RHBDF1;ADAM17;SLC10A7;FCHO2;STOM;PAPD4;PRKX
Field CA3, stratum lucidum	7/301	0.25751	0.712651	-0.4058060322130052	0.5505560838347744	SLC44A5;TNRC6C;COL4A1;BTBD3;MFAP3;RAVER2;GSE1
Anteromedial nucleus	8/357	0.268301	0.741574	-0.41654212673276714	0.5480211448118252	VANGL1;MEF2A;FOXD2;MAGEL2;RRAD;PTPN4;ZCCHC3;GLI2
layer 1 of InsCx	7/301	0.25751	0.712651	-0.402337090112028	0.5458497782933104	PTBP1;TRAF4;G2E3;ZBTB34;ADAMTS9;ACVR2B;PAG1
mantle zone of AOV	7/301	0.25751	0.712651	-0.4014746000672474	0.5446796400900625	TMEM194B;SETBP1;MARVELD1;GSE1;PRRT4;LGR4;FOSL2
Thalamus	7/334	0.346629	0.802033	-0.5102649753840643	0.5406261092855882	VANGL1;MEF2A;TMEM2;RRAD;RAVER2;REV1;PTPN4
striatal amygdala	7/301	0.25751	0.712651	-0.39329507562185967	0.5335824986263799	KLF8;SLC26A2;ECEL1;PRR15;SNAI2;FNDC3A;GPR101
Primary somatosensory area, unassigned, layer 2/3	7/301	0.25751	0.712651	-0.39018148543929293	0.5293582981919207	ACVR1C;B3GNT7;G2E3;TNRC18;FADD;DUSP18;ZCCHC3
Central medial nucleus of the thalamus	6/301	0.410223	0.802033	-0.591542836121426	0.5270972462287001	VANGL1;MEF2A;TRAF4;SETBP1;OXSR1;PTPN4
Folium-tuber vermis (VII), molecular layer	6/301	0.410223	0.802033	-0.5734309902817991	0.5109585940749846	CYTH3;STK36;RRAD;IGLON5;CHD7;LGR4
Anteromedial visual area, layer 6a	6/301	0.410223	0.802033	-0.5726669000953433	0.510277747636556	PTBP1;SLC7A6;MTF2;BMF;TNRC18;FADD
Mus musculus	7/301	0.25751	0.712651	-0.3750567172617196	0.5088385609880567	UBOX5;ACVR1C;RAB3D;CHD7;RAVER2;LGR4;FSTL4
superficial stratum of AOV	7/301	0.25751	0.712651	-0.3741631337261298	0.50762623831939	TMEM194B;SETBP1;MARVELD1;GSE1;PRRT4;LGR4;FOSL2
collicular (rostral) midbrain tectum	6/301	0.410223	0.802033	-0.568034671378379	0.5061501767295656	PIGC;TRAF4;SP1;GTF3A;AP1S2;GLI3
superficial stratum of r9Lim	7/301	0.25751	0.712651	-0.37060436035839794	0.5027980589108456	MARVELD2;SETBP1;ELOVL2;DNMT3A;CSPG4;NBEAL2;GLI2
posteromedial visual area, layer 4	7/301	0.25751	0.712651	-0.3699135582477507	0.5018608493216516	GALNT7;PROCR;STK35;ELOVL2;TNRC18;FADD;IGSF9
Cortical amygdalar area, posterior part	6/301	0.410223	0.802033	-0.5619587789659564	0.500736221960088	EML6;SLC26A2;RNPEPL1;ECEL1;STC1;KDM6A
Auditory areas	7/301	0.25751	0.712651	-0.3688572610967438	0.5004277734759015	VANGL1;RHBDF1;PHTF2;UBOX5;SLC10A7;STOM;ZBTB34
posteromedial visual area, layer 2/3	7/301	0.25751	0.712651	-0.3666109586615708	0.4973802202764749	GALNT7;PROCR;ELOVL2;TNRC18;USP51;FADD;IGSF9
superficial stratum of ITTh	7/301	0.25751	0.712651	-0.3653367425972162	0.49565149435654526	VANGL1;SLC44A5;TNRC6C;MFAP3;REV1;PTPN4;LRRC16A
Crus 1	7/301	0.25751	0.712651	-0.36178420413491974	0.4908317738294543	UBOX5;KCNK10;IGLON5;CHD7;AHR;LGR4;LNX2
Cortical plate	6/301	0.410223	0.802033	-0.5466577624930242	0.4871021735786333	TNRC6C;SLC10A7;FAM124A;FADD;ADAMTS9;ACVR2B
Flocculus	6/301	0.410223	0.802033	-0.5462075092107461	0.48670097310640664	KCNK10;IGLON5;CHD7;SNAI2;CHST14;PAG1
parvicellular part of Lat	7/301	0.25751	0.712651	-0.3585426116675021	0.4864339129979697	ADAMTS16;STK36;SLC31A1;CHD7;PRR15;HBP1;BAHCC1
Copula pyramidis	6/301	0.410223	0.802033	-0.542203496864353	0.483133177584636	STK36;SLC31A1;IGLON5;RAB3D;CHD7;HBP1
Suprageniculate nucleus	10/478	0.302938	0.802033	-0.40420897558636043	0.4827167876202861	VANGL1;SLC44A5;MEF2A;HMX3;CASZ1;REV1;PTPN4;NTS;CHFR;SLC16A13
superficial stratum of r9BI	7/301	0.25751	0.712651	-0.35557784071841997	0.4824116152654978	TRAF4;CCNE2;SETBP1;DLX5;STAC;CRH;MAML3
intermediate stratum of r8BM	6/301	0.410223	0.802033	-0.5403656412156002	0.48149554698162644	ZC3H12C;SETBP1;STAC;CRH;GTF3A;MAGT1
Dorsal motor nucleus of the vagus nerve	6/301	0.410223	0.802033	-0.5384451157993579	0.4797842530627433	ITGB1;RHBDF1;FAM83H;GAL;MAFG;SKP2
Dorsal peduncular area, layer 6a	6/301	0.410223	0.802033	-0.5370940153897797	0.47858034818590195	TMEM2;TET2;HIVEP1;STC1;ARID3B;DICER1
temporotympanic muscle trigeminal motor cell group	7/301	0.25751	0.712651	-0.35108317656266785	0.47631371503900605	SLC10A7;YEATS2;MTF2;HBP1;HIF1AN;RHOBTB1;TMEM121
Piriform area	7/301	0.25751	0.712651	-0.34837051108649086	0.4726334482051856	LARS2;SLC10A7;FAM124A;RNPEPL1;RRAD;CRH;ZBTB34
Spinal nucleus of the trigeminal, oral part	7/301	0.25751	0.712651	-0.3476757744445643	0.47169090064671354	KLF8;FBN2;ZC3H12C;MAFB;INTS2;HBP1;RHOBTB1
Field CA1, stratum oriens	7/343	0.371664	0.802033	-0.4764188295807841	0.47154287217710156	TNRC6C;FBN2;UBOX5;ADCY9;YEATS2;RAVER2;GSE1
AOB, outer plexiform layer	7/301	0.25751	0.712651	-0.3450634050847117	0.4681467053166267	TMEM2;TRAF4;MARVELD2;NFATC3;ZBTB5;ACVR2B;IKZF4
dorsolateral part of Med	6/301	0.410223	0.802033	-0.5204696004619148	0.4637670788948811	CYTH3;CHD7;TET3;G2E3;GPR3;GLI2
dorsal part of m2A	6/301	0.410223	0.802033	-0.5170248482898212	0.460697614989687	ONECUT1;AP1S2;FRMD4A;BMF;ASB4;CARTPT
pterigoid muscle trigeminal motor cell group	7/301	0.25751	0.712651	-0.33638570540417495	0.45637369069001593	IGSF10;GYS1;MTF2;HIF1AN;SCAMP2;TMEM121;CTHRC1
r10 part of vagal motor nucleus	7/301	0.25751	0.712651	-0.33571145112272155	0.45545893150154	ITGB1;GAL;DNMT3B;UBR4;HS1BP3;SKP2;PAG1
alar plate of m1	6/301	0.410223	0.802033	-0.5081758516139064	0.4528126715926138	PIGC;TRAF4;SP1;GTF3A;AP1S2;GLI3
Field CA1	7/344	0.374454	0.802033	-0.460044554204195	0.45189557732351104	SLC44A5;TNRC6C;FBN2;ADCY9;YEATS2;RAVER2;GSE1
liminal part of r2 alar plate	7/301	0.25751	0.712651	-0.33070621828359625	0.44866834395023514	IGSF10;GYS1;YEATS2;CHD9;HIF1AN;TMEM121;CTHRC1
Field CA1, stratum radiatum	7/345	0.377245	0.802033	-0.456700727778764	0.44521937046801946	SLC44A5;TNRC6C;FBN2;ADCY9;YEATS2;RAVER2;GSE1
Lateral dorsal nucleus of thalamus	7/301	0.25751	0.712651	-0.32604835347935707	0.44234902979004614	YEATS2;RRAD;MFAP3;RAVER2;REV1;OXSR1;PTPN4
periventricular stratum of TG	7/301	0.25751	0.712651	-0.32435711684459007	0.44005453304883835	ADAM17;TRAF4;SP1;RAB3D;RBM41;TAC1;GPR101
molecular layer of the DG	7/301	0.25751	0.712651	-0.3126855876912386	0.4242197970593553	SLC44A5;TNRC6C;BTBD3;MFAP3;DOT1L;GSE1;LRRC16A
Primary somatosensory area, trunk, layer 2/3	7/301	0.25751	0.712651	-0.3111985188380306	0.42220229426436207	VANGL1;PROCR;ACVR1C;B3GNT7;TNRC18;FADD;DUSP18
Gustatory areas, layer 1	7/301	0.25751	0.712651	-0.310298908026145	0.42098179440420425	RHBDF1;FAM83H;FAM124A;G2E3;SNAI2;ZBTB34;PAG1
intermediate stratum of r6BL	6/301	0.410223	0.802033	-0.47151378952981676	0.4201447551112069	HMX3;TRAF3;FCHO2;GTF3A;PARP16;SKP2
Dorsal peduncular area	6/301	0.410223	0.802033	-0.47133124344177246	0.4199820964930266	SLC44A5;USP42;BMP2K;GXYLT1;NBEAL2;USP51
intermediate stratum of CoPV	6/301	0.410223	0.802033	-0.4664094013245844	0.4155964640959677	CHRM2;ADAMTS16;LIN28B;ADAM17;SP1;CAPRIN2
anterior digastric muscle trigeminal motor cell group	6/301	0.410223	0.802033	-0.4637958248196231	0.41326762348722035	IGSF10;MTF2;MKNK2;SCAMP2;TMEM121;CTHRC1
Paracentral nucleus	7/353	0.399598	0.802033	-0.44107637116206816	0.4045978389112528	VANGL1;TMEM2;RRAD;FRMD4A;PTPN4;ZCCHC3;ACVR2B
Primary visual area, layer 6b	7/301	0.25751	0.712651	-0.29515006515545034	0.4004293951211393	PTBP1;CASZ1;STK35;SLC31A2;ARID3B;VPS37B;ADAMTS9
Frontal pole, layer 2/3	6/301	0.410223	0.802033	-0.4473567584207247	0.398619509943586	ITSN2;ADAM12;CHST14;GPR3;GLI3;TMEM121
liminal part of the r9 alar plate	7/301	0.25751	0.712651	-0.2935549463552289	0.3982653012186608	ITGB1;MC4R;SETBP1;ELOVL2;DNMT3A;USP51;HS1BP3
Dorsal part of the lateral geniculate complex	6/301	0.410223	0.802033	-0.44606572550793805	0.3974691285146057	VANGL1;SLC44A5;RAVER2;REV1;PTPN4;IKZF4
Dorsal peduncular area, layer 5	6/301	0.410223	0.802033	-0.4384070637728627	0.39064483910756315	HIVEP1;ARID3B;NUP98;DICER1;CTTNBP2NL;TMEM121
superficial stratum of LAP	7/301	0.25751	0.712651	-0.284942831082542	0.3865812648030183	RHBDF1;LARS2;EML6;FAM124A;RNPEPL1;YEATS2;COL4A1
island of Calleja major	6/301	0.410223	0.802033	-0.43185703885743015	0.384808406165038	ADAM12;NFATC3;PAPD4;LCOR;CARTPT;TAC1
Entorhinal area, medial part, ventral zone, layer 1	7/301	0.25751	0.712651	-0.2835517507428966	0.3846939893972829	EML6;SLC26A2;EFNA2;DRAM1;FCHO2;CREM;ZCCHC3
Culmen	6/301	0.410223	0.802033	-0.43029825752491635	0.3834194461478262	CYTH3;KCNK10;IGLON5;ELOVL2;CHD7;LGR4
intermediate stratum of r8Lim	6/301	0.410223	0.802033	-0.4295465997660541	0.38274967768709983	CHRM2;MC4R;SETBP1;ELOVL2;DNMT3A;PARP16
granule cell layer of the DG	6/301	0.410223	0.802033	-0.42758507310163973	0.38100184939794995	SLC44A5;TNRC6C;BTBD3;MFAP3;GSE1;LRRC16A
Retrosplenial area, dorsal part	7/301	0.25751	0.712651	-0.27868347082489076	0.37808920555005326	PIGC;ELOVL2;SH2D3C;TNRC18;FADD;ADAMTS9;IGSF9
Prelimbic area, layer 2	7/301	0.25751	0.712651	-0.27807122741538437	0.37725857636484056	CCNJ;KREMEN1;HIVEP1;ARID3B;NUP98;DICER1;STK40
Cortical amygdalar area, anterior part, layer 2	6/301	0.410223	0.802033	-0.42020058251547987	0.37442186158457774	CASZ1;RNPEPL1;SLC31A2;RBM41;PIGM;CSPG4
intergeniculate leaflet	7/301	0.25751	0.712651	-0.2757566040167701	0.37411833227594904	VANGL1;SLC44A5;CASZ1;ADCY9;RAVER2;USP51;GPR3
mantle zone of r9BI	6/301	0.410223	0.802033	-0.4132691073075282	0.36824553542302846	MC3R;CCNE2;SETBP1;CRH;MAML3;TMED5
posterior part of Int	7/301	0.25751	0.712651	-0.2672180655793282	0.3625341173786131	STK36;SLC31A1;CHD7;INTS2;PIGM;PRKX;GLI2
Tuberomammillary nucleus	7/301	0.25751	0.712651	-0.26622058716360303	0.36118084077186435	DLX1;MAGEL2;GSX1;ASB4;CARTPT;ISL1;IL13RA1
dorsal paracommissural tectal nucleus, m1 part	6/301	0.410223	0.802033	-0.39987465265631095	0.3563103386286875	SOCS3;PPP1R3D;IGDCC3;AP1S2;FRMD4A;BMF
Field CA1, stratum lacunosum-moleculare	8/383	0.333211	0.802033	-0.3234314088636465	0.3554443061626871	SLC44A5;TNRC6C;FBN2;ADCY9;BTBD3;MFAP3;RAVER2;GSE1
dorsal lateral geniculate nucleus	6/301	0.410223	0.802033	-0.3936838571159173	0.3507939988438936	VANGL1;SLC44A5;RAVER2;REV1;PTPN4;IKZF4
Field CA2, stratum oriens	9/431	0.318556	0.802033	-0.30550211399845556	0.3494809173117169	SLC44A5;TNRC6C;FBN2;ADCY9;YEATS2;SLC31A1;COL4A1;RAVER2;GSE1
colliculus superior	6/301	0.410223	0.802033	-0.3897235977457376	0.347265189633626	PIGC;TRAF4;SP1;GTF3A;AP1S2;GLI3
anterior paraventricular nucleus of thalamus	6/301	0.410223	0.802033	-0.3829564595890875	0.3412352968356558	ZC3H12C;DENND1B;GSX1;PPP1R3D;KREMEN1;PTPN4
Parasolitary nucleus	7/301	0.25751	0.712651	-0.25023859889105854	0.3394981150931912	RHBDF1;HMX3;GAL;CAPRIN2;NUP98;GPR101;ZFHX4
periventricular stratum of Pal	7/301	0.25751	0.712651	-0.24778201336277267	0.3361652713188327	MN1;TMEM2;ACVR1C;SLC31A1;ECEL1;CARTPT;NTS
r7 alar plate	7/301	0.25751	0.712651	-0.24727220242556722	0.33547361202645276	MC4R;ZC3H12C;DNMT3A;GTF3A;PARP16;TIRAP;IKZF4
medial superior olive	6/301	0.410223	0.802033	-0.37347109533169326	0.3327833148755153	LMBR1L;CCNE2;PARP16;ARID3A;ATG7;PSKH1
Induseum griseum	9/435	0.32805	0.802033	-0.29819247621482936	0.33236238693735887	SLC44A5;GALNT7;SLC10A7;CHD9;PPP1R3D;PRKX;HS1BP3;SKP2;BACH2
Septofimbrial nucleus	9/431	0.318556	0.802033	-0.2897657354452406	0.3314791956870678	MC3R;DLX1;MAGEL2;TMEM2;MFAP3;ADAM12;IGDCC3;BAHCC1;CHD1
mantle zone of PalSe	6/301	0.410223	0.802033	-0.3707957457351657	0.3303994310400271	MAGEL2;TMEM2;ECEL1;CARTPT;NTS;ISL1
periventricular stratum of AStr	7/301	0.25751	0.712651	-0.24186706446697248	0.32814047414567177	KLF8;SLC26A2;ECEL1;PRR15;SNAI2;FNDC3A;GPR101
oculomotor nucleus, Edinger-Westphal subnucleus	7/301	0.25751	0.712651	-0.24049833340794452	0.32628351995607535	SOCS3;SH2D3C;ECEL1;PPP1R3D;FRMD4A;CARTPT;CTHRC1
periventricular stratum of m1B	7/301	0.25751	0.712651	-0.23499810133648058	0.31882136811734135	ITSN2;SOCS3;DENND1B;ECEL1;PPP1R3D;CARTPT;CTHRC1
r3 part of magnocellular medial vestibular nucleus	7/301	0.25751	0.712651	-0.234586670759503	0.3182631812269312	IGSF10;MARVELD2;TET3;CAPRIN2;DNMT3A;DNMT3B;CSPG4
mantle zone of AStr	7/301	0.25751	0.712651	-0.2315730167695404	0.3141745639885459	KLF8;SLC26A2;ECEL1;PRR15;SNAI2;FNDC3A;GPR101
m1AD (DM) part of periaqueductal gray	7/301	0.25751	0.712651	-0.23146325093523115	0.31402564494082597	IGSF10;PPP1R3D;CAPRIN2;ONECUT1;AP1S2;FRMD4A;BMF
r1 part of superior vestibular nucleus	7/301	0.25751	0.712651	-0.2308385929963671	0.3131781729930044	ADAMTS16;B3GNT7;SLC31A1;PPP1R3D;INTS2;PRR15;HIF1AN
Primary somatosensory area, upper limb, layer 1	6/301	0.410223	0.802033	-0.3491374258097512	0.31110067515367773	VANGL1;PROCR;B3GNT7;G2E3;FADD;DUSP18
periventricular stratum of m1AD	7/301	0.25751	0.712651	-0.2287240828010584	0.31030942201360345	IGSF10;PPP1R3D;CAPRIN2;ONECUT1;AP1S2;FRMD4A;BMF
Ventral posteromedial nucleus of the thalamus, parvicellular part	7/301	0.25751	0.712651	-0.22617704958141158	0.3068538680703595	VANGL1;HMX3;TMEM2;RRAD;PTPN4;ACVR2B;BACH2
bed nucleus of the stria terminalis, mediocentral division	6/301	0.410223	0.802033	-0.3429331705355597	0.3055723420047746	MAGEL2;SLC31A1;ECEL1;CARTPT;GPR101;NTS
Lateral septal nucleus, caudal (caudodorsal) part	6/301	0.410223	0.802033	-0.34203502757684656	0.30477204716330314	MC3R;TMEM2;ADAM12;BMP2K;CHD1;PAG1
mesomere 1	6/301	0.410223	0.802033	-0.3412678598135276	0.30408845843439175	PIGC;TRAF4;SP1;GTF3A;AP1S2;GLI3
rostral periolivary nucleus	7/301	0.25751	0.712651	-0.22407459112244282	0.3040014676531386	B3GNT7;CCNE2;USP42;ARID3A;NBEAL2;ATG7;BACH2
Orbital area, medial part, layer 2	7/301	0.25751	0.712651	-0.22233012087166476	0.3016347489910303	ADAMTS16;TRAF4;BMP2K;NBEAL2;PRRT4;IKZF4;GLI2
mantle zone of r7BL	6/301	0.410223	0.802033	-0.33646780074998894	0.29981134144534083	MC3R;CALCR;CCNE2;SETBP1;GTF3A;PARP16
mantle zone of JcPV	7/301	0.25751	0.712651	-0.21923981001839749	0.2974421315675567	CHRM2;ADAMTS16;ADAM17;USP42;SP1;CAPRIN2;IKZF4
Piriform-amygdalar area, polymorph layer	6/301	0.410223	0.802033	-0.3329665160118727	0.2966915039102873	EML6;SLC26A2;COL4A1;LCOR;ZCCHC3;KDM6A
Field CA2	9/425	0.30443	0.802033	-0.2483642018572597	0.295383033810223	SLC44A5;TNRC6C;ADCY9;YEATS2;COL4A1;BTBD3;RAVER2;GSE1;CHD1
Parabrachial nucleus, lateral division, external lateral part	6/301	0.410223	0.802033	-0.3313199285360486	0.29522430378345926	DENND1B;IGSF10;STAC;CHD7;HBP1;RHOBTB1
navicular nucleus	6/301	0.410223	0.802033	-0.32881938670422495	0.2929961832938666	SOCS3;CCNJ;SETBP1;MARVELD1;IGDCC3;DICER1
Gustatory areas, layer 4	6/301	0.410223	0.802033	-0.3246745202982414	0.2893028790474581	FOXD2;SLC10A7;G2E3;BAZ2A;ZBTB34;ADAMTS9
interstitial nucleus of the zona limitans	6/301	0.410223	0.802033	-0.3203008419104397	0.285405690723421	VANGL1;RRAD;CAPRIN2;FRMD4A;PTPN4;ISL1
Gustatory areas, layer 2/3	6/301	0.410223	0.802033	-0.3180780557456485	0.28342506583055826	FAM83H;FOXD2;SLC10A7;G2E3;ZBTB34;ADAMTS9
superficial stratum of DTTh	7/301	0.25751	0.712651	-0.20570610851167004	0.2790809907518341	VANGL1;SLC44A5;TNRC6C;MFAP3;RAVER2;REV1;PTPN4
basal plate of p2	6/301	0.410223	0.802033	-0.3118722993602413	0.2778953951088882	VANGL1;DENND1B;IGSF10;HMX3;VASH2;IL13RA1
prosomere 3	7/301	0.25751	0.712651	-0.2043306336574257	0.2772148872712223	VANGL1;MAGEL2;RAVER2;VASH2;PRRT4;ISL1;BACH2
intermediate stratum of r1Lim	6/301	0.410223	0.802033	-0.31003103244254165	0.27625472487737135	ITSN2;IGSF10;YEATS2;VWA5A;GLIS2;TMEM121
intermediate stratum of RtC	6/301	0.410223	0.802033	-0.30776825624737586	0.2742384666649924	VANGL1;RRAD;ECEL1;RAVER2;ISL1;BACH2
intermediate stratum of VTTh	6/301	0.410223	0.802033	-0.3005823475083326	0.267835426214304	VANGL1;HMX3;TMEM2;CALCR;RRAD;PTPN4
Primary somatosensory area, upper limb, layer 2/3	7/301	0.25751	0.712651	-0.19693339239289084	0.2671790675482527	FBN2;ACVR1C;B3GNT7;G2E3;TNRC18;FADD;DUSP18
lateral IC periaqueductal gray	6/301	0.410223	0.802033	-0.29901794699961565	0.2664414592016188	LIN28B;TRAF4;ONECUT1;AP1S2;GXYLT1;CARTPT
layer 2 of AOV cortex	6/301	0.410223	0.802033	-0.29839642830540114	0.26588765181490764	MN1;GSE1;CACNA1D;STK40;FOSL2;TMEM121
intermediate stratum of r7BL	6/301	0.410223	0.802033	-0.2939486668308865	0.26192445138048037	MC4R;MC3R;CCNE2;SETBP1;GTF3A;PARP16
Nucleus of the lateral olfactory tract, layer 3	7/301	0.25751	0.712651	-0.19219678371371493	0.2607529217592318	MC4R;MN1;RNPEPL1;SLC31A2;PIGM;ZBTB34;DICER1
accumbens nucleus, shell domain	6/301	0.410223	0.802033	-0.2889881938930653	0.2575043967946434	MN1;ADAM12;ARID3B;CARTPT;TAC1;ISL1
Intergeniculate leaflet of the lateral geniculate complex	6/301	0.410223	0.802033	-0.28887181530660444	0.2574006970645516	VANGL1;SLC44A5;CASZ1;RAVER2;REV1;PTPN4
m1 part of parabrachialis pigmentosus	6/301	0.410223	0.802033	-0.2884941651127202	0.25706418994270175	MC3R;IGSF10;LIN28B;VASH2;UBR4;IL13RA1
mantle zone of r8BL	6/301	0.410223	0.802033	-0.2868567901704034	0.2556051986906094	MC3R;CALCR;CCNE2;SETBP1;GTF3A;PARP16
Central amygdalar nucleus, lateral part	8/401	0.379567	0.802033	-0.2585456595919901	0.250459557470124	KLF8;ECEL1;CRH;PRR15;GSE1;SNAI2;FNDC3A;GPR101
r1 part of basolateral reticular formation	7/301	0.25751	0.712651	-0.18320511911694853	0.24855395167356029	ITSN2;DENND1B;IGSF10;CALCR;KIF16B;SLC31A1;LGR4
Nucleus of the optic tract	6/301	0.410223	0.802033	-0.2787837442153349	0.24841167012132612	ZNF512B;SP1;ONECUT1;DOT1L;LRRC16A;SNTB2
lateral terminal nucleus of the accessory optic tract, lateral part	6/301	0.410223	0.802033	-0.2784789921816978	0.24814011927512544	ZNF512B;SP1;HS1BP3;DUSP18;LRRC16A;IKZF4
insular cortex	6/301	0.410223	0.802033	-0.2768372596961947	0.24667724521206225	PTBP1;DNMBP;TRAF4;ZBTB34;POU2F2;ADAMTS9
periventricular stratum of r3Co	6/301	0.410223	0.802033	-0.2731367340241595	0.2433798730316848	GSX1;STK36;CHD7;PRR15;CHST14;FBN1
mammillary area	6/301	0.410223	0.802033	-0.2696940627965731	0.24031226336265468	LMBR1L;CCNE2;TRIB3;ASB4;CARTPT;IL13RA1
prethalamic (p3) zona limitans domain	6/301	0.410223	0.802033	-0.26809028208235486	0.23888320641800156	VANGL1;CASZ1;RAVER2;PTPN4;ISL1;BACH2
Primary motor area, Layer 1	7/301	0.410223	0.802033	-0.26296536889599065	0.2343166265141597	PROCR;CDK8;ACVR1C;G2E3;FADD;DUSP18;ZCCHC3
anterior cortical amygdaloid area	6/301	0.410223	0.802033	-0.26020829561418723	0.23185992237415554	CASZ1;MAFB;RNPEPL1;YOD1;PIGM;CSPG4
Geniculate group, ventral thalamus	6/301	0.410223	0.802033	-0.2586603358335373	0.23048060495565187	VANGL1;SLC44A5;CASZ1;ADCY9;RAVER2;MBNL3
OB olfactory fiber layer	6/301	0.410223	0.802033	-0.2546968757102495	0.2269489436980833	ARV1;NFATC3;PKN2;MAGT1;JARID2;ACVR2B
posterolateral cortical amygdaloid area	7/301	0.25751	0.712651	-0.1651142809865249	0.2240101543818855	PHTF2;EML6;SLC26A2;RNPEPL1;COL4A1;ZCCHC3;KDM6A
posteromedial visual area, layer 5	7/301	0.25751	0.712651	-0.1597426618235266	0.21672249137179042	GALNT7;ADAM17;STK35;TNRC18;FADD;IGSF9;STK40
superficial stratum of PPaA	7/301	0.25751	0.712651	-0.15830811918317128	0.21477625076550624	ECEL1;VASH2;BMP2K;MAGT1;ISL1;TNRC6A;GLI3
Folium-tuber vermis (VII)	6/301	0.410223	0.802033	-0.2292692198756224	0.20429150192030496	CYTH3;STK36;RRAD;IGLON5;CHD7;LGR4
r2 part of dorsal cochlear nucleus	6/301	0.410223	0.802033	-0.22277969264481662	0.19850897574669452	GSX1;PPP1R3D;CHD7;PRR15;CHST14;PAG1
posteromedial cortical amygdaloid area	6/301	0.410223	0.802033	-0.22162743048770359	0.19748224670382408	EML6;SLC26A2;RNPEPL1;ECEL1;FCHO2;KDM6A
septopallidal core nucleus	7/301	0.25751	0.712651	-0.14053227503362967	0.19065980506247146	TMEM2;ADAM12;GTF3A;CARTPT;TAC1;NTS;CACNA1E
periventricular stratum of r2Co	6/301	0.410223	0.802033	-0.21194150957690652	0.18885155771983622	GSX1;PPP1R3D;CHD7;PRR15;CHST14;PAG1
Piriform-amygdalar area	6/301	0.410223	0.802033	-0.2109024919633648	0.18792573580223543	PHTF2;EML6;SLC26A2;RRAD;ZCCHC3;KDM6A
Field CA3, stratum pyramidale	6/301	0.410223	0.802033	-0.20955502655200622	0.18672506990900545	SLC44A5;TNRC6C;COL4A1;MFAP3;RAVER2;GSE1
superficial stratum of PcPL	7/301	0.25751	0.712651	-0.1347805515620928	0.18285645543624476	SLC44A5;TNRC6C;DOT1L;REV1;LRRC16A;CHFR;SNTB2
Orbital area, lateral part, layer 1	7/301	0.25751	0.712651	-0.13423587927521344	0.1821174998332383	TRAF4;MARVELD2;PKN2;GPR3;GPR156;PRRT4;IKZF4
Entorhinal area, lateral part, layer 6a	6/301	0.410223	0.802033	-0.2040705254984081	0.1818380774111425	RHBDF1;SLC10A7;NFATC3;STOM;BAZ2A;ZBTB34
submedius thalamic nucleus	7/301	0.25751	0.712651	-0.13063130542248244	0.17722718301505175	VANGL1;CDKL5;ZFP41;TRAF4;COL4A1;RRAD;PTPN4
Paraventricular nucleus of the thalamus	7/301	0.25751	0.712651	-0.12989014092602932	0.17622164689618397	MC3R;DENND1B;MAGEL2;GSX1;PPP1R3D;KREMEN1;PTPN4
Primary motor area, Layer 2/3	6/301	0.410223	0.802033	-0.19486709342550024	0.1736373125548053	PROCR;CDK8;ACVR1C;G2E3;FADD;DUSP18
periventricular stratum of r9Ve	6/301	0.410223	0.802033	-0.19485798093836537	0.17362919282689754	HMX3;STK36;CAPRIN2;NUP98;CARTPT;ZFHX4
Paramedian lobule, molecular layer	6/301	0.410223	0.802033	-0.1892956595786497	0.1686728581503275	CYTH3;STK36;IGLON5;CHD7;SNAI2;LGR4
Intermediate reticular nucleus	6/301	0.410223	0.802033	-0.1889302070572666	0.16834721982646347	MC4R;ELOVL2;DNMT3A;GTF3A;PARP16;ARID3A
Sublaterodorsal nucleus	6/301	0.410223	0.802033	-0.18094756711780258	0.16123424799619854	IGSF10;CALCR;GAL;SLC31A1;ASB4;LGR4
reticular formation of p2Lim	6/301	0.410223	0.802033	-0.17711527243215291	0.1578194623675071	VANGL1;SLC7A6;CALCR;RRAD;VASH2;NTS
layer 2 of InsCx	6/301	0.410223	0.802033	-0.1771123425755225	0.15781685170388743	PTBP1;DNMBP;TRAF4;ZBTB34;ADAMTS9;ACVR2B
Nucleus of the brachium of the inferior colliculus	6/301	0.410223	0.802033	-0.17664530985319976	0.1574006998264527	EFNA2;CAPRIN2;IKZF4;GLI3;GLI2;FBN1
lateral part of alar m1	6/301	0.410223	0.802033	-0.17643887961721888	0.15721675911704053	TMEM194B;TRAF4;CAPRIN2;AP1S2;GXYLT1;IKZF4
mantle zone of r4Co	6/301	0.410223	0.802033	-0.17494933479921226	0.15588949264745833	SLC26A2;GSX1;PKN2;CHST14;PAG1;FBN1
mantle zone of r6Lim	6/301	0.410223	0.802033	-0.1741021187907801	0.15513457652349094	ITGB1;CHD9;IGDCC3;VWA5A;PARP16;ATG7
r8 basal plate	6/301	0.410223	0.802033	-0.17208869195451537	0.15334050232281843	MC3R;CCNE2;SETBP1;CRH;GTF3A;PARP16
r1 part of ventral parvicellular reticular formation	6/301	0.410223	0.802033	-0.17051195803394611	0.15193554556090974	ITSN2;IGSF10;YEATS2;VWA5A;GLIS2;TMEM121
Primary somatosensory area, mouth, layer 5	6/301	0.410223	0.802033	-0.16974504000087542	0.1512521793554035	SLC10A7;IGDCC3;PAPD4;BAZ2A;ZCCHC3;ADAMTS9
r6 part of trigeminal transition zone	7/301	0.25751	0.712651	-0.10733315370893892	0.14561863570478364	ITGB1;KLF8;GYS1;IGDCC3;LCOR;ISL1;GLIS2
Primary somatosensory area, barrel field, layer 1	6/301	0.410223	0.802033	-0.16258098687322947	0.1448686134581687	PIGC;VANGL1;GALNT7;FAM124A;B3GNT7;KIF16B
intermediate stratum of p2ZL	6/301	0.410223	0.802033	-0.15906442640136498	0.14173516440303385	VANGL1;RRAD;CAPRIN2;FRMD4A;PTPN4;ISL1
Postpiriform transition area, layers 1	6/301	0.410223	0.802033	-0.15902560073837352	0.14170056859898358	PHTF2;LARS2;FAM124A;CRH;ZBTB34;GPR156
p1 part of parabrachial pigmented nucleus	7/301	0.25751	0.712651	-0.10355426223162774	0.1404918225777353	MC3R;IGSF10;HMX3;LIN28B;CCNJ;VASH2;IL13RA1
magnocellular (medial) subparafascicular nucleus	6/301	0.410223	0.802033	-0.14996772132764594	0.13362949918096748	HMX3;TMEM2;UBR4;FRMD4A;OXSR1;IKZF4
r9 part of the inferior olive	6/301	0.410223	0.802033	-0.14957257607299781	0.13327740299643587	TRAF4;SETBP1;STAC;CRH;HS1BP3;MAGT1
AOB, glomerular layer	6/301	0.410223	0.802033	-0.14762637061489883	0.13154322674592903	TMEM2;MARVELD2;NFATC3;LCOR;ACVR2B;IKZF4
lateral preoptic area, PO1 part	6/301	0.410223	0.802033	-0.1443625984091406	0.12863502595821835	SUV420H2;MAGEL2;GAL;ECEL1;MAGT1;NTS
posteroventral part of alar p3	7/301	0.25751	0.712651	-0.09427907306467335	0.12790819537846104	VANGL1;RRAD;RAVER2;VASH2;PTPN4;ISL1;BACH2
centromedian nucleus	6/301	0.410223	0.802033	-0.14331987321577527	0.1277059003827996	VANGL1;PROCR;CDKL5;TRAF4;SETBP1;PTPN4
liminal reticular formation of m2	6/301	0.410223	0.802033	-0.14255671831716202	0.12702588733734974	TMEM194B;ZFP41;CAPRIN2;TIRAP;GLI3;GLI2
Medial geniculate complex, medial part	6/301	0.410223	0.802033	-0.14224624714490866	0.1267492404236602	VANGL1;MEF2A;GAL;RRAD;VASH2;PTPN4
medial pallium (hippocampal allocortex)	6/301	0.410223	0.802033	-0.13263860947118922	0.11818830611536082	SLC44A5;TNRC6C;BTBD3;MFAP3;RAVER2;GSE1
nucleus sagulum, superficial part	6/301	0.410223	0.802033	-0.12203535636925752	0.10874022362696624	TMEM194B;EFNA2;CHD7;AP1S2;MAGT1;GLI3
deep white layer of SC	6/301	0.410223	0.802033	-0.11908626415254821	0.10611242004051068	CHRM2;LIN28B;TRAF4;AP1S2;GXYLT1;TAC1
Posterior amygdalar nucleus	6/301	0.410223	0.802033	-0.1185187355870715	0.1056067208320133	TNRC6C;RNPEPL1;USP53;ECEL1;STC1;GPR101
superficial stratum of p2ZL	7/301	0.25751	0.712651	-0.07498304366001066	0.10172931793630535	VANGL1;SLC44A5;HMX3;RAVER2;USP51;GPR3;PTPN4
superficial stratum of AOB	7/301	0.25751	0.712651	-0.07272743894283089	0.09866914435288779	TMEM2;MARVELD2;NFATC3;LCOR;ACVR2B;IKZF4;GLI3
m2 part of nucleus parabrachialis pigmentosus	6/301	0.410223	0.802033	-0.1074879580768473	0.09577769054990681	MC3R;IGSF10;LIN28B;VASH2;DNMT3B;UBR4
reticular formation of p1Lim	6/301	0.410223	0.802033	-0.10710907274024241	0.09544008284786734	CALCR;CAPRIN2;VASH2;CHST14;GLI2;FBN1
Midbrain trigeminal nucleus	6/301	0.410223	0.802033	-0.10599584530225262	0.09444813588957436	DENND1B;CALCR;GAL;SLC31A1;SP1;ASB4
intermediate (interpositus) cerebellar nucleus	6/301	0.410223	0.802033	-0.10139562020049217	0.09034908196633093	STK36;CHD7;INTS2;PIGM;PRKX;GLI2
intermediate stratum of SeStr	6/301	0.410223	0.802033	-0.09933372493506515	0.0885118197258742	MN1;ADAM12;ARID3B;CARTPT;TAC1;ISL1
dorsomedial preoptic area, superficial part	6/301	0.410223	0.802033	-0.09852930716934027	0.08779503919327387	GAL;VWA5A;ASB4;MAGT1;BACH2;TMEM121
Arcuate hypothalamic nucleus	6/301	0.410223	0.802033	-0.0973920334895767	0.08678166570921277	DLX1;MAGEL2;ASB4;ISL1;TNRC6A;IL13RA1
Subparafascicular nucleus, magnocellular part	6/301	0.410223	0.802033	-0.09735568206993259	0.08674927459225402	MEF2A;HMX3;B3GNT7;COL4A1;ECEL1;GPR101
medial tuberal nucleus	6/301	0.410223	0.802033	-0.09397904086576156	0.0837405013106931	LMBR1L;DLX1;MAGEL2;ASB4;ATG7;ISL1
Retrosplenial area, lateral agranular part, layer 2/3	7/301	0.25751	0.712651	-0.061480351093462185	0.08341024687636164	PIGC;ELOVL2;NPY1R;TNRC18;FADD;BCOR;IGSF9
subpallial amygdala	6/301	0.410223	0.802033	-0.09334948553670051	0.0831795328397157	VANGL1;MAGEL2;SLC31A1;ECEL1;PIGM;GPR101
Cerebral nuclei	6/301	0.410223	0.802033	-0.0932216775020632	0.08306564884182141	MEF2A;MN1;ACVR1C;TET1;TAC1;NTS
Parabrachial nucleus, lateral division, central lateral part	6/301	0.410223	0.802033	-0.09169772678011964	0.08170772481692493	CYTH3;IGSF10;SLC7A6;EFNA2;SP1;ISL1
superficial stratum of m1AL	6/301	0.410223	0.802033	-0.09035469627518483	0.08051101066957117	TMEM194B;EFNA2;CAPRIN2;TIRAP;IKZF4;GLI2
Perireunensis nucleus	6/301	0.410223	0.802033	-0.0902402830385982	0.08040906217445906	VANGL1;LIN28B;ECEL1;PTPN4;ZBTB5;ISL1
Medial group of the dorsal thalamus	6/301	0.410223	0.802033	-0.0897877812099713	0.08000585812359683	VANGL1;MEF2A;CDKL5;SETBP1;OXSR1;PTPN4
intermediate part of r9B	6/301	0.410223	0.802033	-0.08690227180395171	0.07743471032329158	MC3R;CCNE2;SETBP1;CRH;MAML3;TMED5
Ventral part of the lateral geniculate complex	7/301	0.25751	0.712651	-0.056528666277901395	0.07669230780194121	VANGL1;SLC44A5;CASZ1;SLC10A7;ADCY9;RAVER2;MBNL3
Bed nucleus of the accessory olfactory tract	6/301	0.410223	0.802033	-0.0857717505438986	0.07642735361708226	LMBR1L;EFNA2;RNPEPL1;STC1;TRIB3;MAGT1
Lateral reticular nucleus	6/301	0.410223	0.802033	-0.08404859496093015	0.0748919270897972	CCNE2;SETBP1;DNMT3A;PARP16;CSPG4;NBEAL2
periventricular stratum of VTTh	6/301	0.410223	0.802033	-0.08003762738378759	0.07131793407436919	HMX3;TMEM2;UBR4;FRMD4A;OXSR1;IKZF4
Anterolateral visual area, layer 6b	6/301	0.410223	0.802033	-0.07930391011230838	0.0706641515759742	RHBDF1;PHTF2;FCHO2;BAZ2A;FNDC3A;HIF1AN
intermediate stratum of m1AD	6/301	0.410223	0.802033	-0.07815058344539517	0.06963647399624388	SOCS3;IGSF10;PPP1R3D;AP1S2;FRMD4A;BMF
dorsolateral SC part of the periaqueductal gray	6/301	0.410223	0.802033	-0.07555620930471188	0.06732474375163923	LIN28B;TRAF4;AP1S2;GXYLT1;CARTPT;TAC1
ventral pallium	7/301	0.25751	0.712651	-0.04874935738559336	0.06613813783227931	RRAD;RAVER2;PKN2;JARID2;ACVR2B;CHD1;LGR4
molecular layer of S	6/301	0.410223	0.802033	-0.07350555174206587	0.06549749492327729	SLC44A5;TNRC6C;FBN2;ADCY9;BTBD3;RAVER2
layer 1 of PCx	6/301	0.410223	0.802033	-0.0734447804035817	0.06544334431370409	VANGL1;PROCR;FAM124A;G2E3;FADD;DUSP18
r8 part of lateral reticular nucleus	7/301	0.25751	0.712651	-0.04723770496109924	0.06408728256428275	CALCR;CCNE2;SETBP1;DNMT3A;PARP16;ACVR2B;TIRAP
Primary somatosensory area, nose, layer 6b	6/301	0.410223	0.802033	-0.07006893002765768	0.062435275703666165	LIN28B;ADAM17;TMEM2;IGDCC3;LPAR2;POU2F2
dorsal terminal nucleus of the accessory optic tract	6/301	0.410223	0.802033	-0.06913510532830228	0.06160318646610917	ZNF512B;SP1;ONECUT1;KREMEN1;NUP98;LRRC16A
liminal part of alar p2	6/301	0.410223	0.802033	-0.06795174247402445	0.0605487449891928	VANGL1;HMX3;TMEM2;RRAD;HIVEP1;AHR
reticular nucleus	6/301	0.410223	0.802033	-0.06794922908514801	0.0605465054212789	VANGL1;RRAD;ECEL1;RAVER2;ISL1;BACH2
substantia nigra compacta, m1 part	7/301	0.25751	0.712651	-0.041843083533286723	0.056768412435933696	DENND1B;IGSF10;PHTF2;CALCR;VASH2;ATG7;IL13RA1
superficial stratum of r7Tr	6/301	0.410223	0.802033	-0.06026860533868969	0.05370264665253553	ZC3H12C;TET3;VASH2;GXYLT1;HBP1;IKZF4
r2 part of dorsal parvicellular reticular formation	6/301	0.410223	0.802033	-0.05886469904156387	0.052451688821602976	IGSF10;CHD9;CAPRIN2;INTS2;GXYLT1;CTHRC1
alar plate of p2 (alar thalamus)	6/301	0.410223	0.802033	-0.05822455454542018	0.05188128481955614	VANGL1;TMEM2;RRAD;RAVER2;REV1;PTPN4
superficial stratum of p2B	7/301	0.25751	0.712651	-0.03631860067689026	0.04927335961465503	DENND1B;IGSF10;VASH2;MAGT1;ATG7;FBN1;IL13RA1
layer 1 of AOV cortex	6/301	0.410223	0.802033	-0.054872288327134554	0.048894230992872406	TMEM194B;SETBP1;MARVELD1;RAB3D;USP51;PRRT4
superficial stratum of THyB-D	6/301	0.410223	0.802033	-0.05096032316214702	0.04540845457923621	MAGEL2;MAGT1;ATG7;TNRC6A;IL13RA1;TMEM121
lateral part of r7B	6/301	0.410223	0.802033	-0.04861825258268938	0.04332154070331197	MC3R;CALCR;CCNE2;SETBP1;GTF3A;PARP16
central amygdaloid nucleus, medial part	5/301	0.588083	0.882124	-0.07372425647616451	0.03913930759230322	KLF8;CCNJ;MBNL3;GPR101;PRRT4
internal granular layer of CbVCx	6/301	0.410223	0.802033	-0.04387665061638291	0.03909651220742178	CYTH3;STK36;IGLON5;ELOVL2;CHD7;LGR4
Retrosplenial area, lateral agranular part, layer 1	6/301	0.410223	0.802033	-0.041982741974575986	0.03740893530048033	PIGC;EML6;ELOVL2;MKNK2;BCOR;IGSF9
r9 part of the basolateral reticular formation	7/301	0.25751	0.712651	-0.02718739062551018	0.036885068540850156	MC3R;CCNE2;KCNK10;SETBP1;DNMT3A;PARP16;ARID3A
mantle zone of SePal	6/301	0.410223	0.802033	-0.03924949074452191	0.03497345792058525	MN1;ADAM12;CARTPT;TAC1;NTS;ISL1
Presubiculum, layer 2	6/301	0.410223	0.802033	-0.037819471378633035	0.03369923190720655	ADAMTS16;TMEM194B;CASZ1;NPY1R;CHD1;GLI3
r3 part of trigeminal sensory column	6/301	0.410223	0.802033	-0.03645596435003302	0.032484272049521756	SLC45A4;ZC3H12C;IGSF10;MTF2;INTS2;HBP1
superficial stratum of POH	7/301	0.25751	0.712651	-0.02222492978421569	0.030152509657811067	ACVR1C;VWA5A;CREM;MAGT1;MBNL3;IL13RA1;TMEM121
Anterior cingulate area, dorsal part, layer 2/3	5/301	0.588083	0.882124	-0.053760806996834595	0.028540956016827976	CCNJ;MARVELD1;KIF21B;CHD1;TMEM121
ventral nuclei	6/301	0.410223	0.802033	-0.031742504379678876	0.028284319621946597	VANGL1;RRAD;VASH2;FRMD4A;PTPN4;CTHRC1
superficial stratum of r6BI	6/301	0.410223	0.802033	-0.03163556588529604	0.02818903153380979	EML6;CCNE2;USP42;SETBP1;TRAF3;NFATC3
temporal muscle trigeminal motor cell group	6/301	0.410223	0.802033	-0.029560118483473154	0.02633969359343991	IGSF10;MTF2;VWA5A;HIF1AN;SCAMP2;TMEM121
superficial stratum of VPrP	6/301	0.410223	0.802033	-0.02813978608534714	0.025074099201848037	MN1;EFNA2;RNPEPL1;RRAD;ZBTB34;ACVR2B
mantle zone of p2B	6/301	0.410223	0.802033	-0.027526602338526947	0.024527718712312744	VANGL1;DENND1B;IGSF10;HMX3;VASH2;IL13RA1
Retrochiasmatic area	6/301	0.410223	0.802033	-0.027388966654635968	0.024405077737675283	MAGEL2;EFNA2;GAL;CREM;ZBTB5;IL13RA1
Orbital area, lateral part	6/301	0.410223	0.802033	-0.024556467444064707	0.021881164941053046	DNMBP;TRAF4;HIVEP1;GPR3;POU2F2;ADAMTS9
Piriform-amygdalar area, pyramidal layer	6/301	0.410223	0.802033	-0.022415932080973273	0.019973830042470917	PHTF2;EML6;SLC26A2;ACVR1C;RRAD;KDM6A
intermediate stratum of p2Lim	6/301	0.410223	0.802033	-0.021655188530913538	0.019295965641387337	VANGL1;SLC7A6;CALCR;RRAD;VASH2;NTS
intermediate part of r8B	6/301	0.410223	0.802033	-0.018102507421670973	0.016130331109003127	MC3R;TRAF4;SETBP1;CRH;GTF3A;TMED5
anterior pretectal nucleus, dorsal core part	5/301	0.588083	0.882124	-0.024927688694464305	0.013233805561582736	SP1;BCOR;AHR;PTPN4;GLI3
Cortical amygdalar area, anterior part	6/301	0.410223	0.802033	-0.013970199806188056	0.012448217436606582	CASZ1;RNPEPL1;YOD1;PIGM;TRIB3;CSPG4
p1 part of the substantia nigra compacta	6/301	0.410223	0.802033	-0.012716489335019092	0.011331092358642492	DENND1B;IGSF10;KIF16B;VASH2;FBN1;IL13RA1
mantle zone of SeStr	6/301	0.410223	0.802033	-0.011694593418182634	0.010420526815784183	MN1;TMEM2;ADAM12;CARTPT;TAC1;ISL1
intermediate gray layer of SC	5/301	0.588083	0.882124	-0.015217101236375916	0.008078573246056287	PIGC;TRAF4;SP1;GTF3A;GLI3
intermediate stratum of the PBC	6/301	0.410223	0.802033	-0.006581552544692176	0.005864525796580916	SLC7A6;EFNA2;CALCR;SP1;ASB4;ISL1
superficial stratum of InsCx (cortical plate/marginal zone)	6/301	0.410223	0.802033	-0.0035993381672222856	0.0032072085406834087	PTBP1;DNMBP;TRAF4;ZBTB34;POU2F2;ADAMTS9
Prelimbic area, layer 6b	6/301	0.410223	0.802033	-0.0026248285093925347	0.002338866764400118	ADAMTS16;TMEM2;FAM124A;KREMEN1;HIVEP1;AHR
Koelliker-Fuse subnucleus	6/301	0.410223	0.802033	-0.00037293329240303645	0.0003323041028465651	FBN2;ZC3H12C;IGSF10;FGD4;NR6A1;RHOBTB1
septopallidal transition area	6/301	0.410223	0.802033	0.0031833559997641097	-0.0028365455192442606	MN1;ADAM12;CARTPT;TAC1;NTS;ISL1
Inferior colliculus, external nucleus	5/301	0.588083	0.882124	0.007499893800267926	-0.003981602045090787	ADAM17;ADAM12;AP1S2;GXYLT1;GLI3
intermediate stratum of r9Lim	6/301	0.410223	0.802033	0.005734198069100082	-0.005109486290747942	MC4R;SETBP1;ELOVL2;ARID3A;USP51;HS1BP3
Intercalated amygdalar nucleus	5/301	0.588083	0.882124	0.011244740292698108	-0.005969695323462063	PTBP1;SLC26A2;ECEL1;SNAI2;FNDC3A
Paramedian lobule	6/301	0.410223	0.802033	0.006774771815247996	-0.006036694808204928	CYTH3;STK36;IGLON5;CHD7;SNAI2;LGR4
intermediate part of isB	5/301	0.588083	0.882124	0.015295729020247678	-0.008120315776470995	IGSF10;CALCR;TRAF3;GPR101;IL13RA1
r2 alar plate	6/301	0.410223	0.802033	0.009190634894872459	-0.008189361865902592	IGSF10;FGD4;CAPRIN2;INTS2;HIF1AN;CTHRC1
Anterior cingulate area, ventral part, layer 2/3	1/301	0.994653	0.994653	1.58402e+16	-0.008491840630618837	HIVEP1
r5 part of dorsal parvicellular reticular formation	1/301	0.994653	0.994653	1.61861e+16	-0.008677275481530234	GLIS2
r10 part of spinal vestibular nucleus	1/301	0.994653	0.994653	1630426106073630	-0.008740643953299383	STK36
sublayer 6a of PCx	1/301	0.994653	0.994653	1.64594e+16	-0.008823821443597986	CDKL5
intermediate stratum of m1B	1/301	0.994653	0.994653	1.64882e+16	-0.00883927595040155	IGSF10
Supplemental somatosensory area, layer 6b	1/301	0.994653	0.994653	1.66177e+16	-0.008908672307126156	SLC10A7
Retrosplenial area, ventral part, layer 5	1/301	0.994653	0.994653	1677219597107910	-0.008991501838203783	PIGC
r3 pontine raphe nucleus	1/301	0.994653	0.994653	1.68412e+16	-0.00902851347390839	FAM83H
r5 part of parvocellular medial vestibular nucleus	1/301	0.994653	0.994653	1.68813e+16	-0.009049991391791056	SLC31A1
caudal linear (raphe) nucleus	1/301	0.994653	0.994653	1.70067e+16	-0.009117218360404121	DNMT3B
Entorhinal area, medial part, dorsal zone, layer 5	1/301	0.994653	0.994653	1748126264384920	-0.00937162941974496	SLC10A7
intermediate stratum of r3BI	1/301	0.994653	0.994653	1.77785e+16	-0.009531003123998747	NBEAL2
intermediate stratum of r10Ve	1/301	0.994653	0.994653	1.78843e+16	-0.009587698786836027	STK36
mantle zone of r3BI	1/301	0.994653	0.994653	1.80054e+16	-0.009652614174450815	NBEAL2
Pontine reticular nucleus	1/301	0.994653	0.994653	1.80936e+16	-0.009699919115536172	USP42
periventricular stratum of r4Ve	1/301	0.994653	0.994653	1.83202e+16	-0.009821363987670601	SLC31A1
r2 basal plate	1/301	0.994653	0.994653	1.87696e+16	-0.010062327532068508	SLC31A1
intermediate mantle of isBM	1/301	0.994653	0.994653	1.90408e+16	-0.010207702442904138	DNMT3B
mantle zone of r10Ve	1/301	0.994653	0.994653	1912086011195350	-0.010250610542657825	STK36
r3 part of ventral parvicellular reticular formation	1/301	0.994653	0.994653	1.91469e+16	-0.010264551647114407	YEATS2
dorsolateral part of m2A	5/301	0.588083	0.882124	0.019544892397219335	-0.010376144731151771	CYTH3;TMEM194B;EFNA2;AP1S2;GLI3
Superior central nucleus raphe, lateral part	1/301	0.994653	0.994653	1.94677e+16	-0.010436530961625477	FAM83H
r4 part of medial paralemniscal nucleus	1/301	0.994653	0.994653	2018655995945810	-0.010821927629241754	STC1
Secondary motor area, layer 6a	1/301	0.994653	0.994653	2.01953e+16	-0.010826637934138676	HIVEP1
intermediate stratum of r5Tr	1/301	0.994653	0.994653	2.08183e+16	-0.01116061151303354	GLIS2
r7 part of ventral gigangocellular reticular area	6/301	0.410223	0.802033	0.012739382047233322	-0.011351491026042378	ZC3H12C;SETBP1;CRH;TRIB3;ZFHX4;PAG1
isthmic vestibulocerebellar nucleus	1/301	0.994653	0.994653	2.20099e+16	-0.01179940467190231	SLC31A1
periventricular stratum of r6Ve	1/301	0.994653	0.994653	2.26489e+16	-0.012141963761749277	DNMT3B
r5 part of A5 noradrenergic cell group	1/301	0.994653	0.994653	2.27246e+16	-0.012182535808912364	VWA5A
r10 part of the vestibular column	1/301	0.994653	0.994653	2.30147e+16	-0.012338098345670656	STK36
layer 6 of FCx	1/301	0.994653	0.994653	2.30846e+16	-0.012375553268641646	DNMBP
r9 part of spinal vestibular nucleus	1/301	0.994653	0.994653	2309556936770260	-0.012381435011977096	STK36
r3 part of basointermediate reticular formation	1/301	0.994653	0.994653	2.34232e+16	-0.01255706971531028	NBEAL2
r9 part of the vestibular column	1/301	0.994653	0.994653	2386539173110150	-0.012794133456922967	STK36
intermediate stratum of r3Lim	1/301	0.994653	0.994653	2407247711467350	-0.01290515103686678	YEATS2
superficial stratum of r1BM	1/301	0.994653	0.994653	2425617107775900	-0.013003628577291312	PPP1R3D
caudal interpeduncular nucleus	1/301	0.994653	0.994653	25119606779409	-0.013466512728653702	PPP1R3D
Primary somatosensory area, lower limb, layer 6a	1/301	0.994653	0.994653	2556790475259900	-0.013706843336342261	PRPF8
r4 part of pontine raphe cell population	1/301	0.994653	0.994653	2.58351e+16	-0.01385010584512965	FAM83H
periventricular stratum of r5Ve	1/301	0.994653	0.994653	2.60412e+16	-0.013960584464595308	SLC31A1
intermediate stratum of RMa	1/301	0.994653	0.994653	2.61459e+16	-0.014016715444823441	CCNE2
periventricular stratum of r4Co	1/301	0.994653	0.994653	2.63988e+16	-0.01415227837362612	FBN1
r4 part of parvocellular medial vestibular nucleus	1/301	0.994653	0.994653	2.64751e+16	-0.014193197057591094	SLC31A1
intermediate stratum of r9Ve	1/301	0.994653	0.994653	2651099252512110	-0.014212428618963697	STK36
r2 part of basointermediate reticular formation	1/301	0.994653	0.994653	2662866386588380	-0.014275511716644906	NBEAL2
intermediate part of r3B	1/301	0.994653	0.994653	2716914206065380	-0.014565259743090768	NBEAL2
Endopiriform nucleus, ventral part	1/301	0.994653	0.994653	2.73809e+16	-0.014678797996567744	SLC10A7
r3 part of reticulotegmental nucleus, shell portion	1/301	0.994653	0.994653	278702570123281	-0.014941124441287795	CHRM2
intermediate stratum of r2BI	1/301	0.994653	0.994653	2798989378623310	-0.015005261199189933	NBEAL2
mantle zone of r8BI	6/301	0.410223	0.802033	0.016917936697316685	-0.015074813353325136	MC3R;TRAF4;SETBP1;CRH;GTF3A;TMED5
retromammillary area, lateral part	1/301	0.994653	0.994653	2.84322e+16	-0.015242399175446494	CCNE2
r4 part of dorsal cochlear nucleus	1/301	0.994653	0.994653	2886175962439140	-0.015472664710333312	FBN1
r6 part of parvocellular medial vestibular nucleus	1/301	0.994653	0.994653	2915308235969650	-0.015628841570806618	DNMT3B
basolateral amygdaloid nucleus, ventral part	1/301	0.994653	0.994653	2925471737129580	-0.015683327661667777	PAG1
mantle zone of r9Ve	1/301	0.994653	0.994653	2.94051e+16	-0.015763970824515916	STK36
r9 part of dorsal parvicellular reticular formation	1/301	0.994653	0.994653	2948686449029230	-0.015807780729756735	LCOR
lateral trapezoid nucleus	6/301	0.410223	0.802033	0.019766110402742846	-0.0176126929881365	LMBR1L;CCNE2;USP42;NBEAL2;PCTP;BACH2
Field CA3	6/336	0.514756	0.882124	0.02669237188551921	-0.017725414630437943	SLC44A5;TNRC6C;COL4A1;MFAP3;RAVER2;GSE1
r5 part of posteroventral cochlear nucleus	6/301	0.410223	0.802033	0.021734047236622336	-0.019366233091320136	FBN2;SLC26A2;PARP16;CHST14;PAG1;FBN1
diencephalon	5/301	0.588083	0.882124	0.0368695380493748	-0.01957358757449326	VANGL1;RRAD;RAVER2;VASH2;PTPN4
Spinal nucleus of the trigeminal, caudal part	7/301	0.25751	0.712651	0.016001411796330495	-0.021709077527440827	FBN2;MC4R;INTS2;VASH2;VWA5A;YOD1;IKZF4
Crus 2, granular layer	5/301	0.588083	0.882124	0.04188528512174507	-0.02223638645309793	KCNK10;IGLON5;CHD7;SNAI2;LGR4
Orbital area, medial part	6/301	0.410223	0.802033	0.025710876081568586	-0.022909806616169228	GALNT7;TRAF4;ADAM12;BMP2K;NBEAL2;IKZF4
Entorhinal area, lateral part, layer 2a	5/301	0.588083	0.882124	0.046473444048148765	-0.024672184005846996	RHBDF1;EML6;SLC26A2;FAM124A;ZBTB34
r3 part of dorsal cochlear nucleus	6/301	0.410223	0.802033	0.028546096198340424	-0.025436143890070192	GSX1;STK36;CHD7;PRR15;CHST14;FBN1
superficial stratum of r5BI	6/301	0.410223	0.802033	0.02936546720432731	-0.02616624858329426	LMBR1L;CCNE2;USP42;NBEAL2;PCTP;BACH2
Taenia tecta, dorsal part, layer 1	7/301	0.25751	0.712651	0.020322212477922073	-0.02757109758987066	SLC44A5;TMEM194B;SLC10A7;USP42;PPP1R3D;SKP2;BACH1
isthmic alar plate	5/301	0.588083	0.882124	0.0534372923075395	-0.028369206018385565	CYTH3;STK36;ELOVL2;CHD7;LGR4
Primary somatosensory area, lower limb, layer 5	6/301	0.410223	0.802033	0.03214461555215813	-0.028642622822913945	CAPRIN2;LPAR2;BMF;TCF20;FADD;SLC16A13
Entorhinal area, lateral part, layer 2b	6/301	0.410223	0.802033	0.033368425387120974	-0.029733104787239686	RHBDF1;EFNA2;SLC10A7;FAM124A;ZBTB34;STK40
Field CA3, stratum radiatum	6/342	0.532034	0.882124	0.05035686791005569	-0.031777580910924495	SLC44A5;TNRC6C;BTBD3;MFAP3;RAVER2;GSE1
superficial stratum of r9BL	6/301	0.410223	0.802033	0.03669755286478334	-0.032699540721661056	CCNE2;SETBP1;DNMT3A;PARP16;CSPG4;ACVR2B
Basolateral amygdalar nucleus, posterior part	5/301	0.588083	0.882124	0.07132003822591541	-0.03786293747867649	SLC10A7;COL4A1;ZCCHC3;PAG1;RCOR1
superficial stratum of r5Co	6/301	0.410223	0.802033	0.04258533309795598	-0.03794587717914126	FBN2;SLC26A2;PARP16;CHST14;PAG1;FBN1
layer 1 of LOT	5/301	0.588083	0.882124	0.07178643259393377	-0.03811054055399662	LMBR1L;MMP11;RNPEPL1;TRIB3;TAC1
intermediate stratum of DgSe	5/301	0.588083	0.882124	0.0770241472042888	-0.040891179288300626	MAGEL2;VWA5A;CARTPT;TAC1;NTS
cortex of cerebellar vermis	5/301	0.588083	0.882124	0.08227613969116122	-0.043679397972915285	CYTH3;STK36;ELOVL2;CHD7;LGR4
intermediate stratum of r2Ve	5/301	0.588083	0.882124	0.08380799590127062	-0.044492641730945394	IGSF10;SLC31A1;TET3;CAPRIN2;INTS2
dorsolateral isthmic part of the dorsal raphe nucleus	5/301	0.588083	0.882124	0.08818774459962411	-0.04681779683830505	CALCR;UBR4;FRMD4A;ASB4;CTHRC1
intermediate stratum of r10Tr	2/301	0.966221	0.990786	1.36931e+16	-0.04705298488278373	LCOR;ARID3A
Endopiriform nucleus, dorsal part	2/301	0.966221	0.990786	1.40704e+16	-0.048349278482469046	ACVR1C;KREMEN1
Entorhinal area, medial part, dorsal zone, layer 3	2/301	0.966221	0.990786	1.41066e+16	-0.04847377534101446	RHBDF1;SLC10A7
layer 6 of PaS	2/301	0.966221	0.990786	1.41444e+16	-0.04860372733959838	BTG2;HIVEP1
lateral part of r8B	6/301	0.410223	0.802033	0.05472417396142799	-0.04876225293562345	MC3R;CALCR;CCNE2;SETBP1;GTF3A;PARP16
mantle zone of isBI	5/301	0.588083	0.882124	0.0919234011211113	-0.048801011273311955	IGSF10;CALCR;TRAF3;GPR101;IL13RA1
suboptic nucleus	6/301	0.410223	0.802033	0.055451290224068105	-0.049410153571592	GPR3;MBNL3;GPR156;ATG7;IL13RA1;TMEM121
layer 6 of PCx	2/301	0.966221	0.990786	1.44026e+16	-0.0494908990961822	CDKL5;ADAMTS9
intermediate stratum of LAP	2/301	0.966221	0.990786	1.44259e+16	-0.04957088314648895	SLC26A2;COL4A1
deep gray layer of SC	5/301	0.588083	0.882124	0.09339761296077469	-0.049583652338908255	CHRM2;TRAF4;AP1S2;GXYLT1;TAC1
mantle zone of CoPV	2/301	0.966221	0.990786	1.4432e+16	-0.04959208084333985	ADAMTS16;CAPRIN2
nucleus subcoeruleus, r1 part	2/301	0.966221	0.990786	144664080658302	-0.04971022514440396	IGSF10;LGR4
frontal cortex	2/301	0.966221	0.990786	1.47261e+16	-0.05060259263231326	BAZ2A;TMEM121
lateral part of r4B	2/301	0.966221	0.990786	1.47381e+16	-0.05064391050321495	SKP2;PRRT4
periventricular stratum of r10BM	6/301	0.410223	0.802033	0.05698776273197614	-0.050779235197420676	ITGB1;ADAMTS16;SETBP1;MTF2;SKP2;BAHCC1
layer 2 of CCx	2/301	0.966221	0.990786	1480828609848280	-0.05088500425320223	PIGC;USP51
Nucleus sagulum	2/301	0.966221	0.990786	1482092903427880	-0.050928448567923994	ZFHX4;TIRAP
Midbrain raphe nuclei	2/301	0.966221	0.990786	1.48601e+16	-0.05106318591440083	PPP1R3D;IL13RA1
intermediate pretectal nucleus	2/301	0.966221	0.990786	1.49663e+16	-0.051428039464555084	LIN28B;NUP98
intermediate stratum of r4Lim	2/301	0.966221	0.990786	1.50877e+16	-0.051845225989148945	FBN2;YEATS2
roof plate of p2 (epithalamic roofplate)	2/301	0.966221	0.990786	1.51488e+16	-0.052055265249265195	USP53;KREMEN1
mantle zone of r7Co	2/301	0.966221	0.990786	151818609002475	-0.05216870145153175	PARP16;FBN1
Nucleus of the lateral lemniscus	2/301	0.966221	0.990786	1527124622532200	-0.05247585196282953	KIF16B;YOD1
reticular formation of JcPL	2/301	0.966221	0.990786	1529436997619510	-0.052555311000404906	SP1;LRRC16A
lateral part of Med	2/301	0.966221	0.990786	1538428105542750	-0.05286426813553345	YOD1;GLI2
Dorsal nucleus raphe	6/301	0.410223	0.802033	0.05934293374477364	-0.0528778222809576	CALCR;COL4A1;PPP1R3D;FRMD4A;ASB4;CTHRC1
periventricular stratum of the PBC	6/301	0.410223	0.802033	0.05948473170389503	-0.05300417207206283	CYTH3;CALCR;KIF16B;AP1S2;ASB4;TMEM121
mantle zone of the Fc	2/301	0.966221	0.990786	1.54437e+16	-0.05306842157893836	NFATC3;CHD1
r4 part of ventral parvicellular reticular formation	2/301	0.966221	0.990786	1.55127e+16	-0.05330571701499792	FBN2;YEATS2
mantle zone of SC	6/301	0.410223	0.802033	0.06004060881799151	-0.053499489195676285	PIGC;TRAF4;SP1;GTF3A;AP1S2;GLI3
Tegmental reticular nucleus	2/301	0.966221	0.990786	156036067022639	-0.053617926350797665	CHRM2;POU2F1
mantle zone of r1BM	2/301	0.966221	0.990786	1567666137956230	-0.053868960639325315	PPP1R3D;FBN1
Parvicellular reticular nucleus	2/301	0.966221	0.990786	1.57409e+16	-0.05408983221444184	DNMT3A;GLIS2
intermediate part of r4B	2/301	0.966221	0.990786	158206635338068	-0.05436378834473758	NBEAL2;SKP2
Pons	2/301	0.966221	0.990786	1.59394e+16	-0.05477175863227683	IGSF10;USP42
paralemniscal isthmic area	2/301	0.966221	0.990786	1.59439e+16	-0.054787231488924205	EFNA2;RHOBTB1
superficial stratum of r2BM	2/301	0.966221	0.990786	1.59544e+16	-0.05482349014730112	SUV420H2;PPP1R3D
mantle zone of r3BM	2/301	0.966221	0.990786	1.60368e+16	-0.05510649754300019	CHRM2;PPP1R3D
layer 2 of ERCx	2/301	0.966221	0.990786	163421381392874	-0.05615570655467384	RHBDF1;SLC26A2
intermediate part of r2B	2/301	0.966221	0.990786	1.64967e+16	-0.05668680237538632	SLC31A1;NBEAL2
sublayer 6a of FCx	2/301	0.966221	0.990786	1.67323e+16	-0.05749637609896222	DNMBP;BAZ2A
Visceral area, layer 6b	2/301	0.966221	0.990786	1.6739e+16	-0.05751947871440029	ACVR1C;SLC10A7
Ventral tegmental nucleus	3/391	0.964875	0.990786	1.6125e+16	-0.05765696705149202	DENND1B;SGPL1;PPP1R3D
intermediate stratum of isLim	2/301	0.966221	0.990786	1684212742363640	-0.05787379578468038	TIRAP;GLI3
dorsal spiriform nucleus	2/301	0.966221	0.990786	1.68776e+16	-0.05799583827316308	USP53;KREMEN1
Pontine central gray	2/301	0.966221	0.990786	1687835767333550	-0.05799829205641436	CALCR;SLC31A1
r10 part of dorsal parvicellular reticular formation	2/301	0.966221	0.990786	1.69049e+16	-0.0580893450611799	LCOR;ARID3A
Gustatory areas, layer 6a	2/301	0.966221	0.990786	1.69743e+16	-0.05832783631009778	IGDCC3;POU2F2
r7 part of cochlear column	2/301	0.966221	0.990786	1727701018187590	-0.05936816257739979	PARP16;FBN1
mantle zone of r4BI	2/301	0.966221	0.990786	1.74607e+16	-0.05999933394156462	NBEAL2;SKP2
r3 basal plate	2/301	0.966221	0.990786	1.7507e+16	-0.06015853057018881	CHRM2;GYS1
medial basal reticular formation of m1	2/301	0.966221	0.990786	1.75327e+16	-0.06024689319870864	VASH2;SNTB2
Lateral group of the dorsal thalamus	5/301	0.588083	0.882124	0.11431508796050063	-0.06068848441453964	VANGL1;SLC44A5;REV1;VASH2;PTPN4
Dorsal tegmental nucleus	3/396	0.967107	0.991228	1.81689e+16	-0.06076821571321472	SLC31A1;UBR4;FRMD4A
para-abducens nucleus	2/301	0.966221	0.990786	1.77025e+16	-0.060830217856539304	TRAF3;SKP2
isthmic part of basolateral isthmic reticular formation	6/301	0.410223	0.802033	0.06827054766760876	-0.06083281797488475	CHRM2;IGSF10;SLC7A6;SYNGR2;ZBTB5;GPR101
rhombomere 9	6/301	0.410223	0.802033	0.06842591283821532	-0.06097125689863796	GAL;CCNE2;SETBP1;DNMT3A;PARP16;HS1BP3
commissural pretectal domain	2/301	0.966221	0.990786	1.79313e+16	-0.061616407225719025	SP1;LRRC16A
Retrosplenial area, ventral part, layer 2	2/301	0.966221	0.990786	1.79894e+16	-0.06181626542785136	PPP1R3D;GTF3A
r7 portion of the hypoglossal motor nucleus	2/301	0.966221	0.990786	1800131653000590	-0.06185706178964482	MC4R;SKP2
superficial stratum of r5BL	7/301	0.25751	0.712651	0.045881171927162706	-0.06224687740646936	LMBR1L;B3GNT7;CCNE2;INTS2;TRIB3;ATG7;GLI3
Entorhinal area, medial part, ventral zone, layer 3	5/301	0.588083	0.882124	0.11725321087308296	-0.062248297994439664	ADAMTS16;EML6;SLC26A2;FCHO2;ZCCHC3
external globus pallidum	5/301	0.588083	0.882124	0.11737252748644436	-0.06231164172762107	MN1;ACVR1C;GTF3A;TET1;PRRT4
superficial stratum of r8BL	6/301	0.410223	0.802033	0.07014752105250303	-0.06250530463520709	CALCR;CCNE2;SETBP1;DNMT3A;PARP16;ACVR2B
dorsal preisthmic part of periaqueductal gray	6/301	0.410223	0.802033	0.07023596835206093	-0.06258411605035162	ONECUT1;AP1S2;FRMD4A;BMF;ASB4;CARTPT
Ventral cochlear nucleus	2/301	0.966221	0.990786	1846097146052290	-0.06343655201145781	MAFB;PKN2
rostral interpeduncular nucleus	2/301	0.966221	0.990786	1.84671e+16	-0.0634577150636454	ITGB1;PPP1R3D
r4 part of reticulotegmental nucleus, shell portion	2/301	0.966221	0.990786	1848639991801590	-0.0635239306020037	CHRM2;POU2F1
mantle zone of r3BL	2/301	0.966221	0.990786	1.88505e+16	-0.0647749223540919	GXYLT1;PRRT4
Lingula (I), granular layer	2/301	0.966221	0.990786	1.89878e+16	-0.06524682943617481	SLC31A1;LEPR
Entorhinal area, medial part, dorsal zone, layer 4	2/301	0.966221	0.990786	1.90824e+16	-0.06557195178520288	ADAM17;SLC10A7
mantle zone of JcPD	2/301	0.966221	0.990786	1.90877e+16	-0.06559013206262136	USP53;KREMEN1
r7 part of parvocellular medial vestibular nucleus	2/301	0.966221	0.990786	1.91734e+16	-0.0658846696198466	STK36;NFATC3
mantle zone of r4BL	2/301	0.966221	0.990786	1.95056e+16	-0.06702608707856289	SKP2;PRRT4
anterior part of Int	6/301	0.410223	0.802033	0.07529132110246244	-0.06708871377470702	STK36;CHD7;INTS2;YOD1;PIGM;PRKX
m2 part of pararubral nucleus	2/301	0.966221	0.990786	1.95666e+16	-0.06723580219309959	IGSF10;LEPR
medial part of r2B	2/301	0.966221	0.990786	1.96594e+16	-0.0675546202106835	SLC31A1;PPP1R3D
r4 liminal central gray	2/301	0.966221	0.990786	1.96861e+16	-0.0676464516943149	SLC31A1;UBR4
Anterior cingulate area, ventral part	2/301	0.966221	0.990786	1987574177047000	-0.06829805946479772	HIVEP1;HIVEP2
mantle zone of r2BM	2/301	0.966221	0.990786	2000942185478030	-0.06875741793568747	SLC31A1;PPP1R3D
Primary motor area, Layer 6a	2/301	0.966221	0.990786	2010472783185710	-0.06908491329988127	DNMBP;BCOR
Secondary motor area, layer 6b	2/301	0.966221	0.990786	2012142782506320	-0.06914229868666198	HIVEP1;AHR
r6 (gustatory) part of solitary complex	2/301	0.966221	0.990786	2012529580998230	-0.06915559005797624	HMX3;NFATC3
r6 part of gigantocellular reticular area	2/301	0.966221	0.990786	2.01415e+16	-0.06921118279499852	ZC3H12C;TRAF3
basolateral amygdaloid nucleus, anterior part	2/301	0.966221	0.990786	2014977709123020	-0.0692397139121574	SLC26A2;ZCCHC3
intermediate stratum of r6Ve	2/301	0.966221	0.990786	2016247757507110	-0.06928335597646956	DNMT3B;ARID3A
dorsal part of JcP	2/301	0.966221	0.990786	2.03636e+16	-0.06997455553236175	USP53;KREMEN1
Cerebral cortex	6/301	0.410223	0.802033	0.07906021717199674	-0.07044700774475844	TNRC6C;SLC10A7;FAM124A;FADD;ADAMTS9;ACVR2B
intermediate stratum of JcPD	2/301	0.966221	0.990786	2.05263e+16	-0.07053348963449757	USP53;KREMEN1
Retrosplenial area, ventral part	2/301	0.966221	0.990786	2.05651e+16	-0.07066690639926562	PIGC;GTF3A
r3 alar plate	2/301	0.966221	0.990786	2.06685e+16	-0.07102218715098574	IGSF10;MAFB
intermediate stratum of isBL	6/301	0.410223	0.802033	0.07980586783891604	-0.07111142355572277	CHRM2;IGSF10;SLC7A6;SYNGR2;ZBTB5;GPR101
lateral part of r3B	2/301	0.966221	0.990786	2.07473e+16	-0.07129289349667879	GXYLT1;PRRT4
medial part of r3B	2/301	0.966221	0.990786	2.08621e+16	-0.07168758056032219	CHRM2;PPP1R3D
mantle zone of m2B	5/301	0.588083	0.882124	0.13606869840709873	-0.07223721058972749	DENND1B;IGSF10;VASH2;SNTB2;IL13RA1
superficial stratum of FCx (cortical plate/marginal zone)	2/301	0.966221	0.990786	2105596491155730	-0.07235360371580364	BAZ2A;TMEM121
Inferior colliculus, dorsal nucleus	2/301	0.966221	0.990786	2.10877e+16	-0.07246268063004861	PIGC;ADAMTS9
periventricular stratum of r7Ve	2/301	0.966221	0.990786	2.11442e+16	-0.07265694233395764	STK36;NFATC3
bed nucleus of the external capsule	5/301	0.588083	0.882124	0.136945643062391	-0.07270276979975501	ACVR1C;KREMEN1;HIVEP1;PAPD4;POU2F2
layer 1 of AOD cortex	5/301	0.588083	0.882124	0.1373922827990277	-0.07293988538247807	MARVELD2;INTS2;PRRT4;ACVR2B;IKZF4
periventricular stratum of r6Tr	2/301	0.966221	0.990786	2129961718665670	-0.07319085435860465	HMX3;NFATC3
Posterolateral visual area, layer 4	6/301	0.410223	0.802033	0.08218875338410936	-0.0732347058140033	RHBDF1;ADAM17;NPY1R;LPAR2;PAPD4;FADD
periventricular stratum of r7BM	2/301	0.966221	0.990786	2.14584e+16	-0.07373648583636123	FAM83H;CRH
Central lateral nucleus of the thalamus	2/301	0.966221	0.990786	2.15235e+16	-0.07396028598617739	VANGL1;PTPN4
layer 6 of InsCx	2/301	0.966221	0.990786	2.155e+16	-0.07405139880595372	ARID3B;POU2F2
Superior central nucleus raphe	2/301	0.966221	0.990786	2.15763e+16	-0.07414164299773521	FAM83H;PPP1R3D
mantle zone of Ist	5/301	0.588083	0.882124	0.14066647168075347	-0.07467811228204126	EFNA2;NR6A1;CHD7;AP1S2;IKZF4
Anterior pretectal nucleus	5/301	0.588083	0.882124	0.14263950380347323	-0.07572557094533194	MEF2A;SLC7A6;SP1;BCOR;LRRC16A
core part of DTg	2/301	0.966221	0.990786	2.2194e+16	-0.07626415758316621	UBR4;FRMD4A
Primary somatosensory area, unassigned, layer 6b	2/301	0.966221	0.990786	2227848056561350	-0.076554475703456	DNMBP;ARID3B
Spinal nucleus of the trigeminal, oral part, ventrolateral part	6/301	0.410223	0.802033	0.0859227689204856	-0.07656191930796419	FBN2;ZC3H12C;MAFB;INTS2;HBP1;RHOBTB1
mantle zone of isBL	5/301	0.588083	0.882124	0.14475046202609462	-0.076846252890987	IGSF10;CALCR;ASB4;GPR101;CTHRC1
Lobules IV-V	6/301	0.410223	0.802033	0.0875583595478912	-0.07801932063719946	CYTH3;KCNK10;IGLON5;ELOVL2;CHD7;LGR4
Declive (VI), granular layer	5/301	0.588083	0.882124	0.14739957612284849	-0.0782526352193524	KCNK10;IGLON5;ELOVL2;CHD7;LGR4
lateral part of MM	5/301	0.588083	0.882124	0.14748549508887784	-0.07829824854934947	LMBR1L;TRIB3;MAML3;CARTPT;IL13RA1
red nucleus, parvicellular part	6/301	0.410223	0.802033	0.08812142678097423	-0.078521044552826	ITGB1;IGSF10;HMX3;CCNJ;ELOVL2;IL13RA1
periventricular stratum of r4Lim	2/301	0.966221	0.990786	2.30122e+16	-0.07907576619074441	SLC31A1;UBR4
r6 alar plate	2/301	0.966221	0.990786	2.30923e+16	-0.07935099750655569	INTS2;PARP16
intermediate tier of thalamus	5/301	0.588083	0.882124	0.1496172056437601	-0.07942994765481648	VANGL1;TMEM2;REV1;PTPN4;IKZF4
mantle zone of r5Ve	2/301	0.966221	0.990786	2316679272167120	-0.07960694021815765	SLC31A1;DNMT3B
superficial stratum of r2BL	2/301	0.966221	0.990786	2.31948e+16	-0.07970333016949877	MMP11;KIF16B
Superior colliculus, motor related, intermediate gray layer	2/301	0.966221	0.990786	2.32544e+16	-0.07990811703934562	MEF2A;SP1
rhombomere 4	2/301	0.966221	0.990786	2.35026e+16	-0.08076093280399095	LMBR1L;CCNE2
layer 5 of PCx	5/301	0.588083	0.882124	0.15261394746151966	-0.08102088129574007	CDKL5;BMF;TNRC18;FADD;ADAMTS9
Perihypoglossal nuclei	2/301	0.966221	0.990786	2359513539845710	-0.08107883364222575	SLC31A1;CSPG4
Cortical amygdalar area, posterior part, lateral zone, layer 3	6/301	0.410223	0.802033	0.09109635646122835	-0.08117187074229928	EML6;SLC26A2;RNPEPL1;COL4A1;ECEL1;KDM6A
anterior olfactory area, dorsal part	5/301	0.588083	0.882124	0.15338247087107765	-0.08142888099022734	TMEM194B;INTS2;PRRT4;ACVR2B;IKZF4
Abducens nucleus	2/301	0.966221	0.990786	2.37199e+16	-0.08150763630450847	ADAMTS16;NFATC3
Primary somatosensory area, mouth, layer 6b	2/301	0.966221	0.990786	2373536892364470	-0.08156071138811469	CASZ1;POU2F2
Primary visual area, layer 2/3	6/301	0.410223	0.802033	0.09191545116342684	-0.08190172923363044	GALNT7;TNRC18;PRKX;FADD;BCOR;HMX2
Retrosplenial area, ventral part, layer 2/3	2/301	0.966221	0.990786	2413214100206580	-0.08292412027714707	PIGC;GTF3A
Granular lamina of the cochlear nuclei	5/301	0.588083	0.882124	0.1563506924551133	-0.08300467358729807	MAFB;GSX1;PKN2;CHST14;PAG1
Superior colliculus, motor related, intermediate gray layer, sublayer a	2/301	0.966221	0.990786	2.41575e+16	-0.08301113389456563	SP1;LRRC16A
Basomedial amygdalar nucleus	2/301	0.966221	0.990786	2422311291353330	-0.08323672269927485	PTBP1;IGDCC3
mantle zone of m2AD	6/301	0.410223	0.802033	0.0940945294849077	-0.08384340803089246	ONECUT1;AP1S2;FRMD4A;BMF;ASB4;CARTPT
Agranular insular area, posterior part	2/301	0.966221	0.990786	2.45249e+16	-0.08427365929731939	KREMEN1;STOM
Taenia tecta, dorsal part	6/301	0.410223	0.802033	0.0945931414154047	-0.0842876987220366	SLC44A5;USP42;PPP1R3D;USP51;GPR3;FOSL2
Pons, motor related	2/301	0.966221	0.990786	2453919588020880	-0.08432286345835276	CHRM2;IGSF10
Nucleus prepositus	2/301	0.966221	0.990786	2462105580224890	-0.08460415478764458	SLC31A1;CSPG4
sublayer 6b of InsCx	6/301	0.410223	0.802033	0.09527058145350374	-0.08489133510601907	DNMBP;COL4A1;HIVEP1;ARID3B;BCOR;SKP2
r8 part of nucleus of Roller	6/301	0.410223	0.802033	0.0956591908669083	-0.08523760749604097	FAM83H;SETBP1;DLX5;CRH;GTF3A;SKP2
rostromedial tegmental nucleus	2/301	0.966221	0.990786	2.51937e+16	-0.08657204655916938	SUV420H2;PPP1R3D
rhombomere 3	2/301	0.966221	0.990786	2.53645e+16	-0.08715873327153498	GYS1;CTHRC1
ventral part of CoP	2/301	0.966221	0.990786	2.55181e+16	-0.08768650772995386	ADAMTS16;CAPRIN2
Infralimbic area, layer 6a	6/301	0.410223	0.802033	0.09891324070058422	-0.08813714511476627	TET2;HIVEP1;STC1;ARID3B;DICER1;TMEM121
Nodulus (X), molecular layer	2/301	0.966221	0.990786	2585955959899690	-0.08885996606425062	STK36;SLC31A1
Fields of Forel	2/301	0.966221	0.990786	2.59591e+16	-0.08920210714152348	MEF2A;RRAD
Anterior group of the dorsal thalamus	5/301	0.588083	0.882124	0.16851034184562622	-0.08946008297977823	VANGL1;RRAD;RAVER2;OXSR1;PTPN4
mantle zone of r2BI	2/301	0.966221	0.990786	2.6077e+16	-0.08960709426077099	SLC31A1;NBEAL2
Posterolateral visual area, layer 6b	6/301	0.410223	0.802033	0.10098557997238032	-0.0899837135401019	ADAM17;IGDCC3;PAPD4;VPS37B;POU2F2;ADAMTS9
layer 4 of CCx	2/301	0.966221	0.990786	2.61979e+16	-0.09002262750624035	GALNT7;IGSF9
medial part of r1B	2/301	0.966221	0.990786	2.62342e+16	-0.09014724122598469	PPP1R3D;FBN1
Superior colliculus, motor related, intermediate gray layer, sublayer b	2/301	0.966221	0.990786	2.62351e+16	-0.09015037054585773	MEF2A;SP1
intermediate stratum of r4BI	2/301	0.966221	0.990786	264288395170182	-0.09081615537995674	NBEAL2;SKP2
mammillary part of THyB	6/301	0.410223	0.802033	0.10204398661464847	-0.09092681215014946	LMBR1L;CCNE2;TRIB3;ASB4;CARTPT;IL13RA1
r6 part of magnocellular medial vestibular nucleus	2/301	0.966221	0.990786	2.71332e+16	-0.0932365792108085	DNMT3B;ARID3A
medial pretectal nucleus	2/301	0.966221	0.990786	2.71829e+16	-0.09340736482713315	USP53;KREMEN1
mantle zone of FCx	2/301	0.966221	0.990786	2.73345e+16	-0.09392837769657192	BAZ2A;TMEM121
Prelimbic area	2/301	0.966221	0.990786	2.73418e+16	-0.09395332733888057	POU2F2;STK40
r2 part of ventral lateral lemniscal nucleus	2/301	0.966221	0.990786	2.75017e+16	-0.09450277199329604	MMP11;KIF16B
Cuneiform nucleus	9/530	0.555676	0.882124	0.16102448862079377	-0.0946131822017075	CYTH3;MEF2A;SLC45A4;IGSF10;SLC7A6;CTDSPL;AP1S2;GXYLT1;ZFHX4
central subpallium (classic basal ganglia)	5/301	0.588083	0.882124	0.17832517336133777	-0.09467065719268009	MN1;ACVR1C;KREMEN1;TET1;TAC1
nucleus of Barrington	2/301	0.966221	0.990786	2755770269817290	-0.09469521386061576	LIN28B;CALCR
superficial stratum of the Fc	2/301	0.966221	0.990786	2760027396555540	-0.09484149946770187	NFATC3;CHD1
Medial vestibular nucleus	2/301	0.966221	0.990786	2.76907e+16	-0.09515234871862673	SLC31A1;DNMT3B
Simple lobule	6/301	0.410223	0.802033	0.10777631870559942	-0.09603463575159771	CYTH3;KCNK10;IGLON5;CHD7;AHR;LGR4
r4 part of basointermediate reticular formation	2/301	0.966221	0.990786	2798819327269900	-0.09617448800281149	NBEAL2;SKP2
layer 3 of InsCx	6/301	0.410223	0.802033	0.10941990656651962	-0.09749916305634242	PTBP1;DNMBP;TRAF4;ZBTB34;POU2F2;ADAMTS9
substantia nigra compacta, isthmic part	6/301	0.410223	0.802033	0.1105052046742308	-0.09846622344314822	DENND1B;IGSF10;SLC7A6;KIF16B;VASH2;IL13RA1
r5 part of the vestibular column	2/301	0.966221	0.990786	2.87637e+16	-0.09883920205191901	SLC31A1;DNMT3B
p1B part of the periaqueductal gray	6/301	0.410223	0.802033	0.11169638016467397	-0.09952762640916915	ADAMTS16;FAM83H;SPRED2;PPP1R3D;CARTPT;IKZF4
medial (main) part of Med	5/301	0.588083	0.882124	0.1893990433914621	-0.10054963958006236	EFNA2;STK36;SLC31A1;SP1;LEPR
periventricular stratum of cerebellar vermis	5/301	0.588083	0.882124	0.19469401952692703	-0.10336067775888576	CYTH3;STK36;CHD7;LGR4;GLI2
Mediodorsal nucleus of the thalamus, medial part	5/301	0.588083	0.882124	0.19570698113471538	-0.10389844670823067	VANGL1;SETBP1;OXSR1;PTPN4;GLI2
layer 6a of PaS	5/301	0.588083	0.882124	0.19863748289956337	-0.10545421431385252	FBN2;BTG2;TMEM194B;BACH1;GLI3
layer 3 of PrS	5/301	0.588083	0.882124	0.20024340145880504	-0.10630677686873795	TMEM194B;CASZ1;NTS;PRRT4;FOSL2
intermediate stratum of r8Ve	5/301	0.588083	0.882124	0.20095574681602937	-0.10668495232117356	ZC3H12C;STK36;DNMT3A;PKN2;FBN1
cerebellar vermis	5/301	0.588083	0.882124	0.20152240671077323	-0.10698578514039328	CYTH3;STK36;ELOVL2;CHD7;LGR4
superficial stratum of PHyB-D	6/301	0.410223	0.802033	0.12035229749870437	-0.10724052547877118	LMBR1L;EML6;VASH2;MAGT1;JARID2;TNRC6A
Peripeduncular nucleus	10/532	0.425641	0.831431	0.126183597516506	-0.10778099973899179	SLC44A5;CASZ1;SGPL1;ADCY9;CCNJ;RRAD;RAVER2;TET3;MAGT1;FBN1
mantle zone of InsCx	6/301	0.410223	0.802033	0.12149500503007632	-0.10825874082388494	PTBP1;DNMBP;TRAF4;ZBTB34;POU2F2;ADAMTS9
mantle zone of CoPD	5/301	0.588083	0.882124	0.20704454704910114	-0.10991742202084874	ZNF512B;USP53;DOT1L;KREMEN1;LRRC16A
periventricular stratum of PcPL	5/301	0.588083	0.882124	0.2100679987649634	-0.11152253562054804	GALNT7;TMEM2;USP53;MARVELD1;IKZF4
Fasciola cinerea	4/435	0.941873	0.990786	1.88098e+16	-0.11264258061915343	TMEM2;SLC31A1;NFATC3;CHD1
Anterior cingulate area, ventral part, 6b	3/301	0.891098	0.968952	0.9873671452294145	-0.11384421996467818	ADAMTS16;KREMEN1;HIVEP1
isthmus	5/301	0.588083	0.882124	0.21548022920610113	-0.11439582267858167	CYTH3;STK36;ELOVL2;CHD7;LGR4
Dentate gyrus, polymorph layer	6/301	0.410223	0.802033	0.12964490865906983	-0.1155207538135748	SLC44A5;TNRC6C;BTBD3;MFAP3;GSE1;LRRC16A
r9 part of parvocellular medial vestibular nucleus	6/301	0.410223	0.802033	0.12968641379080667	-0.11555773717184904	HMX3;STK36;CAPRIN2;NUP98;CARTPT;ZFHX4
mantle zone of r7BM	5/301	0.588083	0.882124	0.22125060067611854	-0.11745924243595665	FAM83H;ZC3H12C;TRAF3;CRH;GTF3A
Dorsal column nuclei	3/301	0.891098	0.968952	1019833707102920	-0.11758764046361143	STK36;CAPRIN2;DNMT3B
lateral part of preisthmic periaqueductal gray	5/301	0.588083	0.882124	0.2217065875229388	-0.11770132028534822	LIN28B;KIF16B;AP1S2;GXYLT1;TMEM121
r3 liminal central gray	6/301	0.410223	0.802033	0.13344718960585197	-0.11890879554792744	CALCR;DRAM1;GAL;SLC31A1;ONECUT1;UBR4
basal reticular formation of p1	3/301	0.891098	0.968952	1032353272183710	-0.11903115631058474	HMX3;VASH2;PARP16
Basolateral amygdalar nucleus, ventral part	3/301	0.891098	0.968952	1.03649e+16	-0.11950858739291499	SLC26A2;LCOR;ZCCHC3
External cuneate nucleus	3/301	0.891098	0.968952	1.04434e+16	-0.12041326598863895	DNMT3B;FBN1;CTHRC1
CoPV part of the periaqueductal gray	3/301	0.891098	0.968952	1048808641047540	-0.12092847347531403	PPP1R3D;FRMD4A;GPR156
Anterior olfactory nucleus, lateral part	3/301	0.891098	0.968952	1.05079e+16	-0.12115714308702843	MARVELD2;INTS2;ACVR2B
r9 basal plate	6/301	0.410223	0.802033	0.13633110976248344	-0.12147852723949991	MC3R;CCNE2;SETBP1;CRH;PARP16;HS1BP3
liminal part of alar p1	3/301	0.891098	0.968952	1057607169599250	-0.12194295084034051	HMX3;CAPRIN2;IKZF4
intermediate part of r7B	5/301	0.588083	0.882124	0.22980147466902245	-0.12199879703288222	MC3R;CCNE2;SETBP1;TRAF3;GTF3A
periventricular stratum of JcPV	5/301	0.588083	0.882124	0.23334032116906697	-0.12387752743054949	GALNT7;ADAMTS16;PPP1R3D;FRMD4A;IKZF4
mantle zone of PcPL	5/301	0.588083	0.882124	0.23483553136497887	-0.12467131626708884	SLC44A5;SP1;REV1;LRRC16A;CHFR
intermediate stratum of JcPL	3/301	0.891098	0.968952	1.08196e+16	-0.12475132886593727	SP1;LRRC16A;GLI3
m2 basal plate	5/301	0.588083	0.882124	0.23657496107854478	-0.12559475826363795	DENND1B;IGSF10;VASH2;SNTB2;IL13RA1
pallium	5/301	0.588083	0.882124	0.23668963000307955	-0.12565563459556944	TNRC6C;FAM124A;FADD;ADAMTS9;ACVR2B
dorsomedial tegmental nucleus	3/301	0.891098	0.968952	1.09885e+16	-0.1266981719767139	IGSF10;NBEAL2;LGR4
mantle zone of Mam	6/301	0.410223	0.802033	0.1424289748219057	-0.12691206084759843	LMBR1L;CCNE2;TRIB3;ASB4;CARTPT;IL13RA1
intermediate stratum of r9Tr	3/301	0.891098	0.968952	1.10656e+16	-0.12758735512097155	FOXD2;DNMT3A;ARID3A
Agranular insular area, dorsal part, layer 2/3	3/301	0.891098	0.968952	1.10856e+16	-0.12781742190730158	PTBP1;DNMBP;ADAMTS9
intermediate stratum of r1BM	3/301	0.891098	0.968952	1.10925e+16	-0.12789792114076876	DENND1B;PPP1R3D;FBN1
lateral (parvicellular) part of MD	3/301	0.891098	0.968952	1.11351e+16	-0.12838895672949585	VANGL1;PTPN4;ZCCHC3
Bed nuclei of the stria terminalis, anterior division, juxtacapsular nucleus	3/301	0.891098	0.968952	113061362327792	-0.13036065322348425	SLC7A6;ECEL1;GTF3A
liminal alar domain of m2	3/301	0.891098	0.968952	1133593393588190	-0.13070422311872174	TMEM194B;TIRAP;GLI2
Agranular insular area, dorsal part, layer 5	4/301	0.759607	0.92893	0.47566130634076825	-0.13078516674751997	PTBP1;DNMBP;POU2F2;ADAMTS9
septostriatal transition area (accumbens)	6/301	0.410223	0.802033	0.14683992651922959	-0.13084246174324884	MN1;TMEM2;ADAM12;CARTPT;TAC1;ISL1
putamen	5/301	0.588083	0.882124	0.24690798446371862	-0.13108043421293064	MN1;ACVR1C;KREMEN1;PAPD4;TAC1
Inferior salivatory nucleus	3/301	0.891098	0.968952	1.14199e+16	-0.13167224409324257	IGSF10;YEATS2;GLIS2
Basolateral amygdalar nucleus, anterior part	3/301	0.891098	0.968952	1.14214e+16	-0.13168933106477546	SLC26A2;COL4A1;ZCCHC3
Medullary reticular nucleus, dorsal part	5/301	0.588083	0.882124	0.25044931296232836	-0.13296048227333107	ELOVL2;DNMT3A;NBEAL2;BCOR;GLIS2
periventricular stratum of r10Tr	5/301	0.588083	0.882124	0.2518786419961514	-0.1337192956053244	ITGB1;GAL;MAFG;SKP2;PAG1
mantle zone of m2ADL	5/301	0.588083	0.882124	0.2520350914442984	-0.13380235270710272	CYTH3;TMEM194B;EFNA2;AP1S2;GLI3
hilus of the DG	6/301	0.410223	0.802033	0.15081518272911898	-0.13438463396364933	SLC44A5;TNRC6C;BTBD3;MFAP3;GSE1;LRRC16A
layer 1 of PaS	3/301	0.891098	0.968952	1.16887e+16	-0.13477139049078193	SLC26A2;B3GNT7;GLI3
lateral pallium	5/301	0.588083	0.882124	0.2550519875501649	-0.13540398601349904	LARS2;RAB3D;INTS2;ZBTB34;ACVR2B
dorsal cortical nucleus of inferior colliculus	4/301	0.759607	0.92893	0.492626828735691	-0.135449911694819	PIGC;IGDCC3;GTF3A;ADAMTS9
r4 part of medial pontine nuclei	6/301	0.410223	0.802033	0.15223103317854328	-0.1356462346921045	CHRM2;LARS2;DRAM1;CCNE2;USP42;IL13RA1
Lobule III, granular layer	5/301	0.588083	0.882124	0.2558900851817088	-0.13584892181293953	CYTH3;KCNK10;CHD7;LGR4;CTHRC1
layer 3 of ERCx	3/301	0.891098	0.968952	1187325115391370	-0.13689953353146653	RHBDF1;SLC26A2;FAM124A
Posterolateral visual area, layer 6a	6/301	0.410223	0.802033	0.15366077225389635	-0.13692021095117876	RHBDF1;ADAM17;IGDCC3;PAPD4;FNDC3A;ADAMTS9
Cortical amygdalar area, posterior part, medial zone	6/301	0.410223	0.802033	0.1540123278760165	-0.13723346637242728	EML6;SLC26A2;RNPEPL1;ECEL1;FCHO2;STC1
Midbrain reticular nucleus	3/301	0.891098	0.968952	1200102083101760	-0.13837272810709209	MEF2A;IGSF10;SP1
Magnocellular nucleus	3/301	0.891098	0.968952	1204470291040260	-0.13887638596912	LMBR1L;MN1;MAGT1
dorsal juxtacommissural pretectal nucleus	5/301	0.588083	0.882124	0.26264731956056064	-0.13943625503904908	GALNT7;USP53;STK36;MARVELD1;KREMEN1
Interpeduncular nucleus	3/301	0.891098	0.968952	1.22128e+16	-0.1408147735552841	MARVELD1;PPP1R3D;STC1
lateral SC part of the periaqueductal gray	3/301	0.891098	0.968952	1.22425e+16	-0.1411564559973796	TRAF4;GPR101;SNTB2
Medullary reticular nucleus, ventral part	3/301	0.891098	0.968952	1.2257e+16	-0.14132430048851882	MC3R;SETBP1;DNMT3A
prethalamic tegmentum	5/301	0.588083	0.882124	0.2665443884180838	-0.14150516131241786	DENND1B;IGSF10;VASH2;PRRT4;IL13RA1
Prelimbic area, layer 2/3	6/301	0.410223	0.802033	0.15958299722725505	-0.14219723956921015	CCNJ;FAM124A;MARVELD1;IGDCC3;NUP98;TMEM121
periventricular stratum of r8Tr	3/301	0.891098	0.968952	1.23775e+16	-0.1427139214407419	RHBDF1;STK36;GPR101
lateral part of alar p3	6/301	0.410223	0.802033	0.16149499738005976	-0.1439009370088413	VANGL1;RRAD;ECEL1;RAVER2;ISL1;BACH2
Parasubiculum, layer 3	3/301	0.891098	0.968952	1256757211095580	-0.1449051095870912	SLC10A7;IGDCC3;PCTP
medial part of r8B	5/301	0.588083	0.882124	0.27487387049470885	-0.14592718164417942	SETBP1;STAC;CRH;GTF3A;MAGT1
Anterior cingulate area, ventral part, 6a	3/301	0.891098	0.968952	1.27026e+16	-0.14646141568775795	ADAMTS16;KREMEN1;HIVEP1
p1 part of the pararubral nucleus	3/301	0.891098	0.968952	1.28337e+16	-0.14797398079722351	IGSF10;HMX3;SP1
r4 alar plate	3/301	0.891098	0.968952	1.29358e+16	-0.1491507331327944	SLC31A1;HBP1;FBN1
nucleus of the inferior collicular brachium, rostral part	6/301	0.410223	0.802033	0.16814074540079796	-0.14982266451014753	TMEM194B;EFNA2;CAPRIN2;DUSP18;CHD1;IKZF4
superficial stratum of DG	11/601	0.452374	0.88128	0.18901665128383535	-0.1499367181045391	SLC44A5;TNRC6C;LMBR1L;MN1;BTBD3;MFAP3;DOT1L;GSE1;MAGT1;LRRC16A;IL13RA1
r7 part of spinal trigeminal nucleus, interpolar part	6/301	0.410223	0.802033	0.1691574986892582	-0.15072864768789215	ZC3H12C;TET3;VASH2;GXYLT1;HBP1;IKZF4
Cortical amygdalar area	4/301	0.759607	0.92893	0.5514706454477607	-0.1516292777230389	EML6;SLC26A2;RNPEPL1;ECEL1
mantle zone of r7Ve	3/301	0.891098	0.968952	1.32207e+16	-0.15243589781872055	ZC3H12C;DNMT3A;DNMT3B
periventricular stratum of APal	3/301	0.891098	0.968952	1.32215e+16	-0.152444888535381	SLC31A1;PRR15;USP51
Anterior cingulate area, ventral part, layer 5	4/301	0.759607	0.92893	0.5556715613264578	-0.15278433800724478	ADAMTS16;SOCS3;HIVEP1;ARID3B
intermediate stratum of PcPL	5/301	0.588083	0.882124	0.28835243197753674	-0.1530827853625937	SP1;BCOR;AHR;PTPN4;GLI3
horizontal nucleus of the diagonal band	3/301	0.891098	0.968952	1.32777e+16	-0.15309268467390016	LMBR1L;MAGT1;IL13RA1
Flocculus, molecular layer	4/301	0.759607	0.92893	0.5570851046091655	-0.15317299794546	KCNK10;CHD7;CHST14;PAG1
intermediate stratum of CoPL	4/301	0.759607	0.92893	0.5580887343511999	-0.15344895035406458	CYTH3;SP1;ONECUT1;LRRC16A
Anterior cingulate area, dorsal part	4/301	0.759607	0.92893	0.5609291292133064	-0.1542299294051612	HIVEP1;KIF21B;CHD1;TMEM121
mantle zone of PrS	3/301	0.891098	0.968952	1.33859e+16	-0.1543406827423966	TNRC6C;NPY1R;SNAI2
r8 part of parvocellular medial vestibular nucleus	3/301	0.891098	0.968952	1.34029e+16	-0.15453685927920013	STK36;CAPRIN2;GPR101
Nucleus incertus	7/398	0.523256	0.882124	0.23868166776426292	-0.1545902474433035	TMEM194B;ARV1;SLC31A1;IGDCC3;FRMD4A;NBEAL2;GPR101
Folium-tuber vermis (VII), granular layer	5/301	0.588083	0.882124	0.2914204742934382	-0.15471157156740398	CYTH3;STK36;RRAD;CHD7;LGR4
liminal part of the r5 alar plate	3/301	0.891098	0.968952	1.34646e+16	-0.155247615960532	VWA5A;PARP16;SKP2
periventricular stratum of r8Ve	3/301	0.891098	0.968952	1347225334209170	-0.1553361563940432	STK36;CAPRIN2;GPR101
r8 part of basomedial reticular formation	6/301	0.410223	0.802033	0.1745940024737278	-0.15557287197551015	MC4R;MC3R;TRAF4;STAC;GTF3A;HS1BP3
Parabigeminal nucleus	5/475	0.911693	0.990786	1685235963956890	-0.15580413145254704	TMEM194B;EFNA2;MAGT1;TIRAP;GLI3
intermediate stratum of r5BM	5/301	0.588083	0.882124	0.2945664516988512	-0.15638173255965088	FAM83H;CCNE2;USP42;TRAF3;HIF1AN
Anterior olfactory nucleus, layer 1	4/301	0.759607	0.92893	0.5696807260611221	-0.1566362194224296	RAB3D;GPR3;PRRT4;ACVR2B
central part of MD	3/301	0.891098	0.968952	1.36089e+16	-0.1569120283273273	VANGL1;OXSR1;PTPN4
Claustrum	7/386	0.490958	0.882124	0.22064102347481682	-0.15696317411415714	ACVR1C;TRAF4;COL4A1;KREMEN1;PAPD4;ARID3B;POU2F2
r5 part of the trigeminal column	3/301	0.891098	0.968952	1.36233e+16	-0.15707816462358554	ZC3H12C;HBP1;GLIS2
r8 part of the vestibular column	3/301	0.891098	0.968952	1.36962e+16	-0.15791790336498532	STK36;DNMT3A;PKN2
dorsal endopiriform nucleus	4/301	0.759607	0.92893	0.5751075152873122	-0.15812833897133918	ACVR1C;KREMEN1;STOM;SNAI2
intermediate stratum of p2B	4/301	0.759607	0.92893	0.5767430858912207	-0.1585780462973462	VANGL1;IGSF10;HMX3;VASH2
superficial stratum of r6Ve	3/301	0.891098	0.968952	1.39071e+16	-0.16034966329717462	ZC3H12C;HBP1;FBN1
anterior pretectal nucleus, ventral superficial part	4/301	0.759607	0.92893	0.5833406917942252	-0.16039208703737795	EFNA2;CAPRIN2;GLI3;FBN1
Cortical amygdalar area, posterior part, lateral zone, layer 2	4/301	0.759607	0.92893	0.5842522284265343	-0.16064271804070707	EML6;RNPEPL1;ECEL1;PIGM
r5 (gustatory) part of solitary complex	3/301	0.891098	0.968952	1393673055658770	-0.16069161575190688	ADAMTS16;SH2D3C;NFATC3
mantle zone of r6Ve	3/301	0.891098	0.968952	1.39381e+16	-0.160706927177301	ZC3H12C;DNMT3B;FBN1
intermediate stratum of ITTh	3/301	0.891098	0.968952	1.39675e+16	-0.16104667581689833	VANGL1;BCOR;PTPN4
JcPV part of the periaqueductal gray	5/301	0.588083	0.882124	0.3036025576914028	-0.16117889090052168	GALNT7;ADAMTS16;PPP1R3D;FRMD4A;IKZF4
mantle zone of r10BI	3/301	0.891098	0.968952	1407481661170280	-0.16228375898945932	MC3R;ZFP41;BACH2
supragenual nucleus	3/301	0.891098	0.968952	1.40832e+16	-0.16237995374954872	ADAMTS16;SGPL1;SKP2
dorsal periolivary nucleus	3/301	0.891098	0.968952	1.40887e+16	-0.16244439003610378	B3GNT7;CTDSPL;STC1
nucleus of the central acoustic tract	3/301	0.891098	0.968952	1.41336e+16	-0.16296109995437444	FBN2;INTS2;ISL1
ventral posterior parvicellular nucleus	7/301	0.25751	0.712651	0.12034749197445414	-0.16327515763987943	VANGL1;HMX3;TMEM2;RRAD;FRMD4A;PTPN4;ACVR2B
periventricular stratum of DTTh	5/301	0.588083	0.882124	0.3080917387815906	-0.16356214232854002	VANGL1;GSX1;SETBP1;PPP1R3D;PTPN4
Anterior olfactory nucleus, external part	4/301	0.759607	0.92893	0.5949709092428913	-0.16358986644061577	MARVELD2;INTS2;BMP2K;ACVR2B
mantle zone of TG	3/301	0.891098	0.968952	1.42094e+16	-0.1638353078040021	TRAF4;SP1;HS1BP3
Cochlear nuclei	5/301	0.588083	0.882124	0.3088476933141954	-0.16396346935971848	MAFB;GSX1;CHD7;PRR15;FBN1
Agranular insular area, dorsal part	5/301	0.588083	0.882124	0.3096294007844532	-0.1643784683110543	PTBP1;DNMBP;IGDCC3;POU2F2;ADAMTS9
r6 part of basomedial reticular formation	3/301	0.891098	0.968952	1428524903560710	-0.16471006163386173	TRAF3;G2E3;SKP2
intermediate stratum of r8BL	5/301	0.588083	0.882124	0.31134625075470207	-0.16528992299757433	MC3R;CCNE2;SETBP1;GTF3A;PARP16
superficial stratum of S	3/301	0.891098	0.968952	1.4337e+16	-0.16530643863872815	TNRC6C;UBOX5;KREMEN1
Simple lobule, molecular layer	6/301	0.410223	0.802033	0.18615694689253695	-0.16587609228227884	CYTH3;KCNK10;IGLON5;CHD7;AHR;LGR4
Entorhinal area, lateral part, layer 3	6/301	0.410223	0.802033	0.18652644042558383	-0.1662053313700942	RHBDF1;SLC10A7;FAM124A;USP53;MARVELD2;ZBTB34
mantle zone of r5Tr	3/301	0.891098	0.968952	1444631506272080	-0.166567165782826	ZC3H12C;HBP1;GLIS2
r7 part of the posteroventral cochlear nucleus	3/301	0.891098	0.968952	1.44788e+16	-0.16694150176862863	ADAM17;INTS2;PARP16
internal cortical nucleus of inferior colliculus	3/301	0.891098	0.968952	1.44793e+16	-0.1669469240193508	ADAM12;GXYLT1;ZFHX4
caudate nucleus	4/301	0.759607	0.92893	0.6075346145944507	-0.1670443124455074	MN1;TMEM2;ACVR1C;SLC31A1
layer 4 of PaS	3/301	0.891098	0.968952	144948294618947	-0.167126540677736	ADAM17;IGDCC3;FNDC3A
mantle zone of r5Co	5/301	0.588083	0.882124	0.31630850923477366	-0.1679243254356217	SLC31A1;PRR15;PARP16;PAG1;FBN1
principal pretectal nucleus	3/301	0.891098	0.968952	1.45649e+16	-0.16793457489313204	KREMEN1;NUP98;LRRC16A
reuniens nucleus, main part	3/301	0.891098	0.968952	1.45743e+16	-0.16804259538645355	VANGL1;CALCR;PTPN4
dorsolateral (non-cerebellar) part of isA	5/301	0.588083	0.882124	0.3188106278935501	-0.16925266968077463	CYTH3;EFNA2;CHD7;AP1S2;ASB4
Retrosplenial area, dorsal part, layer 6a	6/301	0.410223	0.802033	0.1899683581598369	-0.16927226963506561	SOCS3;SH2D3C;HIVEP1;BMF;TNRC18;FADD
basal plate of m1	3/301	0.891098	0.968952	1.47467e+16	-0.17003011895165002	DENND1B;IGSF10;IL13RA1
interstitial nucleus of the posterior limb of the anterior commissure	6/301	0.410223	0.802033	0.19082718999106535	-0.17003753609688638	PTBP1;LPAR2;FNDC3A;TAC1;GPR101;PRRT4
mediodorsal nucleus	3/301	0.891098	0.968952	1.47634e+16	-0.17022336898177282	VANGL1;OXSR1;PTPN4
Agranular insular area, posterior part, layer 6a	4/301	0.759607	0.92893	0.6193649418621905	-0.17029711292299807	ACVR1C;KREMEN1;STOM;SOX12
dorsal nucleus of the lateral lemniscus	5/301	0.588083	0.882124	0.32190338601432555	-0.1708945772046133	NR6A1;CHD7;ZFHX4;RHOBTB1;IKZF4
intermediate stratum of r5Ve	3/301	0.891098	0.968952	1.49297e+16	-0.17214024425064084	ADAM17;DNMT3B;SKP2
preisthmic midbrain tectum	3/301	0.891098	0.968952	1493176372805220	-0.17216442764277057	TMEM194B;AP1S2;GXYLT1
r2 part of vestibular nucleus Y	5/301	0.588083	0.882124	0.3253485191323461	-0.1727235563120015	FBN2;PROCR;ZFP41;STK36;PRR15
Intralaminar nuclei of the dorsal thalamus	6/301	0.410223	0.802033	0.1940909464789677	-0.1729457228791218	VANGL1;MEF2A;TMEM2;RRAD;OXSR1;PTPN4
mantle zone of p1B	5/301	0.588083	0.882124	0.32619608342718315	-0.17317351784739668	IGSF10;HMX3;CCNJ;VASH2;IL13RA1
Bed nuclei of the stria terminalis, posterior division, strial extension	3/301	0.891098	0.968952	1.5023e+16	-0.17321624281770753	MAGEL2;ECEL1;BAHCC1
Nucleus of the solitary tract, lateral part	3/301	0.891098	0.968952	1.50405e+16	-0.17341821689381956	DNMT3A;DNMT3B;ZFHX4
Medullary reticular nucleus	3/301	0.891098	0.968952	1.50529e+16	-0.17356102283488342	MC3R;SETBP1;DNMT3A
mantle zone of p2Lim	6/301	0.410223	0.802033	0.19490775358480855	-0.17367354299610885	VANGL1;HMX3;TMEM2;RRAD;HIVEP1;AHR
superficial stratum of RtC	6/301	0.410223	0.802033	0.19491769699959804	-0.17368240312632025	VANGL1;SLC44A5;CASZ1;ADCY9;RAVER2;MBNL3
mantle zone of m2Lim	3/301	0.891098	0.968952	1506577383506180	-0.17370957487332275	TMEM194B;TIRAP;GLI2
Parabrachial nucleus, medial division, medial medial part	6/301	0.410223	0.802033	0.1956835951421667	-0.17436486055321865	DENND1B;IGSF10;CALCR;GAL;SP1;ASB4
r8 (gustatory) part of solitary complex	3/301	0.891098	0.968952	1.51753e+16	-0.17497215022100407	RHBDF1;STK36;GPR101
intermediate stratum of r1Tr	5/301	0.588083	0.882124	0.3299547724243405	-0.17516895994251105	GALNT7;ITSN2;IGSF10;IGDCC3;GLIS2
Anterodorsal nucleus	4/354	0.858123	0.968952	1.14858e+16	-0.17574163399655415	SLC31A1;CAPRIN2;ADAM12;LEPR
mantle zone of r5Lim	3/301	0.891098	0.968952	1.52693e+16	-0.17605615760207793	VWA5A;PARP16;SKP2
r11 part of the trigeminal column	3/301	0.891098	0.968952	1.53274e+16	-0.17672629289063294	SLC45A4;STK36;TNRC18
retroreuniens nucleus	3/301	0.891098	0.968952	1.5347e+16	-0.1769521921569723	RRAD;OXSR1;PTPN4
r3 part of basolateral reticular formation	5/301	0.588083	0.882124	0.3336150172912587	-0.17711213925088123	IGSF10;GXYLT1;SKP2;PRRT4;CTHRC1
r6 part of spinal vestibular nucleus	3/301	0.891098	0.968952	1.5364e+16	-0.17714774649625528	ZC3H12C;HBP1;FBN1
posteromedial visual area, layer 6a	5/301	0.588083	0.882124	0.33419755558326775	-0.1774214017173343	GALNT7;PTBP1;CDKL5;STK35;ADAMTS9
Infralimbic area, layer 2	4/301	0.759607	0.92893	0.6486485006154126	-0.1783487561057572	TRAF4;BMP2K;NBEAL2;IKZF4
Copula pyramidis, granular layer	4/301	0.759607	0.92893	0.6494733564233283	-0.17857555383545023	STK36;IGLON5;CHD7;HBP1
isthmic liminal reticular area	4/301	0.759607	0.92893	0.6498539429185712	-0.17868019776502508	IGSF10;SLC7A6;STAC;GLIS2
m1 (rostral) midbrain tegmentum	3/301	0.891098	0.968952	1.55056e+16	-0.17878075628175696	DENND1B;IGSF10;IL13RA1
juxtacommissural pretectal domain	3/301	0.891098	0.968952	1.55091e+16	-0.17882062342187255	SP1;LRRC16A;IKZF4
Agranular insular area	5/301	0.588083	0.882124	0.3380099930032075	-0.17944537819383727	PTBP1;DNMBP;IGDCC3;POU2F2;ADAMTS9
periventricular stratum of Dg	6/301	0.410223	0.802033	0.20164632125655219	-0.1796779779185068	MAGEL2;SLC31A1;ECEL1;CARTPT;GPR101;NTS
Nucleus of the lateral olfactory tract, molecular layer	5/301	0.588083	0.882124	0.33895498874047286	-0.1799470648923827	LMBR1L;MMP11;RNPEPL1;TRIB3;MAGT1
mantle zone of LPrP	3/301	0.891098	0.968952	1.56276e+16	-0.1801879697848341	LARS2;RRAD;ZBTB34
liminal part of r3 alar plate	4/301	0.759607	0.92893	0.6554918112051538	-0.18023035442929874	IGSF10;YEATS2;GXYLT1;TMEM121
Midbrain	7/404	0.539122	0.882124	0.29172567868889626	-0.18023214688841693	PIGC;MEF2A;TRAF4;SP1;GTF3A;AP1S2;GLI3
r9 portion of the hypoglossal motor nucleus	6/301	0.410223	0.802033	0.20234086772316492	-0.18029685707243218	ITGB1;MC4R;SGPL1;HS1BP3;SKP2;PAG1
m2 part of substantia nigra compacta	6/301	0.410223	0.802033	0.20236234681851445	-0.1803159961293506	DENND1B;IGSF10;SLC7A6;VASH2;ATG7;IL13RA1
mantle zone of isBM	3/301	0.891098	0.968952	1567462861119700	-0.18072971904115062	DENND1B;CALCR;CTHRC1
Red nucleus	5/301	0.588083	0.882124	0.3411272885932693	-0.1811003123605183	IGSF10;CCNJ;NBEAL2;IL13RA1;TMEM121
intermediate stratum of r4BL	3/301	0.891098	0.968952	1.57267e+16	-0.1813299604905347	CHD9;SKP2;PRRT4
Lobule III	4/301	0.759607	0.92893	0.6596729777511895	-0.1813799845476895	CYTH3;CHD7;LGR4;CTHRC1
r8 part of basolateral reticular formation	5/301	0.588083	0.882124	0.3422194227739294	-0.18168011306210616	MC3R;CCNE2;SETBP1;GTF3A;PARP16
Primary somatosensory area, trunk, layer 6b	5/301	0.588083	0.882124	0.3431207948428546	-0.18215864048777347	CASZ1;CDKL5;SLC31A2;HIVEP1;ARID3B
r6 part of dorsal cochlear nucleus	3/301	0.891098	0.968952	1579986559354600	-0.18217371144409214	TMEM194B;ACVR2B;FBN1
rostral ventrolateral reticular area	3/301	0.891098	0.968952	1.58671e+16	-0.18294926217835145	CALCR;SETBP1;PARP16
Parapyramidal nucleus	3/301	0.891098	0.968952	1.588e+16	-0.1830974846655937	SETBP1;STK36;MKNK2
mantle zone of m1B	3/301	0.891098	0.968952	1.58953e+16	-0.18327462477592177	DENND1B;IGSF10;IL13RA1
Retrosplenial area, ventral part, layer 1	3/301	0.891098	0.968952	1.59163e+16	-0.18351633491356145	PIGC;PPP1R3D;IGDCC3
Field CA2, stratum radiatum	7/410	0.554772	0.882124	0.3132749737699016	-0.18458116981368636	SLC44A5;TNRC6C;ADCY9;YEATS2;BTBD3;RAVER2;GSE1
dorsal part of m1A	6/301	0.410223	0.802033	0.20755325901559343	-0.18494138478663738	SOCS3;IGSF10;PPP1R3D;AP1S2;FRMD4A;BMF
r7 part of the vestibular column	3/301	0.891098	0.968952	1.6064e+16	-0.18521887983637783	ZC3H12C;DNMT3A;DNMT3B
superficial stratum of r11Tr	3/301	0.891098	0.968952	1.60943e+16	-0.18556800347451896	SLC45A4;STK36;TNRC18
Visceral area, layer 6a	3/301	0.891098	0.968952	1609620100034830	-0.18559048233811312	SLC10A7;STOM;ZBTB34
Cuneate nucleus	3/301	0.891098	0.968952	1.61083e+16	-0.18573030407255242	STK36;CAPRIN2;DNMT3B
mantle zone of JcPL	3/301	0.891098	0.968952	1.61095e+16	-0.18574326751401066	SP1;LRRC16A;IKZF4
periventricular stratum of r6Co	3/301	0.891098	0.968952	1.61448e+16	-0.18615106452575872	TMEM194B;ACVR2B;FBN1
septopallidal shell area	5/301	0.588083	0.882124	0.3509983058624215	-0.18634071490389548	MN1;ADAM12;CARTPT;TAC1;ISL1
mantle zone of r5BM	4/301	0.759607	0.92893	0.6809054030793125	-0.18721793320984836	CCNE2;USP42;TRAF3;HIF1AN
layer 6 of CCx	3/301	0.891098	0.968952	1626538902812430	-0.18754123380301518	SOCS3;HIVEP1;ARID3B
Superior olivary complex, lateral part	3/301	0.891098	0.968952	1.63009e+16	-0.18795085760706476	B3GNT7;INTS2;STC1
parvocellular part of the r9LRt	5/301	0.588083	0.882124	0.35453812599512385	-0.18821996219125278	CCNE2;SETBP1;DNMT3A;PARP16;CSPG4
Infralimbic area, layer 2/3	3/301	0.891098	0.968952	1637952814452350	-0.18885726692572027	HIVEP1;ASB4;IKZF4
intermediate stratum of SC	6/301	0.410223	0.802033	0.21241120072239633	-0.18927007839872562	CHRM2;TRAF4;SP1;GTF3A;AP1S2;GLI3
sublayer 6b of CCx	3/301	0.891098	0.968952	1.64276e+16	-0.18941209583507784	RAB3D;HIVEP1;BAZ2A
periventricular stratum of r7Co	3/301	0.891098	0.968952	1644986025586500	-0.18966820178341975	TMEM194B;AP1S2;FBN1
periventricular stratum of r7Tr	3/301	0.891098	0.968952	1.66601e+16	-0.19209224812644263	MC4R;NFATC3;GTF3A
lateropallial amygdalopiriform area	3/301	0.891098	0.968952	1.67182e+16	-0.19276256270527117	RHBDF1;SLC26A2;COL4A1
Interanteromedial nucleus of the thalamus	4/301	0.759607	0.92893	0.7019116620885634	-0.19299369644861447	ADAMTS16;GSX1;PPP1R3D;PTPN4
intermediate stratum of r10Lim	3/301	0.891098	0.968952	1.68093e+16	-0.19381293663178545	MC4R;SETBP1;USP51
lateropallial prepiriform area	3/301	0.891098	0.968952	1.69193e+16	-0.19508139369144564	LARS2;RRAD;ZBTB34
medial part of the lateral habenular nucleus	3/301	0.891098	0.968952	1.69299e+16	-0.19520285714743982	VANGL1;LRRC16A;GLI2
prosomere 1	3/301	0.891098	0.968952	1.69511e+16	-0.19544770334729591	SP1;LRRC16A;IKZF4
Ventral posterolateral nucleus of the thalamus	3/301	0.891098	0.968952	1.69672e+16	-0.19563342700711975	VANGL1;PTPN4;ISL1
molecular layer of CbVCx	5/301	0.588083	0.882124	0.3689627564389947	-0.195877822369612	CYTH3;STK36;ELOVL2;CHD7;LGR4
ventropallial amygdalopiriform area	3/301	0.891098	0.968952	1.70013e+16	-0.19602677425491685	EML6;SLC26A2;RNPEPL1
Parasubiculum	5/439	0.873426	0.968952	1453783554397650	-0.19674274315751528	ADAM17;B3GNT7;IGDCC3;NPY1R;GLI3
superficial stratum of r3BM	3/301	0.891098	0.968952	1.70766e+16	-0.1968950813565952	CHRM2;SUV420H2;GYS1
intermediate stratum of r4BM	3/301	0.891098	0.968952	1.71451e+16	-0.1976847406913269	CHRM2;POU2F1;GTF3A
sublayer 6a of CCx	3/301	0.891098	0.968952	1.71824e+16	-0.1981143255949439	SOCS3;HIVEP1;ARID3B
Central amygdalar nucleus, capsular part	8/433	0.462441	0.882124	0.2568980964431908	-0.1981291027836716	MEF2A;KLF8;ECEL1;SNAI2;PIGM;FNDC3A;GPR101;NTS
mantle zone of r2BL	4/301	0.759607	0.92893	0.7210005271463279	-0.19824226379332108	IGSF10;CALCR;KIF16B;LGR4
lateral amygdaloid nucleus	4/301	0.759607	0.92893	0.7213246706671425	-0.1983313884790055	SLC31A1;STOM;PRR15;PAG1
r3 part of vestibular sensory column	3/301	0.891098	0.968952	1.72157e+16	-0.19849840296934945	IGSF10;TET3;CAPRIN2
periventricular stratum of PalSe	4/301	0.759607	0.92893	0.7233262121218343	-0.19888172109890628	MAGEL2;TMEM2;ADAM12;BMP2K
Paragigantocellular reticular nucleus, dorsal part	5/301	0.588083	0.882124	0.37496881669861704	-0.1990663664276354	MC4R;ZC3H12C;GTF3A;PARP16;HS1BP3
r5 part of magnocellular medial vestibular nucleus	3/301	0.891098	0.968952	1.72799e+16	-0.19923919767605103	ADAM17;DNMT3B;SKP2
interanterodorsal nucleus	4/301	0.759607	0.92893	0.727888687147799	-0.20013619365973448	VANGL1;ADAMTS16;PTPN4;KDM6A
superficial stratum of CoPL	6/301	0.410223	0.802033	0.2249292794846101	-0.20042437600952862	ZNF512B;SP1;HS1BP3;DUSP18;LRRC16A;IKZF4
intermediate stratum of r6BI	4/301	0.759607	0.92893	0.729469937888402	-0.20057096550058554	HMX3;TRAF3;FCHO2;SKP2
r7 (gustatory) part of solitary complex	3/301	0.891098	0.968952	1739574393347630	-0.20057431608702703	MC4R;NFATC3;GTF3A
intermediate stratum of p1Lim	6/301	0.410223	0.802033	0.2257097373016456	-0.2011198069082516	CALCR;CAPRIN2;VASH2;CHST14;GLI2;FBN1
layer 4 of ERCx	3/301	0.891098	0.968952	1.74669e+16	-0.20139495723818204	RHBDF1;USP53;BAZ2A
mantle zone of cerebellar vermis	5/301	0.588083	0.882124	0.3798522822989391	-0.20165893868788234	CYTH3;STK36;ELOVL2;CHD7;LGR4
mantle zone of Hb	3/301	0.891098	0.968952	1.75473e+16	-0.2023222044146267	TMEM2;SLC31A1;KREMEN1
Taenia tecta	8/448	0.500667	0.882124	0.294044760097824	-0.20342438593192091	SLC44A5;TMEM194B;TMEM2;ACVR1C;USP42;PPP1R3D;GPR3;FOSL2
r3 part of ventral lateral lemniscal nucleus	3/301	0.891098	0.968952	1.76816e+16	-0.20387027608107414	B3GNT7;GXYLT1;PRRT4
periventricular stratum of r5BM	3/301	0.891098	0.968952	1.7695e+16	-0.2040251080566784	HMX3;TRAF3;SKP2
Nodulus (X)	3/301	0.891098	0.968952	1.77007e+16	-0.20409070053312708	STK36;SLC31A1;GLI2
layer 3 of LPrP cortex	5/301	0.588083	0.882124	0.38459475991704806	-0.2041766621498313	LARS2;COL4A1;RRAD;STOM;ZBTB34
Lobules IV-V, molecular layer	5/301	0.588083	0.882124	0.3849150806756468	-0.2043467165294648	CYTH3;KCNK10;ELOVL2;CHD7;LGR4
sublayer 6b of FCx	3/301	0.891098	0.968952	1773099975216240	-0.2044398424367084	HIVEP1;ARID3B;SKP2
r6 part of the cochlear column	3/301	0.891098	0.968952	1.77847e+16	-0.20505895549952732	TMEM194B;ACVR2B;FBN1
r7 part of gigantocellular reticular area	3/301	0.891098	0.968952	1.77943e+16	-0.20517026434443061	ZC3H12C;TRAF3;GTF3A
intermediate stratum of r6Tr	3/301	0.891098	0.968952	1.78139e+16	-0.2053961194704317	DNMT3A;PARP16;GLIS2
p1 part of the substantia nigra reticulata	5/301	0.588083	0.882124	0.3868975482941555	-0.20539918438226276	LMBR1L;KIF16B;MAGT1;FBN1;IL13RA1
dorsal part of alar p2	3/301	0.891098	0.968952	1.7837e+16	-0.2056623690207441	TMEM2;SLC31A1;KREMEN1
periventricular stratum of r5Tr	3/301	0.891098	0.968952	1.78378e+16	-0.20567076680102464	ADAMTS16;SH2D3C;NFATC3
tectal gray formation	3/301	0.891098	0.968952	1.78408e+16	-0.20570605767147107	TRAF4;SP1;HS1BP3
layer 3 of CCx	6/301	0.410223	0.802033	0.23113555980019476	-0.20595451358184225	PIGC;GALNT7;KIF16B;TNRC18;USP51;IGSF9
layer 5 of InsCx	4/301	0.759607	0.92893	0.7493657610758347	-0.20604140952968936	DNMBP;TRAF4;POU2F2;ADAMTS9
Retrosplenial area, dorsal part, layer 1	3/301	0.891098	0.968952	1.78996e+16	-0.20638326572106183	PIGC;ELOVL2;CHD1
lateral part of r9B	5/301	0.588083	0.882124	0.38953907364049867	-0.2068015379356935	MC3R;CCNE2;SETBP1;DNMT3A;PARP16
habenula (old epithalamus)	3/301	0.891098	0.968952	1796935984300460	-0.20718815331010026	TMEM2;SLC31A1;KREMEN1
Medial pretectal area	3/301	0.891098	0.968952	1.79939e+16	-0.20747092252459357	ARV1;USP53;KREMEN1
lateral spiriform nucleus	5/301	0.588083	0.882124	0.3908041902787489	-0.2074731729119055	RHBDF1;LIN28B;KREMEN1;IKZF4;GLI3
medial part of r4B	4/301	0.759607	0.92893	0.7546900279177585	-0.20750534009845087	CHRM2;DRAM1;CCNE2;USP42
Superior colliculus, sensory related	3/301	0.891098	0.968952	1.80144e+16	-0.20770738779229783	PIGC;ZFP41;HS1BP3
Orbital area, ventrolateral part, layer 5	3/301	0.891098	0.968952	1.80769e+16	-0.2084285044168654	DNMBP;HIVEP1;GLI3
Agranular insular area, ventral part, layer 1	3/301	0.891098	0.968952	1.80799e+16	-0.20846281622351817	FAM83H;SLC26A2;PAG1
p2 portion of the substantia nigra pars reticulata	5/301	0.588083	0.882124	0.3930183293767732	-0.2086486323244767	LMBR1L;VASH2;MAGT1;FBN1;IL13RA1
medial habenular nucleus	4/301	0.759607	0.92893	0.7593030546312197	-0.2087737120679349	TMEM2;SLC31A1;NFATC3;KREMEN1
Parabrachial nucleus, lateral division, superior lateral part	6/301	0.410223	0.802033	0.23440662026504894	-0.20886920860980854	CYTH3;IGSF10;SLC7A6;STAC;CHD7;LEPR
Cortical subplate	4/301	0.759607	0.92893	0.7604234076044777	-0.20908175804197227	SLC10A7;COL4A1;STOM;FNDC3A
parabrachial complex	5/301	0.588083	0.882124	0.394050415850764	-0.20919655443177446	CYTH3;CALCR;KIF16B;CHD7;ASB4
periventricular stratum of r1BL	6/301	0.410223	0.802033	0.23504029546542193	-0.20943384811302698	CALCR;GAL;SLC31A1;ONECUT1;ASB4;LGR4
alar plate of p1	3/301	0.891098	0.968952	1.8173e+16	-0.20953666495028875	SP1;LRRC16A;IKZF4
intermediate stratum of Hb	4/301	0.759607	0.92893	0.762590636820016	-0.20967764723992863	VANGL1;LARS2;PTPN4;GLI3
pretectum	3/301	0.891098	0.968952	1826693836822140	-0.21061925745866644	SP1;LRRC16A;IKZF4
superficial stratum of r4Tr	6/301	0.410223	0.802033	0.23639301442981653	-0.2106391952113517	ZC3H12C;PROCR;MAFB;MTF2;INTS2;HBP1
Superior colliculus, motor related, deep white layer	3/301	0.891098	0.968952	1.82795e+16	-0.21076401900770603	MEF2A;TRAF4;GXYLT1
Retrosplenial area, dorsal part, layer 6b	6/301	0.410223	0.802033	0.23689869397027988	-0.2110897835322247	GALNT7;PTBP1;STK35;MKNK2;BMF;ADAMTS9
superficial stratum of r7BL	3/301	0.891098	0.968952	1836198702202110	-0.21171517602379136	CALCR;SETBP1;PARP16
Primary somatosensory area, trunk, layer 1	5/301	0.759607	0.92893	0.7711067577614097	-0.21201919212179104	VANGL1;PROCR;PANK3;GXYLT1;DUSP18
Central linear nucleus raphe	3/301	0.891098	0.968952	1.84066e+16	-0.212229864436359	PPP1R3D;DNMT3B;FRMD4A
anteroventral nucleus	4/301	0.759607	0.92893	0.7730215443906613	-0.2125456711211427	VANGL1;SLC31A1;RRAD;PTPN4
lateral parabrachial nucleus	4/301	0.759607	0.92893	0.7733561045085214	-0.21263765989596659	IGSF10;CHD7;HBP1;RHOBTB1
mantle zone of r7BI	5/301	0.588083	0.882124	0.4006539690289529	-0.21270230018489475	MC3R;CCNE2;SETBP1;TRAF3;GTF3A
microcellular tegmental nucleus	4/301	0.759607	0.92893	0.7745905324023802	-0.21297707127079143	TMEM194B;ZFP41;TIRAP;GLI3
Paragigantocellular reticular nucleus, lateral part	4/301	0.759607	0.92893	0.7761920325454743	-0.21341741077385518	CALCR;CCNE2;SETBP1;PARP16
intermediate stratum of r6Lim	5/301	0.588083	0.882124	0.4020303403265198	-0.21343299890132203	ITGB1;CHD9;VWA5A;PARP16;ATG7
mantle zone of r6Co	3/301	0.891098	0.968952	1.85119e+16	-0.2134433336121041	TMEM194B;ACVR2B;FBN1
r6 part of the vestibular column	3/301	0.891098	0.968952	1.85434e+16	-0.2138070006306387	ZC3H12C;DNMT3B;FBN1
m2 alar plate	3/301	0.891098	0.968952	1.86156e+16	-0.21463945055010103	TMEM194B;AP1S2;GXYLT1
basointermediate isthmic reticular formation	4/301	0.759607	0.92893	0.7811950328529386	-0.21479300769697518	IGSF10;TRAF3;NBEAL2;IL13RA1
intermediate part of r5B	4/301	0.759607	0.92893	0.7812177387110859	-0.21479925077246684	USP42;TRAF3;NBEAL2;SKP2
layer 6b of RSC	4/301	0.759607	0.92893	0.7822608129407177	-0.215086048616298	TMEM194B;CASZ1;VPS37B;ADAMTS9
Cerebrum	5/301	0.588083	0.882124	0.40555388964910416	-0.21530360821425376	MEF2A;MN1;ACVR1C;SLC10A7;FAM124A
Dorsal cochlear nucleus	4/301	0.759607	0.92893	0.7832875799561672	-0.2153683627199182	TMEM194B;GSX1;PRR15;FBN1
Agranular insular area, ventral part, layer 2/3	5/301	0.588083	0.882124	0.4061008473868489	-0.21559398139888536	PTBP1;LIN28B;ADAM17;IGDCC3;ADAMTS9
Infralimbic area, layer 5	5/301	0.588083	0.882124	0.40697686491030394	-0.21605904840594078	HIVEP1;ARID3B;NUP98;DICER1;TMEM121
ethmoid nucleus	4/301	0.759607	0.92893	0.7858599468100356	-0.21607564629214543	VANGL1;CDKL5;BCOR;PTPN4
Paragigantocellular reticular nucleus	5/301	0.588083	0.882124	0.40749332297529167	-0.21633322968670576	CALCR;CCNE2;SETBP1;GTF3A;PARP16
mantle zone of r3Ve	3/301	0.891098	0.968952	1.87786e+16	-0.2165186183266034	IGSF10;TET3;CAPRIN2
ventral endopiriform nucleus	3/301	0.891098	0.968952	1878397477539760	-0.21658072850342502	MN1;RRAD;TAC1
Anterior tegmental nucleus	7/552	0.836397	0.968952	1212465244371950	-0.2166093245998415	FAM83H;CALCR;TRAF3;PPP1R3D;TAC1;ZFHX4;FBN1
Orbital area, ventrolateral part, layer 6a	4/301	0.759607	0.92893	0.7880962200875247	-0.21669051945838927	DNMBP;FCHO2;HIVEP1;TBX19
JcP contribution to LTL	5/301	0.588083	0.882124	0.4081863432084579	-0.2167011456667381	ADAM12;REV1;DUSP18;IKZF4;SLC16A13
r11 part of spinal trigeminal nucleus, caudal part	3/301	0.891098	0.968952	1.89033e+16	-0.21795641275779742	SLC45A4;STK36;TNRC18
bed nucleus of stria terminalis, lateral amygdaloid division	3/301	0.891098	0.968952	1.89512e+16	-0.21850930509712724	SLC31A1;PRR15;USP51
lateral tuberal nucleus	6/301	0.410223	0.802033	0.2457003494808117	-0.21893254334362522	LMBR1L;EML6;SP1;CSPG4;MAGT1;JARID2
Primary motor area, Layer 6b	3/301	0.891098	0.968952	1.89905e+16	-0.21896148167523616	SLC7A6;HIVEP1;BCOR
intermediate stratum of Ist	5/301	0.588083	0.882124	0.41260507459830115	-0.2190469962090322	NR6A1;CHD7;ZFHX4;RHOBTB1;IKZF4
periventricular stratum of r6BM	4/301	0.759607	0.92893	0.7968449795986873	-0.2190960293374746	ZC3H12C;SLC31A1;CSPG4;SKP2
Nucleus of the lateral lemniscus, dorsal part	3/301	0.891098	0.968952	1.90034e+16	-0.21911057221539268	EFNA2;NR6A1;CHD7
mantle zone of r10Tr	5/301	0.588083	0.882124	0.41283757362212586	-0.21917042710197485	MC4R;GAL;YOD1;SKP2;IKZF4
Lingula (I)	3/301	0.891098	0.968952	1.90544e+16	-0.21969925659046385	SLC31A1;LEPR;CHD1
substantia nigra reticulata, m1 part	3/301	0.891098	0.968952	1907510320651960	-0.21993746255222907	CCNE2;ATG7;IL13RA1
OB glomerular layer	4/301	0.759607	0.92893	0.8003915586195929	-0.22007117682676838	RAVER2;PKN2;JARID2;ACVR2B
Lateral amygdalar nucleus	4/301	0.759607	0.92893	0.80201018041712	-0.2205162240039695	SLC26A2;SLC10A7;PAG1;RCOR1
mantle zone of r10BL	3/301	0.891098	0.968952	1.91434e+16	-0.22072505888581975	CCNE2;SETBP1;DNMT3A
Anterolateral visual area	5/301	0.588083	0.882124	0.41613538340561035	-0.22092119404987123	RHBDF1;SLC10A7;PAPD4;FADD;HIF1AN
Caudoputamen	4/301	0.759607	0.92893	0.8049165724237362	-0.22131534926001173	MN1;ACVR1C;KREMEN1;PAPD4
m1Lim (VL) part of the periaqueductal gray	3/301	0.891098	0.968952	1.91994e+16	-0.2213700447676683	CALCR;CARTPT;SNTB2
parabrachial part of the periaqueductal gray	6/301	0.410223	0.802033	0.24871726636118505	-0.22162078244085137	CYTH3;CALCR;KIF16B;AP1S2;ASB4;TMEM121
superficial stratum of r4BM	6/301	0.410223	0.802033	0.24887210493025042	-0.22175875213362878	CHRM2;LARS2;DRAM1;CCNE2;USP42;IL13RA1
r10 alar plate	4/301	0.759607	0.92893	0.8066876745029025	-0.22180232156081248	MC4R;GAL;SKP2;IKZF4
Anterior cingulate area, dorsal part, layer 6a	3/301	0.891098	0.968952	1.925e+16	-0.22195437648937788	KREMEN1;HIVEP1;STK40
lateral wings of the dorsal raphe nucleus	4/301	0.759607	0.92893	0.8088280680644623	-0.22239083217776262	ADAMTS16;CALCR;GPR101;CTHRC1
intermediate stratum of Pal	5/301	0.588083	0.882124	0.42059153635729213	-0.2232869112424293	MN1;ACVR1C;GTF3A;TET1;PRRT4
mantle zone of r11Tr	3/301	0.891098	0.968952	1.93772e+16	-0.2234206442477062	SLC45A4;STK36;TNRC18
Central lobule	4/301	0.759607	0.92893	0.8131927384960039	-0.22359091749598733	CYTH3;CHD7;LGR4;CTHRC1
layer 1 of VPrP cortex	6/301	0.410223	0.802033	0.2515281988103794	-0.2241254780652966	HMX3;EFNA2;RNPEPL1;RRAD;ZBTB34;ACVR2B
r2 part of prepontine raphe nucleus	3/301	0.891098	0.968952	1.94734e+16	-0.22452937411851184	FAM83H;MTF2;NBEAL2
intermediate stratum of r2Lim	5/301	0.588083	0.882124	0.424344110642688	-0.22527910711172996	IGSF10;YEATS2;CAPRIN2;TMEM121;CTHRC1
intermediate stratum of r10BL	3/301	0.891098	0.968952	1.95785e+16	-0.22574199801293296	CCNE2;SETBP1;DNMT3A
Superior colliculus, motor related, deep gray layer	3/301	0.891098	0.968952	1960340870598650	-0.2260288671306031	MEF2A;TRAF4;AP1S2
horizontal nucleus of the diagonal band, transitional part	4/301	0.759607	0.92893	0.8222061167725615	-0.22606918546763843	VWA5A;MAGT1;CARTPT;TAC1
r2 part of median raphe nucleus	4/301	0.759607	0.92893	0.8241106246637846	-0.2265928382827933	FAM83H;CCNJ;PPP1R3D;OXSR1
mantle zone of LAP	3/301	0.891098	0.968952	1.97125e+16	-0.22728613986691307	RHBDF1;SLC26A2;COL4A1
Posterior parietal association areas	4/301	0.759607	0.92893	0.8268353773408139	-0.2273420210068464	RHBDF1;TNRC18;FADD;BCOR
lateral part of the lateral habenular nucleus	6/301	0.410223	0.802033	0.25554055432192024	-0.227700707806714	GALNT7;TMEM2;BTBD3;ADAM12;LRRC16A;KDM6A
mesomere 2 (preisthmus or caudal midbrain)	3/301	0.891098	0.968952	1.97512e+16	-0.22773251414663462	TMEM194B;AP1S2;GXYLT1
layer 1 of LPrP cortex	5/301	0.588083	0.882124	0.42947669668756516	-0.2280039343742383	LARS2;YEATS2;RRAD;ZBTB34;ACVR2B
Medulla, motor related	5/301	0.588083	0.882124	0.4300395817580735	-0.22830276318536188	SETBP1;TRAF3;DNMT3A;GTF3A;PARP16
Intermediodorsal nucleus of the thalamus	5/301	0.588083	0.882124	0.43076907426716454	-0.22869004185135733	VANGL1;CDKL5;SETBP1;PPP1R3D;PTPN4
pyramidal layer of S	3/301	0.891098	0.968952	1.98407e+16	-0.2287646878357844	UBOX5;KREMEN1;STOM
Postpiriform transition area	3/301	0.891098	0.968952	1.98621e+16	-0.22901106527052806	LARS2;SLC26A2;YEATS2
mantle zone of VAP	3/301	0.891098	0.968952	1.9926e+16	-0.2297484513352402	EML6;SLC26A2;RNPEPL1
pregeniculate nucleus	6/301	0.410223	0.802033	0.2579658126077686	-0.22986174651059846	VANGL1;CASZ1;RAVER2;PIGM;PTPN4;ISL1
Subparafascicular nucleus	6/301	0.410223	0.802033	0.2586227616453292	-0.23044712428455857	VANGL1;MEF2A;HMX3;RRAD;VASH2;PTPN4
Pyramus (VIII)	5/301	0.588083	0.882124	0.43502182286147123	-0.23094777415414589	CYTH3;STK36;RAB3D;CHD7;LGR4
lateral part of r10B	3/301	0.891098	0.968952	2.00326e+16	-0.23097786303552897	CCNE2;SETBP1;DNMT3A
Nucleus of Roller	5/301	0.588083	0.882124	0.4351420414836993	-0.2310115967528211	FAM83H;MC4R;GTF3A;EPC1;SKP2
posterodorsal tegmental nucleus	3/301	0.891098	0.968952	2005730547297380	-0.2312623330841569	SLC31A1;NBEAL2;GPR101
intermediate stratum of isBI	4/301	0.759607	0.92893	0.8416647712606424	-0.2314194280414644	IGSF10;TRAF3;NBEAL2;IL13RA1
intermediate stratum of m1Lim	4/301	0.759607	0.92893	0.8435490355942393	-0.23193751480147787	CAPRIN2;GLI3;GLI2;FBN1
Anteroventral nucleus of thalamus	3/301	0.891098	0.968952	2.01224e+16	-0.2320129178663499	SLC31A1;RRAD;PRR15
mantle zone of VPrP	4/301	0.759607	0.92893	0.8448555949133588	-0.2322967590287015	MN1;RNPEPL1;RRAD;ZBTB34
layer 2 of PaS	3/301	0.891098	0.968952	2.01832e+16	-0.2327134450334725	IGDCC3;NPY1R;GLI3
mantle zone of r8Ve	3/301	0.891098	0.968952	2.02098e+16	-0.23302053629658737	STK36;DNMT3A;PKN2
periventricular stratum of m1Lim	3/301	0.891098	0.968952	2021426187940270	-0.23307205297859449	CALCR;CARTPT;SNTB2
r1 part of the 'mesencephalic' trigeminal nucleus	3/301	0.891098	0.968952	2.02361e+16	-0.23332436453155603	DENND1B;CALCR;CAPRIN2
r4 part of basolateral reticular formation	3/301	0.891098	0.968952	2026664500875560	-0.23367603464127182	CHD9;SKP2;PRRT4
Orbital area, ventrolateral part, layer 1	3/301	0.891098	0.968952	2027899064930040	-0.23381838086218623	MARVELD2;USP51;IKZF4
ventrolateral part of m2A	3/301	0.891098	0.968952	2.02814e+16	-0.23384615025273237	TMEM194B;TIRAP;GLI2
alar plate of evaginated telencephalic vesicle	4/301	0.759607	0.92893	0.8507587127676552	-0.23391984722741097	MN1;ACVR1C;FAM124A;ACVR2B
Cortical amygdalar area, posterior part, lateral zone, layer 1	4/301	0.759607	0.92893	0.8514006389576025	-0.23409634765465342	EML6;RNPEPL1;RRAD;TRIB3
ventrolateral part of alar p1	3/301	0.891098	0.968952	2.03184e+16	-0.2342733314681663	HMX3;CAPRIN2;IKZF4
periventricular stratum of the VAP	4/301	0.759607	0.92893	0.8562661749771404	-0.23543414816764163	EML6;SLC31A1;STOM;SOX12
Ventral posterolateral nucleus of the thalamus, parvicellular part	6/301	0.410223	0.802033	0.26466516115335587	-0.23583123503159623	VANGL1;VASH2;BCOR;PTPN4;BACH2;CTHRC1
mantle zone of TTe	4/301	0.759607	0.92893	0.8585543048922784	-0.23606327954432108	TMEM2;ACVR1C;USP42;GPR3
Primary motor area	3/301	0.891098	0.968952	2.04803e+16	-0.23613944379156404	ACVR1C;BMF;FADD
central layers of TG	3/301	0.891098	0.968952	2.05165e+16	-0.23655659693264877	TRAF4;SP1;HS1BP3
periventricular stratum of m2AL	5/301	0.588083	0.882124	0.4457783299628915	-0.2366582724376707	LIN28B;KIF16B;AP1S2;GXYLT1;TMEM121
mantle zone of CoPL	3/301	0.891098	0.968952	2.05483e+16	-0.23692408774911833	CYTH3;SP1;LRRC16A
Nucleus of the solitary tract	3/301	0.891098	0.968952	2059358953183610	-0.23744573108921083	GAL;CAPRIN2;ZFHX4
AOB, internal plexiform layer	5/301	0.588083	0.882124	0.44755468896255723	-0.23760131974130477	TMEM2;MARVELD2;NFATC3;ACVR2B;KDM6A
mantle zone of the PBC	5/301	0.588083	0.882124	0.44879968779399176	-0.2382622744195161	CYTH3;CALCR;KIF16B;CHD7;ASB4
Isocortex	4/301	0.759607	0.92893	0.8668062916864852	-0.23833219958152396	FAM124A;FADD;KIF21B;ADAMTS9
intermediate stratum of r7BI	5/301	0.588083	0.882124	0.44902624382999373	-0.23838255025278737	MC3R;HMX3;CCNE2;TRAF3;GTF3A
Primary somatosensory area, lower limb, layer 6b	3/301	0.891098	0.968952	2.07332e+16	-0.23905543896454967	HIVEP1;BAZ2A;PRPF8
mantle zone of ERCx	4/301	0.759607	0.92893	0.8701339430451142	-0.23924715194787036	RHBDF1;SLC26A2;FAM124A;USP53
Supraoptic nucleus	8/424	0.439231	0.856441	0.29081634029570363	-0.23926346110373764	LMBR1L;DRAM1;MARVELD2;VASH2;TRIB3;MAGT1;JARID2;TMEM121
Lingula (I), molecular layer	3/301	0.891098	0.968952	2.07721e+16	-0.23950403013197125	SLC31A1;LEPR;CHD1
superficial stratum of r10Tr	5/301	0.588083	0.882124	0.45115531651974394	-0.23951284894786404	MC4R;GAL;YOD1;TNRC18;IKZF4
Retrosplenial area, ventral part, layer 6b	3/301	0.891098	0.968952	2081154460263460	-0.23995877045276282	ADCY9;TRAF4;HIVEP1
Primary motor area, Layer 5	5/301	0.588083	0.882124	0.4526467299127799	-0.24030462210811537	PTBP1;SH2D3C;BAZ2A;BMF;ADAMTS9
Primary somatosensory area, upper limb, layer 6b	3/301	0.891098	0.968952	2087563207008780	-0.24069770406798152	DNMBP;ARID3B;BCOR
Field CA2, pyramidal layer	4/301	0.759607	0.92893	0.8761881937396283	-0.24091179478523847	SLC44A5;KIF16B;RAVER2;GSE1
Gustatory areas	4/301	0.759607	0.92893	0.8768530540617839	-0.24109460105292896	SLC10A7;IGDCC3;POU2F2;ADAMTS9
rostral interstitial nucleus	6/301	0.410223	0.802033	0.27057373961021397	-0.24109610385184313	ITGB1;HMX3;B3GNT7;ECEL1;FRMD4A;GPR101
Primary somatosensory area, upper limb, layer 6a	4/301	0.759607	0.92893	0.8776922513185489	-0.24132534202701492	PTBP1;CASZ1;STK35;VPS37B
Anterior cingulate area, dorsal part, layer 6b	4/301	0.759607	0.92893	0.879300057815635	-0.24176741548982567	TMEM2;KREMEN1;HIVEP1;AHR
Subiculum, ventral part	6/301	0.410223	0.802033	0.2714988739262645	-0.2419204494792523	TNRC6C;FBN2;SLC10A7;USP53;STOM;FOSL2
r8 portion of the hypoglossal motor nucleus	3/301	0.891098	0.968952	2098790706764680	-0.2419922437516643	MC4R;GTF3A;SKP2
pontomedullary hindbrain	3/301	0.891098	0.968952	210002523005833	-0.24213458527282194	USP42;TRAF3;PARP16
Striatum dorsal region	4/301	0.759607	0.92893	0.8810626304796101	-0.24225204259043212	MN1;ACVR1C;KREMEN1;PAPD4
lateral superior olive	5/301	0.588083	0.882124	0.4581349864377963	-0.2432182704858041	MMP11;B3GNT7;INTS2;ATG7;GLI3
r4 part of posteroventral cochlear nucleus	5/301	0.588083	0.882124	0.45832086176144465	-0.24331694942559703	SLC26A2;GSX1;PKN2;CHST14;PAG1
superficial stratum of r5Lim	3/301	0.891098	0.968952	2113990659627170	-0.24374481044936216	INTS2;VWA5A;ISL1
Subiculum, ventral part, pyramidal layer	3/301	0.891098	0.968952	211420316835546	-0.24376931287535836	SLC10A7;STOM;FOSL2
Lobules IV-V, granular layer	6/301	0.410223	0.802033	0.27379715587740816	-0.2439683452756884	CYTH3;KCNK10;IGLON5;ELOVL2;CHD7;LGR4
basal plate of p1	4/301	0.759607	0.92893	0.8885804492662871	-0.24431909990723813	IGSF10;HMX3;VASH2;IL13RA1
Field CA2, stratum lacunosum-moleculare	8/421	0.431464	0.842051	0.29129170401819754	-0.24485135013456322	SLC44A5;TNRC6C;LARS2;ADCY9;BTBD3;MFAP3;GSE1;CHD1
preisthmic tegmentum	5/301	0.588083	0.882124	0.4615874396852454	-0.2450511357605274	DENND1B;IGSF10;VASH2;SNTB2;IL13RA1
Parabrachial nucleus, medial division	6/301	0.410223	0.802033	0.27523481884582734	-0.2452493821598933	DENND1B;IGSF10;CALCR;GAL;SP1;ASB4
Entorhinal area, medial part, dorsal zone, layer 1	5/301	0.588083	0.882124	0.46210981665268386	-0.24532845931433384	EML6;SLC26A2;PCTP;BACH2;GLI3
posterior intralaminar nucleus	6/301	0.410223	0.802033	0.275440823126252	-0.24543294331944537	VANGL1;TMEM2;CALCR;RRAD;VASH2;PTPN4
r3 part of medial pontine nuclei	3/301	0.891098	0.968952	2.13018e+16	-0.24561161517005586	CHRM2;SUV420H2;GYS1
liminal periaqueductal gray of m2	3/301	0.891098	0.968952	2.13084e+16	-0.24568702585922494	LIN28B;CALCR;ASB4
entorhinal cortex	4/301	0.759607	0.92893	0.8940726916235686	-0.24582921608221298	RHBDF1;SLC26A2;FAM124A;USP53
pyramidal layer of taenia tecta	5/301	0.588083	0.882124	0.4632584360152177	-0.24593824730929617	SLC44A5;ACVR1C;USP42;PPP1R3D;GPR3
basomedial amygdaloid nucleus, posterior part	3/301	0.891098	0.968952	2134531949846140	-0.2461132376077353	COL4A1;IGDCC3;KDM6A
Anterior cingulate area, dorsal part, layer 1	3/301	0.891098	0.968952	2.13631e+16	-0.24631827338340553	BCOR;CHD1;TMEM121
lateral septal nucleus, intermediate part, periventricular	4/301	0.759607	0.92893	0.8985218272798359	-0.24705252548520734	MAGEL2;TMEM2;ADAM12;BMP2K
Entorhinal area, medial part, dorsal zone	3/301	0.891098	0.968952	2.14551e+16	-0.24737899426810786	SLC26A2;SLC10A7;PCTP
r1 roof plate	3/301	0.891098	0.968952	2.14727e+16	-0.24758201114050235	SLC31A1;LEPR;BAHCC1
periventricular stratum of m2Lim	3/301	0.891098	0.968952	2.14759e+16	-0.24761934274815617	LIN28B;CALCR;ASB4
intermediate stratum of r3BL	5/301	0.588083	0.882124	0.46678238314934006	-0.24780906781551615	IGSF10;GXYLT1;SKP2;PRRT4;CTHRC1
r7 part of the nucleus of Roller	6/301	0.410223	0.802033	0.2782965245257801	-0.24797753054428956	FAM83H;DLX5;MAFG;CRH;G2E3;PIGM
Medulla	4/301	0.759607	0.92893	0.9044099785378821	-0.2486714985524984	ZC3H12C;SETBP1;GTF3A;PARP16
Anterior cingulate area	3/301	0.891098	0.968952	2161935480891390	-0.24927288661084118	HIVEP1;KIF21B;CHD1
mantle zone of r1Tr	5/301	0.588083	0.882124	0.4705150043367434	-0.24979067082871928	IGSF10;FGD4;B3GNT7;RHOBTB1;CTHRC1
Primary somatosensory area, barrel field, layer 6a	5/301	0.588083	0.882124	0.4717294708278126	-0.2504354162602296	PHTF2;SLC10A7;PAPD4;USP51;ADAMTS9
Postsubiculum, layer 3	3/301	0.891098	0.968952	2.17327e+16	-0.25057986135973326	FBN2;BTG2;GLI3
mantle zone of r6BI	4/301	0.759607	0.92893	0.9120852865919035	-0.25078185823553856	USP42;SETBP1;TRAF3;FCHO2
Nucleus of the lateral lemniscus, horizontal part	4/301	0.759607	0.92893	0.9133648594474241	-0.25113368241598805	ZC3H12C;YOD1;RHOBTB1;GLI2
posterior paraventricular nucleus	4/301	0.759607	0.92893	0.9156066691889458	-0.2517500778573509	TMEM2;OXSR1;PTPN4;IKZF4
mantle zone of S	3/301	0.891098	0.968952	2185072249755590	-0.25194057452872926	TNRC6C;UBOX5;KREMEN1
Secondary motor area	4/301	0.759607	0.92893	0.9170549366004322	-0.2521482853473891	ITSN2;SH2D3C;GTF3A;TMEM121
Mediodorsal nucleus of the thalamus, lateral part	3/301	0.891098	0.968952	2.19125e+16	-0.25265270870139483	VANGL1;PTPN4;ZCCHC3
lateral part of JcP	3/301	0.891098	0.968952	2.19146e+16	-0.25267711175576074	SP1;LRRC16A;IKZF4
Trochlear nucleus	5/405	0.825272	0.968952	1.31652e+16	-0.2528279830760596	DENND1B;COL4A1;MAFG;NUP98;CTHRC1
superficial stratum of r3BL	3/301	0.891098	0.968952	2.19882e+16	-0.25352517309551637	B3GNT7;GXYLT1;PRRT4
lateral part of m2A	4/301	0.759607	0.92893	0.9222030295876039	-0.2535637761404885	CHRM2;AP1S2;GXYLT1;TMEM121
Midbrain, sensory related	3/301	0.891098	0.968952	2.19919e+16	-0.2535678703626336	PIGC;HS1BP3;ADAMTS9
Dorsal peduncular area, layer 1	5/301	0.588083	0.882124	0.4791356017306305	-0.25436724072790623	SLC44A5;USP42;GXYLT1;NBEAL2;USP51
rhombomere 6	3/301	0.891098	0.968952	2207490769136300	-0.2545254477078621	TRAF3;PARP16;ZFHX4
Spinal vestibular nucleus	4/301	0.759607	0.92893	0.9275088819083341	-0.2550226435557145	IGSF10;TET3;CAPRIN2;DNMT3B
Piriform area, polymorph layer	4/301	0.759607	0.92893	0.9283581330947542	-0.255256148901947	SLC10A7;RNPEPL1;RRAD;STOM
r7 part of the dorsal cochlear nucleus	3/301	0.891098	0.968952	2.22319e+16	-0.25633607471226316	TMEM194B;AP1S2;FBN1
mammillary part of PHyB	4/301	0.759607	0.92893	0.9325365213045061	-0.2564050151045655	EML6;CCNE2;COL4A1;CARTPT
Entorhinal area, lateral part, layer 5	4/301	0.759607	0.92893	0.93288646205015	-0.25650123285059756	RHBDF1;SLC10A7;USP53;BAZ2A
Pretectal region	3/301	0.891098	0.968952	2.22529e+16	-0.2565776748699619	MEF2A;SP1;LRRC16A
superficial gray layer of SC	4/301	0.759607	0.92893	0.9334770928371579	-0.25666362938135445	PIGC;ZFP41;GTF3A;USP51
abducens motor nucleus	3/301	0.891098	0.968952	2226037391937040	-0.256663888120763	HMX3;TRAF3;SKP2
medial part of the isB	3/301	0.891098	0.968952	2226631374046410	-0.256732374732092	DENND1B;CALCR;CTHRC1
superficial stratum of PaS (cortical plate/marginal zone)	4/301	0.759607	0.92893	0.9357658055775167	-0.25729292100838996	ADAM17;IGDCC3;NPY1R;GLI3
intermediate part of r10B	3/301	0.891098	0.968952	2231637002830570	-0.25730952772641474	MC3R;ZFP41;BACH2
Parabrachial nucleus, medial division, external medial part	3/301	0.891098	0.968952	2233102655572430	-0.2574785186574403	IGSF10;HBP1;RHOBTB1
layer 5 of FCx	6/301	0.410223	0.802033	0.28899527176408435	-0.25751070356753536	PTBP1;DNMBP;BAZ2A;BMF;ADAMTS9;TMEM121
r11 alar plate	5/301	0.588083	0.882124	0.4863351294081133	-0.2581893820658715	SLC45A4;STK36;TNRC18;CHD1;IKZF4
Ventrolateral preoptic nucleus	6/425	0.737314	0.92893	0.8474723353202068	-0.2582601181066862	VWA5A;KREMEN1;ARID3A;MAGT1;IL13RA1;TMEM121
intermediate stratum of r4Ve	4/301	0.759607	0.92893	0.940173667431198	-0.2585048819979617	ADAM17;CAPRIN2;DNMT3A;DNMT3B
Pons, sensory related	3/301	0.891098	0.968952	2248778740963330	-0.2592859838157145	FGD4;NR6A1;RHOBTB1
intermediate stratum of m2ADL	4/301	0.759607	0.92893	0.9431016404756897	-0.2593099410552182	CYTH3;SLC45A4;CTDSPL;AP1S2
superficial stratum of r7Co	3/301	0.891098	0.968952	2250676735503800	-0.2595048241012159	ADAM17;INTS2;PARP16
r10 part of ventral parvicellular reticular formation	3/301	0.891098	0.968952	2252580490980280	-0.2597243286272383	MC4R;SETBP1;USP51
prerubral area	5/301	0.588083	0.882124	0.4897825338539995	-0.26001956699349077	VANGL1;IGSF10;HMX3;VASH2;IL13RA1
r8 part of ventral parvicellular reticular formation	6/301	0.410223	0.802033	0.2922855658286611	-0.26044253679214574	CHRM2;MC4R;SETBP1;ELOVL2;DNMT3A;PARP16
intermediate stratum of r7BM	5/301	0.588083	0.882124	0.49136731190067906	-0.260860906308382	ZC3H12C;TRAF3;GTF3A;MAGT1;ZFHX4
superficial stratum of r3Tr	4/301	0.759607	0.92893	0.9489339238019651	-0.2609135529891249	PROCR;NR6A1;MAFB;GLI2
Subiculum, dorsal part, pyramidal layer	4/301	0.759607	0.92893	0.9541221013983997	-0.26234006522171616	ADCY9;STAC;GTF3A;KREMEN1
mantle zone of r10Lim	5/301	0.588083	0.882124	0.494278843516667	-0.26240660289359896	ITGB1;MC4R;GAL;HS1BP3;SKP2
periventricular stratum of CoPV	3/301	0.891098	0.968952	2277401250718180	-0.2625861820370306	PPP1R3D;FRMD4A;GPR156
Retrosplenial area, ventral part, layer 6a	4/301	0.759607	0.92893	0.9556629137530676	-0.26276371835062445	SOCS3;HIVEP1;BACH1;IGSF9
r7 part of rostral ventromedial reticular area	3/301	0.891098	0.968952	2284707800513280	-0.2634286330605175	MC3R;SETBP1;TRAF3
Parasubiculum, layer 2	5/301	0.588083	0.882124	0.49761811557140917	-0.264179381655053	B3GNT7;IGDCC3;NPY1R;MAGT1;GLI3
Lateral visual area, layer 6b	5/301	0.588083	0.882124	0.4977386615636416	-0.2642433780504663	ADAM17;SLC10A7;FCHO2;PAPD4;FNDC3A
ventral striatum	5/301	0.588083	0.882124	0.49784979230481463	-0.2643023760040522	MN1;DNMBP;TAC1;NTS;ADAMTS9
mantle zone of m2AL	4/301	0.759607	0.92893	0.9613532614064296	-0.2643283044474451	CHRM2;AP1S2;GXYLT1;TMEM121
intermediate stratum of 5BL	4/301	0.759607	0.92893	0.9620327919070926	-0.2645151443451928	CHD9;PARP16;ARID3A;SKP2
r5 part of the oral Sp5 subnucleus	4/301	0.759607	0.92893	0.9623973775150663	-0.2646153887604878	ZC3H12C;MAFB;INTS2;HBP1
Supplemental somatosensory area, layer 6a	4/301	0.759607	0.92893	0.9639464244366784	-0.265041306019769	LARS2;SLC10A7;ZBTB34;CHFR
pallidal septum	6/301	0.410223	0.802033	0.2974679622733117	-0.26506033744501345	MAGEL2;TMEM2;ECEL1;CARTPT;NTS;ISL1
basal plate of p3	5/301	0.588083	0.882124	0.5001589777113572	-0.2655282943413032	DENND1B;IGSF10;VASH2;PRRT4;IL13RA1
Basolateral amygdalar nucleus	4/301	0.759607	0.92893	0.9657423195621802	-0.26553509527762703	SLC26A2;SLC10A7;COL4A1;ZCCHC3
ventral pallidum	5/301	0.588083	0.882124	0.5016997536318263	-0.2663462734646539	MN1;TET1;NTS;PRRT4;ISL1
periventricular stratum of r2Ve	5/301	0.588083	0.882124	0.5020785168455373	-0.26654735423012593	FBN2;PROCR;ZFP41;STK36;PRR15
intermediate stratum of TG	3/301	0.891098	0.968952	2.31636e+16	-0.26707792093310206	TRAF4;SP1;HS1BP3
lateral part of CoP	3/301	0.891098	0.968952	23196554516971	-0.26745812513734274	CYTH3;SP1;LRRC16A
shell part of the anterobasal nucleus	5/301	0.588083	0.882124	0.504123085543401	-0.2676327907877012	MAGT1;ATG7;TNRC6A;IL13RA1;TMEM121
Superior vestibular nucleus	3/301	0.891098	0.968952	232383259996419	-0.26793975366675177	IGSF10;CAPRIN2;INTS2
intermediate stratum of VPrP	4/301	0.759607	0.92893	0.9752745450959635	-0.2681560225830272	ACVR1C;RRAD;KREMEN1;TAC1
Nucleus of the posterior commissure	5/301	0.588083	0.882124	0.5055976677624854	-0.26841562848320977	MEF2A;LIN28B;MBD6;IKZF4;GLI3
superficial stratum of r7BM	5/301	0.588083	0.882124	0.5060501627773699	-0.2686558525616618	EML6;SETBP1;TRAF3;MKNK2;FBN1
Nodulus (X), granular layer	3/301	0.891098	0.968952	2333974625775260	-0.2691091373381672	STK36;CHD7;GLI2
Bed nuclei of the stria terminalis, anterior division, oval nucleus	4/301	0.759607	0.92893	0.9789011747252137	-0.26915318033891406	MN1;SLC7A6;ECEL1;PAPD4
Parasubiculum, layer 1	4/301	0.759607	0.92893	0.9800281719054893	-0.26946305316687275	SLC26A2;B3GNT7;MAGT1;GLI3
mantle zone of p1Lim	3/301	0.891098	0.968952	2339323121830880	-0.2697258232025676	HMX3;CAPRIN2;IKZF4
r10 part of basointermediate reticular formation	4/301	0.759607	0.92893	0.9809891898754054	-0.2697272892814513	RHBDF1;MC3R;ZFP41;BACH2
superficial stratum of PrS (cortical plate/marginal zone)	3/301	0.891098	0.968952	2.34007e+16	-0.26981142381423057	TNRC6C;NPY1R;SNAI2
Subceruleus nucleus	6/301	0.410223	0.802033	0.30281726177484447	-0.26982685791375544	GALNT7;DENND1B;IGSF10;CALCR;GAL;LGR4
Anterior olfactory nucleus	4/301	0.759607	0.92893	0.9833885256441562	-0.27038699719634013	RAB3D;INTS2;PRRT4;ACVR2B
r10 part of basolateral reticular formation	3/301	0.891098	0.968952	2347261319641620	-0.27064110374644174	CCNE2;SETBP1;DNMT3A
periventricular stratum of ITTh	5/301	0.588083	0.882124	0.5098469655060914	-0.27067152877149614	VANGL1;TMEM2;OXSR1;PTPN4;IKZF4
r3 roof plate	4/301	0.759607	0.92893	0.9858392019413775	-0.27106082141517757	TRAF4;PARP16;ZBTB5;PAG1
Cortical amygdalar area, posterior part, medial zone, layer 1	4/301	0.759607	0.92893	0.9877506130116038	-0.2715863722897394	EML6;SLC26A2;RNPEPL1;FCHO2
layer 2 of LPrP cortex	4/301	0.759607	0.92893	0.9905378356246569	-0.27235273139726257	LARS2;RRAD;CRH;ZBTB34
intermediate stratum of m1AL	5/301	0.588083	0.882124	0.5139719930479857	-0.272861455527029	TMEM194B;EFNA2;CAPRIN2;CHD1;IKZF4
dorsal pallium/isocortex	4/301	0.759607	0.92893	0.9945973623457575	-0.2734689161111707	FAM124A;TNRC18;FADD;ADAMTS9
r6 part of dorsal parvicellular reticular formation	3/301	0.891098	0.968952	2374133652258120	-0.2737395051467091	DNMT3A;PARP16;GLIS2
r9 alar plate	4/301	0.759607	0.92893	0.9985477686098954	-0.2745550976758439	MC4R;GAL;DNMT3A;IKZF4
Postsubiculum, layer 1	3/301	0.891098	0.968952	2387272197662120	-0.2752543899190205	FBN2;MARVELD1;GLI3
ventral linear nucleus	6/301	0.410223	0.802033	0.30901179437012394	-0.275346527620271	VANGL1;RRAD;PTPN4;ACVR2B;BACH2;CTHRC1
superficial stratum of r7Ve	4/301	0.759607	0.92893	1.0016e+16	-0.27539416847969234	ZC3H12C;DNMT3A;DNMT3B;FBN1
ventral posterolateral nucleus	3/301	0.891098	0.968952	2.38911e+16	-0.27546654949386995	VANGL1;PTPN4;ISL1
r9 portion of vagal motor nucleus (postmigratory)	5/301	0.588083	0.882124	0.5191641451651362	-0.2756179056900074	ITGB1;MC4R;ZC3H12C;GAL;SKP2
r4 basal plate	4/301	0.759607	0.92893	1.0066e+16	-0.27677045357362734	CHRM2;DRAM1;CCNE2;USP42
superficial stratum of IC	5/301	0.588083	0.882124	0.5222359691274242	-0.2772486995247105	PIGC;ADAM17;ADAM12;ADAMTS9;GLI3
Supramammillary nucleus	6/301	0.410223	0.802033	0.31171005862477746	-0.27775082967817516	SUV420H2;IGSF10;EML6;CCNE2;COL4A1;CARTPT
Reticular nucleus of the thalamus	5/301	0.588083	0.882124	0.5233385503521174	-0.27783404643441745	VANGL1;RRAD;RAVER2;PTPN4;ISL1
mantle zone of m1AL	6/301	0.410223	0.802033	0.3124816876580335	-0.2784383936443051	TMEM194B;TRAF4;CAPRIN2;AP1S2;GXYLT1;IKZF4
Superior colliculus, optic layer	3/301	0.891098	0.968952	2.4184e+16	-0.27884322759716007	ZFP41;SP1;GTF3A
superficial mantle of isBM	5/301	0.588083	0.882124	0.526266773348438	-0.27938860426965173	DENND1B;IGSF10;KIF16B;VASH2;IL13RA1
Entorhinal area, medial part, dorsal zone, layer 6	4/301	0.759607	0.92893	1.01823e+16	-0.2799659754662016	ADAM17;SLC10A7;FRMD4A;FNDC3A
sublayer 6b of PCx	4/301	0.759607	0.92893	1019860933971560	-0.280415246165085	SLC31A2;HIVEP1;ARID3B;PRPF8
p3 portion of paranigral nucleus	3/301	0.891098	0.968952	2432552708109440	-0.28047526891664987	IGSF10;COL4A1;CARTPT
mantle zone of RMa	4/301	0.759607	0.92893	102008219415319	-0.2804760826244791	EML6;CCNE2;COL4A1;CARTPT
Nucleus accumbens	4/301	0.759607	0.92893	1.02151e+16	-0.2808677765257673	MN1;ADAM12;CARTPT;TAC1
superficial stratum of SeStr	5/301	0.588083	0.882124	0.5290913799335486	-0.28088815341732787	ADAM12;NPY1R;TNRC18;TAC1;ISL1
Ventral tegmental area	5/301	0.588083	0.882124	0.5312070670854756	-0.2820113458938112	DENND1B;IGSF10;HMX3;ZBTB5;IL13RA1
ventral isthmic part of dorsal raphe nucleus	4/301	0.759607	0.92893	1025919687274160	-0.28208112701433646	DENND1B;CALCR;TET2;CTHRC1
mantle zone of p3ZL	6/301	0.410223	0.802033	0.31670891848556615	-0.28220508912653747	VANGL1;CASZ1;RAVER2;PTPN4;ISL1;BACH2
forebrain	5/301	0.588083	0.882124	0.5317418730174774	-0.28229526783314707	MN1;ACVR1C;FAM124A;RAVER2;ACVR2B
Anterior olfactory nucleus, dorsal part	5/301	0.588083	0.882124	0.5320578135877404	-0.2824629968242751	MARVELD2;INTS2;PRRT4;ACVR2B;IKZF4
intermediate stratum of r8BI	5/301	0.588083	0.882124	0.5322574977666468	-0.28256900671671886	MC3R;SETBP1;CRH;GTF3A;TMED5
intermediate part of r1B	4/301	0.759607	0.92893	1.02787e+16	-0.2826184569648289	DENND1B;IGSF10;ZBTB5;STK40
Brain stem	4/301	0.759607	0.92893	1.03197e+16	-0.2837447969185647	VANGL1;MEF2A;IGSF10;GTF3A
mantle zone of r5BL	4/301	0.759607	0.92893	1.03205e+16	-0.28376586952312377	CCNE2;PARP16;ARID3A;ATG7
superficial stratum of TTe	5/301	0.588083	0.882124	0.5355538622803867	-0.28431900638855456	SLC44A5;ACVR1C;USP42;PPP1R3D;GPR3
parvicellular interstitial nucleus of the posterior commissure	3/301	0.891098	0.968952	2472979335473470	-0.28513649132039065	GALNT7;PPP1R3D;FRMD4A
Lateral mammillary nucleus	5/384	0.788766	0.963506	1.20403e+16	-0.28569924241599265	LMBR1L;VWA5A;ASB4;MAGT1;ATG7
mantle zone of r3Lim	4/301	0.759607	0.92893	1.04057e+16	-0.2861097946090905	IGSF10;YEATS2;GXYLT1;TMEM121
Parataenial nucleus	4/301	0.759607	0.92893	1042053491394190	-0.28651718736648574	VANGL1;DENND1B;MAGEL2;PTPN4
intermediate stratum of m2B	4/301	0.759607	0.92893	1.04287e+16	-0.28674098471913767	CHRM2;IGSF10;GPR101;SNTB2
Uvula (IX), granular layer	4/301	0.759607	0.92893	1.04465e+16	-0.2872312186047911	CYTH3;STK36;CHD7;LGR4
Somatomotor areas	3/301	0.891098	0.968952	2.4939e+16	-0.28754870515723185	BMF;FADD;TMEM121
Nucleus of the solitary tract, commissural part	5/301	0.588083	0.882124	0.5417807614600142	-0.2876247911327723	ITGB1;GAL;GPR101;SKP2;ZFHX4
superficial stratum of r2BI	4/301	0.759607	0.92893	1.04621e+16	-0.2876605010901471	LMBR1L;MARVELD2;MAGT1;ATG7
Subiculum	5/389	0.797957	0.968952	1.28197e+16	-0.28934001272951687	TNRC6C;UBOX5;SLC10A7;KREMEN1;FOSL2
lateral terminal nucleus of the accessory optic tract, ventral part	4/301	0.759607	0.92893	1053364915328720	-0.2896273130918878	TMEM194B;EFNA2;CAPRIN2;GLI3
r10 part of nucleus gracilis	4/301	0.759607	0.92893	1.05383e+16	-0.28975508491962987	ITGB1;FAM83H;GAL;SKP2
mantle zone of r1BI	4/301	0.759607	0.92893	1.05758e+16	-0.2907850525787579	DENND1B;IGSF10;ZBTB5;STK40
medial parabrachial nucleus	6/301	0.410223	0.802033	0.3271309969991728	-0.29149173507853704	SLC7A6;EFNA2;CALCR;SP1;ASB4;ISL1
periventricular mantle of isBM	4/301	0.759607	0.92893	1.06254e+16	-0.2921505855583771	DENND1B;CALCR;TET2;CTHRC1
periventricular stratum of r8BM	5/301	0.588083	0.882124	0.5519709899712371	-0.29303465902700543	FAM83H;SETBP1;CRH;GTF3A;SKP2
magnocellular diagonal band nucleus	5/301	0.588083	0.882124	0.5521608801791351	-0.29313546941982493	LMBR1L;MN1;RNPEPL1;MAGT1;ACVR2B
r6 basal plate	5/301	0.588083	0.882124	0.5532880596474404	-0.2937338752367218	USP42;TRAF3;TRIB3;AHR;ZFHX4
PcPL part of the periaqueductal gray	5/301	0.588083	0.882124	0.5533606548770362	-0.2937724151577287	GALNT7;TMEM2;USP53;MARVELD1;IKZF4
r6 part of spinal trigeminal nucleus, pars oralis	4/301	0.759607	0.92893	1.07015e+16	-0.29424112702461447	ZC3H12C;INTS2;PIGM;HBP1
liminal part of the r6 alar plate	6/301	0.410223	0.802033	0.33183781808752794	-0.2956857718966144	ITGB1;CHD9;IGDCC3;VWA5A;PARP16;ATG7
Basomedial amygdalar nucleus, posterior part	4/301	0.759607	0.92893	1.07741e+16	-0.29623927736971495	SLC26A2;COL4A1;IGDCC3;GPR101
superficial stratum of SeDg	4/301	0.759607	0.92893	1.07861e+16	-0.29656860564741394	VWA5A;MAGT1;CARTPT;TAC1
liminal alar domain of m1	4/301	0.759607	0.92893	1.07864e+16	-0.29657740880630457	CALCR;CARTPT;IKZF4;SNTB2
r4 part of cochlear sensory column	6/301	0.410223	0.802033	0.33338622900690784	-0.297065491304573	SLC26A2;GSX1;PKN2;CHST14;PAG1;FBN1
r5 part of dorsal cochlear nucleus	4/301	0.759607	0.92893	1.08067e+16	-0.2971354119086693	TMEM194B;SLC31A1;PRR15;FBN1
cingulate cortex	4/301	0.759607	0.92893	1080791733755820	-0.29716843736145904	SOCS3;HIVEP1;BMF;ARID3B
periventricular stratum of Hb	4/301	0.759607	0.92893	1.08169e+16	-0.2974163504180901	TMEM2;SLC31A1;NFATC3;KREMEN1
r1 part of intermediate nucleus of the lateral lemniscus	5/301	0.588083	0.882124	0.562642675914269	-0.2987001267932056	B3GNT7;KIF16B;YOD1;GLI3;GLI2
mantle zone of RtC	6/301	0.410223	0.802033	0.3357727534529267	-0.29919201602390166	VANGL1;RRAD;ECEL1;RAVER2;ISL1;BACH2
r9 part of the trigeminal column	4/301	0.759607	0.92893	1.08847e+16	-0.2992797657171462	MC4R;INTS2;DNMT3A;IKZF4
Entorhinal area, lateral part	5/301	0.588083	0.882124	0.5641043705261534	-0.299476122615409	RHBDF1;SLC10A7;FAM124A;USP53;ZBTB34
neuropeptide-S nucleus	4/301	0.759607	0.92893	1.08924e+16	-0.2994899648021031	LIN28B;CALCR;NFATC3;ZFHX4
Lateral vestibular nucleus	4/301	0.759607	0.92893	109684602127642	-0.301582634275113	IGSF10;TET3;CAPRIN2;DNMT3B
Supplemental somatosensory area	4/301	0.759607	0.92893	1.1006e+16	-0.3026143883015626	LARS2;SLC10A7;FAM124A;CHFR
Postsubiculum, layer 2	4/301	0.759607	0.92893	1.10116e+16	-0.30276883921985964	ADAMTS16;FBN2;MARVELD1;GLI3
superficial stratum of isLim	3/301	0.891098	0.968952	2.63086e+16	-0.3033397694040591	ZC3H12C;EFNA2;RHOBTB1
Nucleus of the solitary tract, medial part	4/301	0.759607	0.92893	1.10325e+16	-0.30334270121853363	RHBDF1;GAL;CAPRIN2;ZFHX4
isthmic part of the intermediate lateral lemniscal nucleus	5/301	0.588083	0.882124	0.5730509248870235	-0.30422573908844275	ZC3H12C;EFNA2;USP42;ZFHX4;RHOBTB1
r10 part of the trigeminal column	5/301	0.588083	0.882124	0.5751254245656611	-0.3053270656382545	MC4R;GAL;YOD1;SKP2;IKZF4
r4 part of descending trigeminal sensory nucleus, oral part	6/301	0.410223	0.802033	0.3435932067172753	-0.3061604705942014	ZC3H12C;PROCR;MAFB;MTF2;INTS2;HBP1
Orbital area, lateral part, layer 5	5/301	0.588083	0.882124	0.5772080362569362	-0.30643269875652807	DNMBP;TRAF4;HIVEP1;DICER1;ADAMTS9
posterior triangular nucleus	4/301	0.759607	0.92893	1.11921e+16	-0.30773184380443613	VANGL1;VASH2;PTPN4;CHFR
Subiculum, dorsal part	4/301	0.759607	0.92893	1.12051e+16	-0.3080886721822962	ADCY9;STAC;GTF3A;KREMEN1
superficial stratum of m1B	5/301	0.588083	0.882124	0.5817465060933426	-0.3088421169780998	DENND1B;IGSF10;VASH2;ATG7;IL13RA1
periventricular stratum of isLim	4/301	0.759607	0.92893	1.12906e+16	-0.3104406287210354	CALCR;ASB4;GPR101;CTHRC1
substantia nigra reticulata, isthmic part	4/301	0.759607	0.92893	1.13099e+16	-0.3109704613043076	CCNE2;MARVELD2;ATG7;IL13RA1
reticular formation of CoPD	5/301	0.588083	0.882124	0.5861466876611913	-0.3111781196463898	ZNF512B;SP1;ONECUT1;GPR101;LRRC16A
Posterior parietal association areas, layer 6b	4/301	0.759607	0.92893	1132742509369370	-0.3114525314441798	SPRED2;HIVEP1;FADD;PRPF8
periventricular stratum of r3Lim	6/301	0.410223	0.802033	0.35045256041440787	-0.31227253251751586	CALCR;DRAM1;GAL;SLC31A1;ONECUT1;UBR4
Anterior cingulate area, dorsal part, layer 5	4/301	0.759607	0.92893	1.13626e+16	-0.31242045309943767	HIVEP1;ARID3B;NUP98;TMEM121
r4 part of vestibular sensory column	5/301	0.588083	0.882124	0.5900327906257711	-0.31324120426108815	ZC3H12C;IGSF10;SLC31A1;CAPRIN2;DNMT3B
superficial stratum of THyB-P	4/301	0.759607	0.92893	1.13972e+16	-0.31337165000640027	LMBR1L;VWA5A;ASB4;ATG7
Laterodorsal tegmental nucleus	6/398	0.678345	0.92893	0.8089162106485354	-0.3139393237300344	IGSF10;LIN28B;CALCR;ONECUT1;UBR4;BTBD7
Interstitial nucleus of Cajal	4/301	0.759607	0.92893	1.14334e+16	-0.31436702324570637	ADAMTS16;HMX3;CCNJ;PARP16
intermediate stratum of CoPD	4/301	0.759607	0.92893	1.14543e+16	-0.3149403625971515	USP53;SP1;KREMEN1;LRRC16A
medial (magnocellular) part of MD	5/301	0.588083	0.882124	0.5938607919373815	-0.31527344341764446	VANGL1;CDKL5;PPP1R3D;FRMD4A;PTPN4
Retrosplenial area	4/301	0.759607	0.92893	1.14735e+16	-0.31547000128630354	PIGC;ELOVL2;FADD;IGSF9
intermediate stratum of r1BI	4/301	0.759607	0.92893	1.14855e+16	-0.31579798413084054	DENND1B;IGSF10;ZBTB5;STK40
Primary somatosensory area, mouth	6/301	0.410223	0.802033	0.35441561426959844	-0.31580383176783455	G2E3;PAPD4;BAZ2A;FADD;POU2F2;ADAMTS9
r10 part of external cuneate nucleus	5/301	0.588083	0.882124	0.5959086497990302	-0.3163606261521126	RHBDF1;HMX3;MAFG;CAPRIN2;ZFHX4
periventricular stratum of JcPL	4/301	0.759607	0.92893	1154057523102380	-0.3173131881512447	GALNT7;USP53;STK36;IKZF4
posterior (ventral) nucleus	4/301	0.759607	0.92893	1.15662e+16	-0.3180167510965542	VANGL1;VASH2;PTPN4;CTHRC1
r6 part of paragigantocellular nucleus	5/301	0.588083	0.882124	0.6006898890010194	-0.31889892766566574	EML6;USP42;SETBP1;TRAF3;NFATC3
Primary somatosensory area	4/301	0.759607	0.92893	1.16099e+16	-0.319218097002699	ACVR1C;G2E3;FADD;ADAMTS9
superficial stratum of THyB-V	4/301	0.759607	0.92893	1161281147092190	-0.3192993553156424	LMBR1L;MAGEL2;DRAM1;ASB4
mantle zone of PaS	4/301	0.759607	0.92893	1.16765e+16	-0.32104931099026246	ADAM17;IGDCC3;NPY1R;GLI3
Olivary pretectal nucleus	8/514	0.655613	0.92893	0.7616712522268934	-0.32156621359590176	ZNF512B;TNRC6C;USP53;DOT1L;KREMEN1;NUP98;LRRC16A;SNTB2
Superior olivary complex	4/301	0.759607	0.92893	1.17651e+16	-0.32348710796742774	B3GNT7;CCNE2;TRIB3;ATG7
retropontine reticular area	4/301	0.759607	0.92893	1.17687e+16	-0.3235862701140832	MC4R;CCNE2;USP42;IGDCC3
intermediate stratum of r5Lim	4/301	0.759607	0.92893	1181934153733650	-0.32497799026331337	TRAF3;VWA5A;PARP16;SKP2
intermediate stratum of p1B	4/301	0.759607	0.92893	1.18604e+16	-0.32610688716896885	IGSF10;HMX3;CCNJ;IL13RA1
rhombomere 7	6/301	0.410223	0.802033	0.3684847879851156	-0.32834024040864523	MC4R;ZC3H12C;TRAF3;GTF3A;PARP16;IKZF4
Dorsal peduncular area, layer 2/3	4/301	0.759607	0.92893	1.2006e+16	-0.3301113467860534	USP51;DICER1;FOSL2;TMEM121
intermediate stratum of DTTh	4/301	0.759607	0.92893	1.20116e+16	-0.3302652885809543	VANGL1;RRAD;FRMD4A;PTPN4
Prelimbic area, layer 1	6/301	0.410223	0.802033	0.3711877765461096	-0.33074875208369015	GALNT7;MTF2;JMJD1C;NBEAL2;POU2F2;CHD1
layer 3 of PaS	4/301	0.759607	0.92893	1.2061e+16	-0.33162350931062207	ADAM17;IGDCC3;NPY1R;PCTP
telencephalic vesicle	4/301	0.759607	0.92893	1.20739e+16	-0.33197738518226144	MN1;ACVR1C;FAM124A;ACVR2B
intermediate part of r6B	4/301	0.759607	0.92893	1.21113e+16	-0.33300517117797723	USP42;SETBP1;TRAF3;FCHO2
magnocellular interstitial nucleus of the posterior commissure	4/301	0.759607	0.92893	1213795547749950	-0.333738420581446	ADAMTS16;LIN28B;USP42;IKZF4
isthmic roof plate	4/301	0.759607	0.92893	1.21563e+16	-0.33424190049804303	CYTH3;CALCR;STK36;LGR4
Postsubiculum	4/301	0.759607	0.92893	1.21848e+16	-0.3350270491748803	FBN2;PTBP1;MARVELD1;GLI3
Primary somatosensory area, lower limb, layer 1	5/301	0.759607	0.92893	1.21983e+16	-0.33539881895124374	PROCR;ACVR1C;USP51;FADD;DUSP18
Anterior cingulate area, ventral part, layer 1	5/301	0.588083	0.882124	0.6329724055143179	-0.33603732151404725	PPP1R3D;MTF2;HS1BP3;KIF21B;CHD1
Uvula (IX)	4/301	0.759607	0.92893	1.22307e+16	-0.3362897573990866	CYTH3;STK36;CHD7;LGR4
superficial stratum of LPrP	5/301	0.588083	0.882124	0.6334590553518477	-0.33629567797081233	LARS2;RRAD;CRH;ZBTB34;ACVR2B
mantle zone of r5BI	4/301	0.759607	0.92893	1.22556e+16	-0.3369731921131865	USP42;TRAF3;NBEAL2;SKP2
periventricular stratum of m2AD	6/301	0.410223	0.802033	0.37905573596918535	-0.3377595372578192	ONECUT1;AP1S2;FRMD4A;BMF;ASB4;CARTPT
Lobule III, molecular layer	4/301	0.759607	0.92893	1.22932e+16	-0.33800678285126473	CYTH3;CHD7;LGR4;CTHRC1
magnocellular superficial hypothalamic nucleus	6/301	0.410223	0.802033	0.38012947013442827	-0.3387162935350012	LMBR1L;EML6;VASH2;MAGT1;JARID2;TNRC6A
submammillothalamic nucleus	4/301	0.759607	0.92893	1.2328e+16	-0.338964763204354	LIN28B;EML6;CCNE2;COL4A1
r7 part of paragigantocellular nucleus	6/301	0.410223	0.802033	0.3816987793004257	-0.34011463443166773	ADAMTS16;EML6;CCNE2;SETBP1;TRAF3;IKZF4
r6 part of ventral parvicellular reticular formation	5/301	0.588083	0.882124	0.6406533606322552	-0.34011504680193566	ITGB1;CHD9;VWA5A;PARP16;ATG7
Posterior parietal association areas, layer 5	6/301	0.410223	0.802033	0.38263873335893467	-0.3409521852658053	RHBDF1;PTBP1;CDKL5;BMF;TNRC18;FADD
p2 portion of the substantia nigra pars compacta	6/301	0.410223	0.802033	0.3826787806805626	-0.34098786963498356	DENND1B;IGSF10;VASH2;GXYLT1;ATG7;IL13RA1
layer 4 of InsCx	4/301	0.759607	0.92893	1240990862044490	-0.34121589177229117	FOXD2;DNMBP;ZBTB34;ADAMTS9
Somatosensory areas	4/301	0.759607	0.92893	1.24108e+16	-0.3412399325653965	ACVR1C;G2E3;FADD;ADAMTS9
ventral reuniens nucleus	4/301	0.759607	0.92893	1.24535e+16	-0.34241573798765096	VANGL1;COL4A1;RRAD;PTPN4
Primary somatosensory area, trunk	5/301	0.588083	0.882124	0.6463729835060854	-0.3431515247492336	CASZ1;ACVR1C;B3GNT7;TNRC18;FADD
perilemniscal isthmic area	5/301	0.588083	0.882124	0.6489654054637314	-0.3445278099131559	EFNA2;NR6A1;CHD7;AP1S2;IKZF4
Main olfactory bulb, glomerular layer	4/301	0.759607	0.92893	1.25996e+16	-0.34643167998375546	RAVER2;JARID2;ACVR2B;CHD1
reticular formation of basal m2	5/301	0.588083	0.882124	0.6526636359288606	-0.34649115531181335	CHRM2;SYNGR2;VASH2;GPR101;SNTB2
mantle zone of AOD	5/301	0.588083	0.882124	0.6535794628091718	-0.3469773566203527	TMEM194B;INTS2;PRRT4;ACVR2B;IKZF4
mantle zone of r6Tr	4/301	0.759607	0.92893	1.26804e+16	-0.34865361966661873	KLF8;ZC3H12C;PARP16;GLIS2
sublayer 6a of InsCx	4/301	0.759607	0.92893	1.2716e+16	-0.34963092586357614	DNMBP;KREMEN1;ARID3B;POU2F2
subcuneiform nucleus	5/301	0.588083	0.882124	0.6588994887334978	-0.34980169342622525	CHRM2;IGSF10;SLC7A6;VASH2;ZFHX4
r7 part of parapyramidal nucleus	5/301	0.588083	0.882124	0.6591669714401183	-0.3499436967292145	EML6;SETBP1;TRAF3;MKNK2;FBN1
layer 5 of PaS	4/301	0.759607	0.92893	1.27467e+16	-0.35047524488201176	ADAM17;IGDCC3;HIVEP1;GLI3
superficial stratum of CCx (cortical plate/marginal zone)	4/301	0.759607	0.92893	1.27721e+16	-0.3511755726514429	SOCS3;HIVEP1;BMF;ARID3B
superficial stratum of PcPV	4/301	0.759607	0.92893	1277973429854880	-0.35138441133307313	EFNA2;CAPRIN2;GLI3;FBN1
Cortical amygdalar area, anterior part, layer 1	4/301	0.759607	0.92893	1279689896041490	-0.3518563612550861	CASZ1;RNPEPL1;PIGM;TRIB3
Entorhinal area, medial part, dorsal zone, layer 2	4/301	0.759607	0.92893	1.28074e+16	-0.35214605494661155	SLC26A2;EFNA2;SLC10A7;PCTP
basolateral amygdaloid nucleus, posterior part	4/301	0.759607	0.92893	1280755621319390	-0.352149387104192	SLC26A2;SLC31A1;COL4A1;STOM
mantle zone of p3B	5/301	0.588083	0.882124	0.6640572297739366	-0.35253987516873553	DENND1B;IGSF10;VASH2;PRRT4;IL13RA1
Presubiculum	7/508	0.76899	0.939876	1347184695311610	-0.353875291388451	TNRC6C;TMEM194B;CASZ1;NPY1R;SNAI2;CHD1;GLI3
superficial stratum of Mam	5/301	0.588083	0.882124	0.666764369182889	-0.3539770624268599	LMBR1L;VWA5A;ASB4;MAGT1;ATG7
Interanterodorsal nucleus of the thalamus	4/301	0.759607	0.92893	1.28746e+16	-0.35399350610023095	VANGL1;RRAD;PTPN4;KDM6A
intermediate isthmic part of the dorsal raphe nucleus	5/301	0.588083	0.882124	0.6679589687271851	-0.3546112607389032	CALCR;FRMD4A;ASB4;GPR101;CTHRC1
r5 basal plate	5/301	0.588083	0.882124	0.6713872592458717	-0.35643129831595266	LMBR1L;CCNE2;USP42;TRAF3;NBEAL2
layer 1 of PrS	4/301	0.759607	0.92893	1.29727e+16	-0.35669108185269877	MARVELD1;USP51;DUSP18;CHD1
Tuberomammillary nucleus, ventral part	4/301	0.759607	0.92893	1.29755e+16	-0.35676633210648195	LMBR1L;ASB4;ATG7;ISL1
lateral part of r2B	4/301	0.759607	0.92893	1303948798205950	-0.358526453025001	IGSF10;CALCR;KIF16B;LGR4
intermediate stratum of Mam	4/301	0.759607	0.92893	1.31032e+16	-0.360278021380134	LMBR1L;TRIB3;CARTPT;IL13RA1
Retrosplenial area, dorsal part, layer 2/3	6/301	0.410223	0.802033	0.4046993623115216	-0.36060942065255047	PIGC;ELOVL2;MKNK2;FADD;ADAMTS9;CHD1
Lobule II, molecular layer	5/301	0.588083	0.882124	0.6836023420082273	-0.36291613660870436	PIGC;CYTH3;STK36;CHD7;LGR4
Secondary motor area, layer 5	6/301	0.410223	0.802033	0.407460068247345	-0.363069361687355	ITSN2;SH2D3C;GTF3A;BMF;ADAMTS9;TMEM121
nucleus sagulum, deep part	4/301	0.759607	0.92893	1.32442e+16	-0.36415611848740476	CYTH3;SLC45A4;CTDSPL;AP1S2
r1 basal plate	5/301	0.588083	0.882124	0.6867460561213483	-0.36458509604670813	DENND1B;IGSF10;CALCR;KIF16B;ZBTB5
periventricular stratum of r2Lim	4/301	0.759607	0.92893	1.32891e+16	-0.3653894199402717	LIN28B;SLC31A1;ONECUT1;UBR4
mantle zone of r9Tr	4/301	0.759607	0.92893	1.33007e+16	-0.36570860317666837	MC4R;INTS2;DNMT3A;IKZF4
external cortical nucleus of inferior colliculus	4/301	0.759607	0.92893	1.33008e+16	-0.3657101714538449	ADAM17;ADAM12;AP1S2;GLI3
Thalamus, polymodal association cortex related	6/301	0.410223	0.802033	0.4105962029223635	-0.3658638304055346	VANGL1;MEF2A;TMEM2;RRAD;RAVER2;PTPN4
mantle zone of Str	4/301	0.759607	0.92893	1.33517e+16	-0.367110493564121	MN1;ACVR1C;KREMEN1;TAC1
Infralimbic area	4/301	0.759607	0.92893	1.34012e+16	-0.3684715592758754	BMP2K;HIVEP1;NBEAL2;IKZF4
ventrolateral periolivary nucleus	6/301	0.410223	0.802033	0.41374405073373455	-0.3686687361733058	LMBR1L;FBN2;MMP11;INTS2;TRIB3;ISL1
periventricular stratum of r1Lim	4/301	0.759607	0.92893	1.34411e+16	-0.36956862301616733	IGSF10;CALCR;GAL;ONECUT1
periventricular stratum of r5Co	4/301	0.759607	0.92893	1.34518e+16	-0.36986414854296945	TMEM194B;SLC31A1;PRR15;FBN1
layer 6a of PrS	5/301	0.588083	0.882124	0.6989522568032036	-0.3710652189513721	STAC;RAB3D;GTF3A;GLI3;SLC16A13
r2 part of vestibular sensory column	5/301	0.588083	0.882124	0.6991982946817702	-0.3711958374569882	IGSF10;SLC31A1;TET3;CAPRIN2;INTS2
Posterior parietal association areas, layer 6a	4/301	0.759607	0.92893	1.35102e+16	-0.3714692976369309	HIVEP1;BMF;TNRC18;FADD
medial amygdala, posteroventral part	5/301	0.588083	0.882124	0.6998427893774587	-0.3715379918216689	CASZ1;RNPEPL1;STC1;PIGM;CSPG4
superficial stratum of r4BL	5/301	0.588083	0.882124	0.7007353661000847	-0.3720118499053769	B3GNT7;G2E3;STC1;TRIB3;PRRT4
mantle zone of APal	4/301	0.759607	0.92893	1.35313e+16	-0.3720489767317239	CCNJ;SLC31A1;PRR15;USP51
r10 part of spinal trigeminal nucleus, caudal part	6/301	0.410223	0.802033	0.4190763169310739	-0.3734200790299016	MC4R;INTS2;VWA5A;YOD1;TNRC18;IKZF4
ventral lateral nucleus	4/301	0.759607	0.92893	1359729131659640	-0.37386350086707704	VANGL1;RRAD;FRMD4A;PTPN4
r4 part of lateral vestibular nucleus	4/301	0.759607	0.92893	1.35981e+16	-0.3738848920499651	ZC3H12C;IGSF10;TET3;INTS2
Retrosplenial area, lateral agranular part, layer 6b	6/301	0.410223	0.802033	0.42006067300812966	-0.3742971945080072	SLC7A6;RAB3D;BMF;FADD;BACH1;GLI3
Olfactory areas	6/301	0.410223	0.802033	0.4202524650408416	-0.37446809177210716	TMEM2;ZDHHC13;ACVR2B;CHD1;LGR4;FOSL2
superficial stratum of PCx (cortical plate/marginal zone)	4/301	0.759607	0.92893	136209893614393	-0.37451508902551045	ACVR1C;TNRC18;FADD;ADAMTS9
superficial stratum of m2ADL	6/301	0.410223	0.802033	0.4217230721654121	-0.37577848371384354	TMEM194B;EFNA2;CHD7;AP1S2;MAGT1;GLI3
superficial stratum of p1B	6/301	0.410223	0.802033	0.42237459886361306	-0.37635902988479863	DENND1B;KIF16B;VASH2;MAGT1;FBN1;IL13RA1
Uvula (IX), molecular layer	5/301	0.588083	0.882124	0.7091606007286405	-0.3764847040978228	CYTH3;ADAMTS16;STK36;CHD7;LGR4
Nucleus x	4/301	0.759607	0.92893	1372665018526120	-0.377420279815265	IGSF10;EPC1;GLIS2;FBN1
Midline group of the dorsal thalamus	6/301	0.410223	0.802033	0.4240282915119948	-0.3778325611116931	VANGL1;MEF2A;MAGEL2;GSX1;ECEL1;PTPN4
prosomere 2	6/301	0.410223	0.802033	0.42510252986463115	-0.3787897666476108	VANGL1;TMEM2;RRAD;RAVER2;REV1;PTPN4
intermediate stratum of r5BI	4/301	0.759607	0.92893	1.37824e+16	-0.37895449342317283	USP42;TRAF3;NBEAL2;SKP2
mantle zone of m1AD	6/301	0.410223	0.802033	0.425314828787454	-0.37897893668021737	SOCS3;IGSF10;PPP1R3D;AP1S2;FRMD4A;BMF
terete nucleus	4/301	0.759607	0.92893	1380349682912200	-0.3795332120629259	LMBR1L;VWA5A;ASB4;ATG7
isthmic basal plate	5/301	0.588083	0.882124	0.7149905368730523	-0.3795797460135509	DENND1B;IGSF10;CALCR;GPR101;CTHRC1
layer 3 of AOD cortex	5/301	0.588083	0.882124	0.7157313966958209	-0.3799730594475832	MARVELD2;RAB3D;CHST14;ACVR2B;STK40
Koelliker-Fuse nucleus	5/301	0.588083	0.882124	0.716632376886278	-0.38045137882975666	ZC3H12C;DENND1B;NR6A1;NFATC3;RHOBTB1
superficial stratum of r6BL	5/301	0.588083	0.882124	0.7173187859940813	-0.3808157850440554	CALCR;CCNE2;PARP16;ATG7;TIRAP
Agranular insular area, dorsal part, layer 1	4/301	0.759607	0.92893	1.38533e+16	-0.3809024443227187	PTBP1;DNMBP;ZBTB34;ADAMTS9
r6 part of the basolateral reticular formation	6/301	0.410223	0.802033	0.42773506200988365	-0.3811354977758402	HMX3;TRAF3;FCHO2;GTF3A;PARP16;SKP2
Pyramus (VIII), granular layer	5/301	0.588083	0.882124	0.7180568187904971	-0.38120759764431494	CYTH3;STK36;RAB3D;CHD7;LGR4
superficial stratum of r1BL	5/301	0.588083	0.882124	0.718878018309033	-0.3816435624418849	B3GNT7;KIF16B;YOD1;GLI3;GLI2
intermediate stratum of p3B	4/301	0.759607	0.92893	1.39832e+16	-0.3844733821445299	VANGL1;DENND1B;IGSF10;VASH2
intermediate stratum of cerebellar vermis	4/301	0.759607	0.92893	1.39929e+16	-0.38474158728593216	SLC31A1;SP1;CHD7;GLI2
r9 (gustatory) part of solitary complex	5/301	0.588083	0.882124	0.7260559313054745	-0.38545422880959995	ITGB1;GAL;GPR101;SKP2;ZFHX4
r5 part of ventral lateral lemniscal nucleus	4/301	0.759607	0.92893	1.4036e+16	-0.38592573045562645	MMP11;B3GNT7;G2E3;TRIB3
superficial stratum of r4BI	4/301	0.759607	0.92893	1.40559e+16	-0.38647344681705675	LMBR1L;LARS2;STC1;PRRT4
Posterior parietal association areas, layer 1	4/301	0.759607	0.92893	1407321985490390	-0.38694936520220685	PROCR;FAM124A;PARP16;BCOR
layer 5 of ERCx	5/301	0.588083	0.882124	0.7301545822897673	-0.3876301525727591	RHBDF1;USP53;NFATC3;BAZ2A;ZBTB34
Epithalamus	5/301	0.588083	0.882124	0.7312401968757588	-0.3882064921011415	VANGL1;TMEM2;SETBP1;LRRC16A;KDM6A
intermediate stratum of r9BI	4/301	0.759607	0.92893	1.41193e+16	-0.388215866465234	MC3R;CCNE2;SETBP1;TMED5
Primary somatosensory area, barrel field	4/301	0.759607	0.92893	1.4157e+16	-0.3892519749079577	RHBDF1;SLC10A7;PAPD4;ADAMTS9
dorsal peduncular cortex, intermediate part	5/301	0.588083	0.882124	0.7350537368000998	-0.39023105388376955	TMEM2;CCNJ;KREMEN1;HIVEP1;ARID3B
r5 part of basolateral reticular formation	5/301	0.588083	0.882124	0.7361633638650809	-0.39082014134405585	CHD9;PARP16;ARID3A;SKP2;ATG7
r6 part of nucleus prepositus	4/301	0.759607	0.92893	1.42214e+16	-0.39102310422971737	ZC3H12C;SLC31A1;CSPG4;SKP2
parietal cortex	4/301	0.759607	0.92893	1425206916779560	-0.39186690566585214	ACVR1C;TNRC18;FADD;ADAMTS9
mantle zone of r4BM	4/301	0.759607	0.92893	1.42595e+16	-0.3920723746582182	CHRM2;DRAM1;CCNE2;USP42
Supratrigeminal nucleus	4/301	0.759607	0.92893	1.42631e+16	-0.3921691802564452	ITSN2;IGSF10;YEATS2;GLIS2
mantle zone of PCx	4/301	0.759607	0.92893	1.4277e+16	-0.3925515123157559	ACVR1C;TNRC18;FADD;ADAMTS9
secondary prosencephalon	5/301	0.588083	0.882124	0.7398622282691067	-0.39278382329313316	MN1;ACVR1C;FAM124A;RAVER2;ACVR2B
Gigantocellular reticular nucleus	5/301	0.588083	0.882124	0.7400652098608641	-0.39289158374179817	MC3R;TRAF3;CRH;GTF3A;PARP16
r1 part of lateral pontine nuclei	4/301	0.759607	0.92893	1.43163e+16	-0.39363175054110855	LMBR1L;GYS1;MARVELD2;MAGT1
central lateral nucleus	4/301	0.759607	0.92893	1.43173e+16	-0.3936595523900904	VANGL1;ADAMTS17;OXSR1;PTPN4
r5 part of basointermediate reticular formation	4/301	0.759607	0.92893	1.43439e+16	-0.3943908973107054	USP42;TRAF3;NBEAL2;SKP2
Orbital area	4/301	0.759607	0.92893	1434465775277240	-0.3944126695032056	TRAF4;AHR;PRRT4;IKZF4
liminal part of alar r1	4/301	0.759607	0.92893	1436872743690330	-0.3950744760472029	ITSN2;IGSF10;CALCR;GLIS2
superficial stratum of OB	4/301	0.759607	0.92893	1438921534827350	-0.39563780017492456	RAVER2;PKN2;JARID2;ACVR2B
layer 6 of RSC	4/301	0.759607	0.92893	1440404409418310	-0.39604552306106144	ADAM17;IGDCC3;VPS37B;ADAMTS9
Taenia tecta, dorsal part, layer 2	5/301	0.588083	0.882124	0.7471787842842167	-0.39666809354663224	SLC44A5;USP42;USP51;GPR3;FOSL2
superficial stratum of r7BI	5/301	0.588083	0.882124	0.7490468629119539	-0.3976598336809156	MC3R;CCNE2;SETBP1;TRAF3;IKZF4
layer 1 of CCx	5/301	0.588083	0.882124	0.749265946972011	-0.39777614273339035	PIGC;ZFP41;SP1;USP51;GLI3
intercalated amygdaloid nuclei	4/301	0.759607	0.92893	1.44715e+16	-0.397899097170162	PTBP1;SLC26A2;SLC31A1;FNDC3A
r3 part of spinal trigeminal sensory column, oral part	4/301	0.759607	0.92893	1448492454909030	-0.3982693667163359	PROCR;NR6A1;MAFB;GLI2
r5 alar plate	4/301	0.759607	0.92893	1450004416776880	-0.39868508727709395	SLC31A1;INTS2;PARP16;FBN1
p1Lim part of periaqueductal gray	4/301	0.759607	0.92893	1.45324e+16	-0.39957462121551546	HMX3;PPP1R3D;PARP16;IKZF4
Supramammillary nucleus, lateral part	5/301	0.588083	0.882124	0.752671297253902	-0.3995840016188246	IGSF10;LIN28B;CCNE2;COL4A1;CARTPT
superficial stratum of r10Ve	5/301	0.588083	0.882124	0.7528864067838922	-0.3996982006418157	RHBDF1;HMX3;MAFG;CAPRIN2;ZFHX4
anterior nuclei	4/301	0.759607	0.92893	1456658106769020	-0.40051454858392643	VANGL1;SLC31A1;RRAD;PTPN4
liminal part of alar isthmus	4/301	0.759607	0.92893	1.45737e+16	-0.40070987221185383	IGSF10;CALCR;ASB4;GPR101
r7 part of the basointermediate reticular formation	5/301	0.588083	0.882124	0.7549440598462774	-0.40079058352875574	MC3R;HMX3;CCNE2;TRAF3;GTF3A
zonal layer of SC	4/301	0.759607	0.92893	1.46903e+16	-0.403915776763382	PIGC;TRAF4;GTF3A;USP51
superficial stratum of CoPV	4/301	0.759607	0.92893	1.46988e+16	-0.4041495942865942	TMEM194B;EFNA2;CAPRIN2;GLI3
r7 part of trigeminal transition zone	4/301	0.759607	0.92893	1.47027e+16	-0.4042582230475404	B3GNT7;STK35;ADAMTS17;GLIS2
Primary somatosensory area, nose	5/301	0.588083	0.882124	0.7616069641220762	-0.40432783805492206	RHBDF1;FOXD2;SLC10A7;ADAMTS9;CHFR
isthmic liminal part of the periaqueductal gray	4/301	0.759607	0.92893	1.47351e+16	-0.40514895697433473	CALCR;ASB4;GPR101;CTHRC1
r7 basal plate	4/301	0.759607	0.92893	1.47362e+16	-0.40517953478285473	SETBP1;TRAF3;GTF3A;PARP16
layer 2 of PrS	4/301	0.759607	0.92893	1.47452e+16	-0.4054263561757173	CASZ1;KCNK10;NPY1R;GLI3
Parabrachial nucleus, lateral division, dorsal lateral part	4/301	0.759607	0.92893	1.48112e+16	-0.4072405478400181	CYTH3;IGSF10;CHD7;ASB4
Endopiriform nucleus	4/301	0.759607	0.92893	1481535838916720	-0.40735479037754113	ACVR1C;SLC10A7;KREMEN1;STOM
r2 part of basolateral reticular formation	5/301	0.588083	0.882124	0.7683152807906003	-0.40788920146590235	IGSF10;CALCR;GAL;LGR4;TMEM121
intermediate stratum of m2AL	4/301	0.759607	0.92893	1.48353e+16	-0.40790268326550033	SLC45A4;CTDSPL;GXYLT1;ZFHX4
superficial stratum of m1AD	6/301	0.410223	0.802033	0.4582195881419505	-0.408298889495964	SOCS3;PPP1R3D;IGDCC3;AP1S2;FRMD4A;BMF
A4 noradrenergic cell group	4/301	0.759607	0.92893	1.48507e+16	-0.4083278141411392	SLC31A1;SP1;PRR15;CHD1
Posterior pretectal nucleus	5/301	0.588083	0.882124	0.770962700330554	-0.40929468417475307	ZNF512B;SLC10A7;DOT1L;NUP98;LRRC16A
intermediate stratum of APal	5/301	0.588083	0.882124	0.7719948628134867	-0.40984264663427	KLF8;CCNJ;MBNL3;GPR101;PRRT4
mantle zone of r9BL	5/301	0.588083	0.882124	0.7728545909301142	-0.41029906579413383	MC3R;CCNE2;SETBP1;DNMT3A;PARP16
Ventral anterior-lateral complex of the thalamus	4/301	0.759607	0.92893	1.49311e+16	-0.41053639025845073	VANGL1;RRAD;FRMD4A;PTPN4
Nucleus y	4/301	0.759607	0.92893	1.49363e+16	-0.41068032058345716	FBN2;INTS2;PRR15;HBP1
r2 part of superior vestibular nucleus	5/301	0.588083	0.882124	0.7749079147887222	-0.41138915035964796	IGSF10;SLC31A1;TET3;CAPRIN2;INTS2
Retrohippocampal region	6/301	0.410223	0.802033	0.4627637045233515	-0.41234794745917724	RHBDF1;TNRC6C;UBOX5;SLC10A7;FAM124A;USP53
retromammillary area, medial part	5/301	0.588083	0.882124	0.7769863274284114	-0.4124925542527049	SUV420H2;EML6;CCNE2;COL4A1;CARTPT
Superior colliculus, zonal layer	4/301	0.759607	0.92893	1.50113e+16	-0.41274356018734554	PIGC;ZFP41;USP53;HS1BP3
caudal secondary prosencephalon	4/301	0.759607	0.92893	1501950726106540	-0.4129679533354276	MN1;ACVR1C;FAM124A;ACVR2B
Entorhinal area	5/301	0.588083	0.882124	0.7782785777151479	-0.4131785941515972	RHBDF1;SLC26A2;SLC10A7;FAM124A;USP53
oculomotor nucleus, main part	5/301	0.588083	0.882124	0.7795491783154141	-0.4138531404962845	ITGB1;DENND1B;ECEL1;PPP1R3D;ISL1
Lateral reticular nucleus, magnocellular part	5/301	0.588083	0.882124	0.7795943294386413	-0.413877110676312	CCNE2;SETBP1;DNMT3A;PARP16;CSPG4
periventricular stratum of isBI	5/301	0.588083	0.882124	0.7797800207575574	-0.4139756919302393	CALCR;FRMD4A;ASB4;GPR101;CTHRC1
rhombomere 2	4/301	0.759607	0.92893	1.50825e+16	-0.41469997008468673	IGSF10;FGD4;SLC31A1;CTHRC1
superficial stratum of the VAP	5/301	0.588083	0.882124	0.7827538362931284	-0.41555445428787824	EML6;SLC26A2;RNPEPL1;ECEL1;STC1
Locus ceruleus	4/301	0.759607	0.92893	1.51147e+16	-0.4155848137289162	CALCR;GAL;ASB4;BTBD7
dorsal peduncular cortex, periventricular part	5/301	0.588083	0.882124	0.7836335158277847	-0.41602146541196733	TMEM2;ECEL1;KREMEN1;HIVEP1;ARID3B
Retrosplenial area, lateral agranular part	6/301	0.410223	0.802033	0.4670031890921438	-0.41612556169974724	RAB3D;ELOVL2;TNRC18;FADD;BCOR;IGSF9
intermediate stratum of r3BM	4/301	0.759607	0.92893	1514211987226090	-0.4163392409694621	CHRM2;PPP1R3D;GTF3A;CTHRC1
m1Lim part of the midbrain reticular formation	4/301	0.759607	0.92893	1517295973276490	-0.41718719648838315	CAPRIN2;GLI3;GLI2;FBN1
Primary somatosensory area, nose, layer 6a	4/301	0.759607	0.92893	1.51943e+16	-0.41777312736614447	LIN28B;SLC10A7;POU2F2;ADAMTS9
Gustatory areas, layer 5	4/301	0.759607	0.92893	1520243336919310	-0.41799758707587326	SLC10A7;IGDCC3;POU2F2;ADAMTS9
reticular complex	6/301	0.410223	0.802033	0.46961962019165204	-0.4184569459094528	VANGL1;RRAD;ECEL1;RAVER2;ISL1;BACH2
Field CA3, stratum lacunosum-moleculare	7/432	0.610036	0.914425	0.8506605839466357	-0.4204278952801472	SLC44A5;TNRC6C;ADCY9;BTBD3;MFAP3;RAVER2;GSE1
dorsal part of CoP	5/301	0.588083	0.882124	0.7939476962356598	-0.42149713785468423	ZNF512B;USP53;DOT1L;KREMEN1;LRRC16A
intermediate stratum of r10BI	4/301	0.759607	0.92893	1.53419e+16	-0.42183293028566526	RHBDF1;MC3R;ZFP41;BACH2
Presubiculum, layer 1	6/301	0.410223	0.802033	0.4737423331712408	-0.4221305102328427	TMEM194B;EFNA2;MAGT1;DUSP18;CHD1;GLI3
Cerebellar nuclei	5/301	0.588083	0.882124	0.7952454016083521	-0.4221860737921041	STK36;SLC31A1;CHD7;PRR15;GLI2
pretectal tegmentum	4/301	0.759607	0.92893	1535537801143200	-0.4222028672346141	IGSF10;HMX3;VASH2;IL13RA1
Medial habenula	4/301	0.759607	0.92893	1.5371e+16	-0.422632119745785	TMEM2;KREMEN1;LRRC16A;KDM6A
intermediate stratum of Str	5/301	0.588083	0.882124	0.7965027927296963	-0.422853607385719	MN1;ACVR1C;KREMEN1;PAPD4;TAC1
intermediate stratum of m2Lim	4/301	0.759607	0.92893	153854914846796	-0.423030850416665	TMEM194B;CAPRIN2;TIRAP;GLI2
Triangular nucleus of septum	5/301	0.588083	0.882124	0.7971943991548346	-0.4232207727923319	MAGEL2;ADAM12;IGDCC3;BAHCC1;CHD1
superficial stratum of SC	4/301	0.759607	0.92893	1.53926e+16	-0.4232273059507389	PIGC;ZFP41;GTF3A;USP51
r7 part of basolateral reticular formation	6/301	0.410223	0.802033	0.47555032231196975	-0.42374152813230387	MC4R;MC3R;CCNE2;SETBP1;GTF3A;PARP16
superficial stratum of TPaA	5/301	0.588083	0.882124	0.7996843678996202	-0.4245426667964971	LMBR1L;VASH2;TRIB3;MAGT1;JARID2
superficial stratum of PO1	6/301	0.410223	0.802033	0.4768199211880868	-0.4248728106541312	GAL;VWA5A;ASB4;MAGT1;BACH2;TMEM121
Magnocellular reticular nucleus	4/301	0.759607	0.92893	1.54806e+16	-0.42564590899980415	ADAMTS16;SETBP1;TRAF3;CRH
r8 part of spinal vestibular nucleus	5/301	0.588083	0.882124	0.8029999920039397	-0.4263028911498125	ZC3H12C;STK36;DNMT3A;PKN2;FBN1
Nucleus of the solitary tract, gelatinous part	5/301	0.588083	0.882124	0.8038009628174368	-0.4267281167748693	RHBDF1;ZC3H12C;HMX3;STK36;GPR101
mantle zone of r6BM	4/301	0.759607	0.92893	1.55367e+16	-0.42718947209281977	ZC3H12C;TRAF3;G2E3;ZFHX4
r2 part of nucleus subcoeruleus	4/301	0.759607	0.92893	1555568895413210	-0.4277105046423985	ONECUT1;ARID3A;NBEAL2;LGR4
r7 part of spinal vestibular nucleus	4/301	0.759607	0.92893	1.55706e+16	-0.42812044503850205	ZC3H12C;DNMT3A;DNMT3B;FBN1
periventricular stratum of TTe	5/301	0.588083	0.882124	0.806971929557374	-0.4284115442996961	TMEM2;ECEL1;KREMEN1;HIVEP1;ARID3B
intermediate stratum of r6BM	4/301	0.759607	0.92893	1.56793e+16	-0.43110886637226803	ZC3H12C;TRAF3;G2E3;ZFHX4
ventrolateral part of alar m1	4/301	0.759607	0.92893	1.57168e+16	-0.43214030682894383	CALCR;CARTPT;IKZF4;SNTB2
Periaqueductal gray	5/301	0.588083	0.882124	0.8146180530379868	-0.4324707778966221	MEF2A;CALCR;AP1S2;ASB4;IKZF4
r7 part of nucleus prepositus	4/301	0.759607	0.92893	1572921203845860	-0.43248159811072595	MC4R;ZC3H12C;SKP2;PAG1
mantle zone of r3Tr	5/301	0.588083	0.882124	0.8182566575793966	-0.43440246862040754	SLC45A4;IGSF10;MTF2;INTS2;HBP1
[truncated: 180 more rows]
