# Supplementary material for: Molecular profile and response to energy deficit of leptin-receptor neurons in the lateral hypothalamus
Source: Sci Rep. 2022 Aug 4;12:13374. doi: 10.1038/s41598-022-16492-w (PMC9352899; doi:10.1038/s41598-022-16492-w)
Supplement: Supplementary file 4 — Supplementary Information 4. [file 41598_2022_16492_MOESM4_ESM.xlsx]

## Sheet: Sheet1
Gene	Gene.ontology..molecular.function.	PubMed.ID	Type	Alternate name	Sup. table 3 List of 342 LepRLH-enriched genes, including annotated gene ontology molecular function terms (Uniprot), relevant literature (Pubmed) and annotation of type (Catalytic receptor, Enzyme, GPCR, Secreted protein, Transcription factor, Ion channel, transporter)
Itgb1	actin binding [GO:0003779]; alpha-actinin binding [GO:0051393]; cell adhesion molecule binding [GO:0050839]; collagen binding [GO:0005518]; collagen binding involved in cell-matrix adhesion [GO:0098639]; C-X3-C chemokine binding [GO:0019960]; fibronectin binding [GO:0001968]; integrin binding [GO:0005178]; kinase binding [GO:0019900]; laminin binding [GO:0043236]; metal ion binding [GO:0046872]; …	3262537; 16141072; 19468303; 15489334; 2523953; 2521606; 8567725; 8870969; 9553049; 10634791; 11805835; 12189152; 12941630; 15466886; 15181153; 15734730; 17947660; 18804435; 18483218; 19144319; 19656770; 21183079; 19903482; 21768292	catalytic_receptor
Acvr2b	activin-activated receptor activity [GO:0017002]; activin binding [GO:0048185]; ATP binding [GO:0005524]; growth factor binding [GO:0019838]; inhibin binding [GO:0034711]; metal ion binding [GO:0046872]; protein serine/threonine/tyrosine kinase activity [GO:0004712]; protein serine/threonine kinase activity [GO:0004674]	1310075; 15489334; 27502274	catalytic_receptor
Lepr	cytokine binding [GO:0019955]; cytokine receptor activity [GO:0004896]; identical protein binding [GO:0042802]; leptin receptor activity [GO:0038021]; peptide hormone binding [GO:0017046]; protein-hormone receptor activity [GO:0016500]; transmembrane signaling receptor activity [GO:0004888]	8548812; 8608603; 8628397; 8616721; 8692797; 9322935; 9344648; 9845674; 9732873; 10660043; 11108838; 10799542; 11018044; 11861497; 12196522; 11923481; 12594516; 17620316; 21183079; 20223942; 25232147; 25383904	catalytic_receptor
Acvr1c	activin binding [GO:0048185]; activin receptor activity, type I [GO:0016361]; ATP binding [GO:0005524]; BMP receptor binding [GO:0070700]; growth factor binding [GO:0019838]; metal ion binding [GO:0046872]; nodal binding [GO:0038100]; protein serine/threonine kinase activity [GO:0004674]; SMAD binding [GO:0046332]	15485907; 16141072; 19468303; 15489334	catalytic_receptor
Il13ra1	cytokine binding [GO:0019955]; cytokine receptor activity [GO:0004896]; interleukin-13 receptor activity [GO:0016515]; interleukin-2 binding [GO:0019976]	8552669; 15489334	catalytic_receptor
Kalrn	ATP binding [GO:0005524]; enzyme binding [GO:0019899]; guanyl-nucleotide exchange factor activity [GO:0005085]; metal ion binding [GO:0046872]; protein serine/threonine kinase activity [GO:0004674]; Rho guanyl-nucleotide exchange factor activity [GO:0005089]	16141072; 19468303; 15489334; 17242355; 21183079	enzyme
Mmp11	metalloendopeptidase activity [GO:0004222]; metallopeptidase activity [GO:0008237]; zinc ion binding [GO:0008270]	1429845; 11254383	enzyme
Kdm6b	beta-catenin binding [GO:0008013]; chromatin binding [GO:0003682]; chromatin DNA binding [GO:0031490]; dioxygenase activity [GO:0051213]; histone demethylase activity (H3-K27 specific) [GO:0071558]; metal ion binding [GO:0046872]; RNA polymerase II proximal promoter sequence-specific DNA binding [GO:0000978]; sequence-specific DNA binding [GO:0043565]	19468303; 15489334; 14621295; 16141072; 9854018; 17825402; 21095589	enzyme
Sgpl1	carboxy-lyase activity [GO:0016831]; pyridoxal phosphate binding [GO:0030170]; sphinganine-1-phosphate aldolase activity [GO:0008117]	9464245; 16141072; 15489334; 15522238; 21183079; 20097939; 21173151; 28521611; 28165339; 28165343; 28262793	enzyme
Adam17	endopeptidase activity [GO:0004175]; integrin binding [GO:0005178]; interleukin-6 receptor binding [GO:0005138]; metal ion binding [GO:0046872]; metalloendopeptidase activity [GO:0004222]; metallopeptidase activity [GO:0008237]; Notch binding [GO:0005112]; PDZ domain binding [GO:0030165]; serine-type endopeptidase activity [GO:0004252]; SH3 domain binding [GO:0017124]	10433800; 9755855; 10375622; 16141072; 15489334; 11108241; 10799547; 10882063; 12907434; 17245433; 19144319; 21183079	enzyme
Kdm6a	chromatin binding [GO:0003682]; chromatin DNA binding [GO:0031490]; dioxygenase activity [GO:0051213]; histone demethylase activity (H3-K27 specific) [GO:0071558]; identical protein binding [GO:0042802]; metal ion binding [GO:0046872]; RNA polymerase II proximal promoter sequence-specific DNA binding [GO:0000978]; sequence-specific DNA binding [GO:0043565]	19468303; 15489334; 9499428; 9854018; 15345747; 21183079; 21095589; 23503590; 24129315	enzyme
Trib3	ATP binding [GO:0005524]; enzyme binding [GO:0019899]; mitogen-activated protein kinase kinase binding [GO:0031434]; protein kinase binding [GO:0019901]; protein kinase inhibitor activity [GO:0004860]; transcription corepressor activity [GO:0003714]; ubiquitin protein ligase binding [GO:0031625]; ubiquitin-protein transferase regulator activity [GO:0055106]	12749859; 12791994; 16141072; 15489334; 22977230	enzyme
Pkn2	ATP binding [GO:0005524]; GTP-Rho binding [GO:0017049]; histone deacetylase binding [GO:0042826]; kinase activity [GO:0016301]; protein kinase C activity [GO:0004697]; protein serine/threonine kinase activity [GO:0004674]; RNA polymerase binding [GO:0070063]	16141072; 15489334; 8910519; 9121475; 10818102; 11777936; 17403031; 17242355; 19144319; 21183079; 20974804; 23806337	enzyme
Prkx	ATP binding [GO:0005524]; cAMP-dependent protein kinase activity [GO:0004691]; protein serine/threonine kinase activity [GO:0004674]	10729225; 16141072; 19468303; 15489334; 15345747; 16236808; 15879576; 19367327; 21183079; 20819953; 21684272	enzyme
Oxsr1	ATP binding [GO:0005524]; identical protein binding [GO:0042802]; magnesium ion binding [GO:0000287]; protein kinase binding [GO:0019901]; protein serine/threonine kinase activity [GO:0004674]	15489334; 16141072; 12386165; 14707132; 15345747; 17242355; 21183079	enzyme
Cdk8	ATP binding [GO:0005524]; cyclin-dependent protein serine/threonine kinase activity [GO:0004693]; RNA polymerase II CTD heptapeptide repeat kinase activity [GO:0008353]	19468303; 15489334; 16141072	enzyme
Mknk2	ATP binding [GO:0005524]; calcium-dependent protein serine/threonine kinase activity [GO:0009931]; calmodulin binding [GO:0005516]; calmodulin-dependent protein kinase activity [GO:0004683]; metal ion binding [GO:0046872]; protein serine/threonine kinase activity [GO:0004674]	15254222; 16141072; 9155017; 15489334; 11154262; 16162500; 17903173; 17689282; 20574055; 21183079; 20823271; 20927323	enzyme
Cdkl5	ATP binding [GO:0005524]; cyclin-dependent protein serine/threonine kinase activity [GO:0004693]; kinase activity [GO:0016301]; protein kinase activity [GO:0004672]; Rac GTPase binding [GO:0048365]	16141072; 15489334; 21183079	enzyme
Stk36	ATP binding [GO:0005524]; metal ion binding [GO:0046872]; protein serine/threonine kinase activity [GO:0004674]; transcription factor binding [GO:0008134]	18600476; 15368895; 19468303; 15489334; 10806483; 16055717; 19305393; 21183079	enzyme
Stk40	ATP binding [GO:0005524]; protein serine/threonine kinase activity [GO:0004674]	15893606; 16141072; 19468303; 15489334	enzyme
Pkdcc	ATP binding [GO:0005524]; non-membrane spanning protein tyrosine kinase activity [GO:0004715]; protein kinase activity [GO:0004672]	19097194; 19465597; 15489334; 16141072; 23792766; 25171405	enzyme
Bmp2k	AP-2 adaptor complex binding [GO:0035612]; ATP binding [GO:0005524]; phosphatase regulator activity [GO:0019208]; protein kinase activity [GO:0004672]; protein serine/threonine kinase activity [GO:0004674]	11500515; 16141072; 17242355; 19144319; 21183079	enzyme
Sik1	14-3-3 protein binding [GO:0071889]; ATP binding [GO:0005524]; cAMP response element binding protein binding [GO:0008140]; histone deacetylase binding [GO:0042826]; magnesium ion binding [GO:0000287]; protein kinase binding [GO:0019901]; protein serine/threonine kinase activity [GO:0004674]	7893599; 16141072; 12200423; 15511237; 15177563; 16148943; 16817901; 17468767; 19622832; 19244231; 20140255; 23993098	enzyme
Pskh1	ATP binding [GO:0005524]; protein kinase activity [GO:0004672]; protein serine/threonine kinase activity [GO:0004674]	16141072; 15489334	enzyme
Adcy9	adenylate cyclase activity [GO:0004016]; ATP binding [GO:0005524]; metal ion binding [GO:0046872]	8662814; 7575502; 7528319; 17242355; 21183079	enzyme
Stk35	ATP binding [GO:0005524]; protein kinase activity [GO:0004672]; protein serine/threonine kinase activity [GO:0004674]	19468303; 15489334; 16141072; 21183079	enzyme
Sbk1	ATP binding [GO:0005524]; protein serine/threonine kinase activity [GO:0004674]	15489334	enzyme
Map3k3	ATP binding [GO:0005524]; MAP kinase kinase kinase activity [GO:0004709]; metal ion binding [GO:0046872]; protein kinase activity [GO:0004672]; protein serine/threonine kinase activity [GO:0004674]	8621389; 15489334; 12391307; 14634666; 17242355; 21183079	enzyme
Adam12	metal ion binding [GO:0046872]; metalloendopeptidase activity [GO:0004222]; SH3 domain binding [GO:0017124]	7566181; 19468303; 9622634; 10788519; 11127814	enzyme
Jmjd1c	chromatin DNA binding [GO:0031490]; dioxygenase activity [GO:0051213]; histone demethylase activity (H3-K9 specific) [GO:0032454]; metal ion binding [GO:0046872]; transcription regulatory region sequence-specific DNA binding [GO:0000976]	15368895; 19468303; 16141072; 15489334; 19144319; 21183079	enzyme
Alg3	alpha-1,3-mannosyltransferase activity [GO:0000033]; dol-P-Man:Man(5)GlcNAc(2)-PP-Dol alpha-1,3-mannosyltransferase activity [GO:0052925]	19468303; 15489334; 21183079	enzyme
Lgr4	heparin binding [GO:0008201]; protein-hormone receptor activity [GO:0016500]; Roundabout binding [GO:0048495]; transmembrane signaling receptor activity [GO:0004888]	19468303; 12679517; 16141072; 15489334; 15192078; 16406039; 16785743; 17079737; 17850793; 18651655; 18955481; 18424556; 19605502; 20638054; 21523854; 21508962; 21727895; 21693646; 23533175; 23393138; 23589304; 23444378; 24353284; 29769720	gpcr
Npy1r	neuropeptide Y receptor activity [GO:0004983]; pancreatic polypeptide receptor activity [GO:0001602]; peptide YY receptor activity [GO:0001601]	1468559; 8530415; 15489334; 21183079	gpcr
Calcr	amylin receptor activity [GO:0097643]; calcitonin binding [GO:0032841]; calcitonin gene-related peptide receptor activity [GO:0001635]; calcitonin receptor activity [GO:0004948]	7988453; 16141072; 19468303; 15489334	gpcr
Mc3r	melanocortin receptor activity [GO:0004977]; melanocyte-stimulating hormone receptor activity [GO:0004980]; neuropeptide binding [GO:0042923]; peptide hormone binding [GO:0017046]	8172596; 19036988	gpcr
Gpr156	G protein-coupled GABA receptor activity [GO:0004965]	12591167; 15489334	gpcr
Chrm2	arrestin family protein binding [GO:1990763]; G protein-coupled acetylcholine receptor activity [GO:0016907]; G protein-coupled receptor activity [GO:0004930]; G protein-coupled serotonin receptor activity [GO:0004993]; neurotransmitter receptor activity [GO:0030594]	19468303; 21183079	gpcr
Mc4r	hormone binding [GO:0042562]; melanocortin receptor activity [GO:0004977]; melanocyte-stimulating hormone receptor activity [GO:0004980]; neuropeptide binding [GO:0042923]; peptide hormone binding [GO:0017046]; ubiquitin protein ligase binding [GO:0031625]	16141072; 15489334; 14531729; 23869016	gpcr
Gpr101	adrenergic receptor activity [GO:0004935]	16141072; 12679517; 25470569	gpcr
Gpr3	G protein-coupled receptor activity [GO:0004930]	8262253; 16141072; 19468303; 15489334; 15956199; 19259266	gpcr
Lpar2	lysophosphatidic acid receptor activity [GO:0070915]; PDZ domain binding [GO:0030165]	10729222; 11093753	gpcr
Cacna1d	alpha-actinin binding [GO:0051393]; ankyrin binding [GO:0030506]; calcium channel activity [GO:0005262]; high voltage-gated calcium channel activity [GO:0008331]; metal ion binding [GO:0046872]; PDZ domain binding [GO:0030165]; voltage-gated calcium channel activity [GO:0005245]; voltage-gated calcium channel activity involved in positive regulation of presynaptic cytosolic calcium levels [GO:009…	12900400; 19468303; 2173707; 10929716; 11581302; 12700358; 16354915; 17947313; 21183079	ion channel
Cacna1e	calcium ion binding [GO:0005509]; protein N-terminus binding [GO:0047485]; voltage-gated calcium channel activity [GO:0005245]; voltage-gated calcium channel activity involved in regulation of presynaptic cytosolic calcium levels [GO:0099626]; voltage-gated cation channel activity [GO:0022843]	8071363; 17114649; 21183079	ion channel
1700020I14Rik	#N/A	#N/A	lncRNA
Mir5109	#N/A	#N/A	miRNA
Cd276	identical protein binding [GO:0042802]; signaling receptor binding [GO:0005102]	12055244; 12925852; 16141072; 15489334; 12906861; 12939639; 15294965; 15682454; 19656770; 19349973	other_protein
Brwd3	#N/A	16141072; 19468303; 15489334; 21183079	other_protein
A730098P11Rik	#N/A	#N/A	Processed pseudogene
Serpina3n	serine-type endopeptidase inhibitor activity [GO:0004867]	1718822; 15489334; 12659817; 15638460; 21183079; 16141197	secreted protein
Vash2	actin binding [GO:0003779]; metallocarboxypeptidase activity [GO:0004181]	16141072; 15489334; 19204325; 26794318; 29146868	secreted protein
B4galt1	alpha-tubulin binding [GO:0043014]; beta-N-acetylglucosaminylglycopeptide beta-1,4-galactosyltransferase activity [GO:0003831]; beta-tubulin binding [GO:0048487]; cytoskeletal protein binding [GO:0008092]; galactosyltransferase activity [GO:0008378]; lactose synthase activity [GO:0004461]; manganese ion binding [GO:0030145]; N-acetyllactosamine synthase activity [GO:0003945]; protein homodimeriza…	3134348; 1689054; 2504153; 3141392; 15489334; 3149531; 1384819; 8314795; 11145975; 18511602; 21183079	secreted protein
Tac1	neuromedin K receptor binding [GO:0031836]; receptor ligand activity [GO:0048018]; substance K receptor binding [GO:0031837]; substance P receptor binding [GO:0031835]	1708336	secreted protein
Adamts16	metal ion binding [GO:0046872]; metalloendopeptidase activity [GO:0004222]	15368895; 15489334	secreted protein
Cartpt	neuropeptide hormone activity [GO:0005184]	10612705; 15489334; 21183079	secreted protein
Gal	galanin receptor activity [GO:0004966]; neuropeptide hormone activity [GO:0005184]; type 1 galanin receptor binding [GO:0031764]; type 2 galanin receptor binding [GO:0031765]; type 3 galanin receptor binding [GO:0031766]	8982069; 15489334; 8614559	secreted protein
Crh	corticotropin-releasing hormone activity [GO:0017045]; corticotropin-releasing hormone receptor 1 binding [GO:0051430]; corticotropin-releasing hormone receptor 2 binding [GO:0051431]	19912808; 15489334; 23470617	secreted protein
Col4a1	extracellular matrix structural constituent [GO:0005201]; extracellular matrix structural constituent conferring tensile strength [GO:0030020]; platelet-derived growth factor binding [GO:0048407]	2703490; 16141072; 15489334; 3338568; 3379041; 2842328; 3198626; 3200851; 3009468; 3755692; 2578961; 3597383; 15905400; 21183079; 24368846; 25645914; 28424209	secreted protein
Fbn2	calcium ion binding [GO:0005509]; extracellular matrix structural constituent [GO:0005201]	7744963; 19468303; 8307578; 11470817; 16407178; 20855508; 24039232	secreted protein
Fbn1	calcium ion binding [GO:0005509]; extracellular matrix structural constituent [GO:0005201]; heparin binding [GO:0008201]; hormone activity [GO:0005179]; identical protein binding [GO:0042802]; integrin binding [GO:0005178]; protein-containing complex binding [GO:0044877]	7829516; 19468303; 16407178; 21183079; 19940141; 20855508; 24039232; 27087445	secreted protein
Fstl4	brain-derived neurotrophic factor binding [GO:0048403]; calcium ion binding [GO:0005509]	19468303; 15489334;	secreted protein
Nts	neuropeptide hormone activity [GO:0005184]	11427716; 16141072; 15489334	secreted protein
Cthrc1	frizzled binding [GO:0005109]; Wnt-protein binding [GO:0017147]	16141072; 19468303;	secreted protein
Mfap2	fibrinogen binding [GO:0070051]; fibronectin binding [GO:0001968]	8262979; 15489334	secreted protein
Eln	extracellular matrix binding [GO:0050840]; extracellular matrix structural constituent [GO:0005201]	7829060; 16141072; 15489334; 9607766; 21183079	secreted protein
Stc1	hormone activity [GO:0005179]	9027337; 15489334	secreted protein
Igsf10	#N/A	19468303; 16141072; 27137492	secreted protein
Iglon5	#N/A	19468303; 16141072; 15489334	secreted protein
Rela	actinin binding [GO:0042805]; activating transcription factor binding [GO:0033613]; ankyrin repeat binding [GO:0071532]; chromatin binding [GO:0003682]; chromatin DNA binding [GO:0031490]; DNA binding [GO:0003677]; DNA-binding transcription activator activity, RNA polymerase II-specific [GO:0001228]; DNA-binding transcription factor activity [GO:0003700]; DNA-binding transcription factor activity…	2001591; 15489334; 8918242; 8281153; 8816457; 9990853; 11931770; 12881425; 12874295; 15051764; 15485901; 15616592; 18710934; 21183079; 21131967; 22244329; 22895791; 23616576; 23806337; 25024434; 28600438; 29813070; 9865694; 9437432; 9450761	Transcription factor
Mafg	DNA binding [GO:0003677]; DNA-binding transcription activator activity, RNA polymerase II-specific [GO:0001228]; DNA-binding transcription factor activity [GO:0003700]; protein heterodimerization activity [GO:0046982]; RNA polymerase II proximal promoter sequence-specific DNA binding [GO:0000978]; sequence-specific DNA binding [GO:0043565]	9679061; 15489334; 16738329; 31398338; 11875518	Transcription factor
Isl1	bHLH transcription factor binding [GO:0043425]; chromatin binding [GO:0003682]; DNA binding [GO:0003677]; DNA-binding transcription activator activity, RNA polymerase II-specific [GO:0001228]; DNA-binding transcription factor activity, RNA polymerase II-specific [GO:0000981]; enhancer sequence-specific DNA binding [GO:0001158]; estrogen receptor binding [GO:0030331]; metal ion binding [GO:0046872…	14664703; 14667410; 22343712; 24643061; 25775587; 18583962	Transcription factor
Onecut1	chromatin binding [GO:0003682]; DNA binding [GO:0003677]; DNA-binding transcription activator activity, RNA polymerase II-specific [GO:0001228]; DNA-binding transcription factor activity [GO:0003700]; DNA-binding transcription factor activity, RNA polymerase II-specific [GO:0000981]	9441664; 15489334; 15381696; 15169783	Transcription factor
Mafb	DNA binding [GO:0003677]; DNA-binding transcription activator activity, RNA polymerase II-specific [GO:0001228]; DNA-binding transcription factor activity [GO:0003700]; DNA-binding transcription factor activity, RNA polymerase II-specific [GO:0000981]; protein heterodimerization activity [GO:0046982]; protein homodimerization activity [GO:0042803]; RNA polymerase II proximal promoter sequence-spe…	8001130; 10721736; 16141072; 19468303; 15489334; 10383433; 10790365; 14513037; 15135046; 16443760; 16847325; 16943423; 17901057; 17548468; 17360442; 18199433; 19143053; 19440205; 27181683	Transcription factor
Bach1	DNA binding [GO:0003677]; DNA-binding transcription activator activity, RNA polymerase II-specific [GO:0001228]; DNA-binding transcription factor activity [GO:0003700]; DNA-binding transcription repressor activity, RNA polymerase II-specific [GO:0001227]; RNA polymerase II distal enhancer sequence-specific DNA binding [GO:0000980]	8887638; 15489334; 21183079; 19170764	Transcription factor
Ahr	aryl hydrocarbon receptor binding [GO:0017162]; chaperone binding [GO:0051087]; DNA binding [GO:0003677]; DNA-binding transcription factor activity [GO:0003700]; DNA-binding transcription factor activity, RNA polymerase II-specific [GO:0000981]; E-box binding [GO:0070888]; enhancer binding [GO:0035326]; Hsp90 protein binding [GO:0051879]; identical protein binding [GO:0042802]; nuclear receptor a…	1314586; 1325649; 8148872; 8408082; 7961644; 7969080; 11875369; 1846217; 8806768; 8806883; 9427285; 10973493; 10639156; 11956195; 12213388; 12215427; 15581363; 20106950; 29726989; 24001774; 28396409	Transcription factor
Dnmt3a	chromatin binding [GO:0003682]; DNA (cytosine-5-)-methyltransferase activity [GO:0003886]; DNA (cytosine-5-)-methyltransferase activity, acting on CpN substrates [GO:0051719]; DNA binding [GO:0003677]; identical protein binding [GO:0042802]; metal ion binding [GO:0046872]; methyltransferase activity [GO:0008168]; RNA polymerase II proximal promoter sequence-specific DNA binding [GO:0000978]; tran…	9662389; 15489334; 16141072; 12138111; 10555141; 11399089; 11350943; 11919202; 12616525; 15456878; 15215868; 14752048; 15671018; 16567415; 16472822; 16357870; 17713477; 18823905; 19798101; 21183079; 20547484; 24129315	Transcription factor
Mtf2	DNA-binding transcription factor activity [GO:0003700]; DNA-binding transcription repressor activity, RNA polymerase II-specific [GO:0001227]; metal ion binding [GO:0046872]; methylated histone binding [GO:0035064]; RNA polymerase II regulatory region sequence-specific DNA binding [GO:0000977]; sequence-specific DNA binding [GO:0043565]	16141072; 15489334; 7772254; 9173905; 20144788; 21367819; 21059868; 23104054; 22438827;	Transcription factor
Nr6a1	DNA binding [GO:0003677]; DNA-binding transcription activator activity, RNA polymerase II-specific [GO:0001228]; nuclear receptor activity [GO:0004879]; protein homodimerization activity [GO:0042803]; RNA polymerase II proximal promoter sequence-specific DNA binding [GO:0000978]; sequence-specific DNA binding [GO:0043565]; steroid hormone receptor activity [GO:0003707]; zinc ion binding [GO:00082…	7854358; 7835709; 11178239; 12606326; 19468303; 7760852; 9025060; 12080054	Transcription factor
Hbp1	DNA-binding transcription repressor activity, RNA polymerase II-specific [GO:0001227]; RNA binding [GO:0003723]; RNA polymerase II proximal promoter sequence-specific DNA binding [GO:0000978]	16141072; 15489334; 9178770; 14872137; 15235594	Transcription factor
Mef2a	activating transcription factor binding [GO:0033613]; chromatin binding [GO:0003682]; DNA binding [GO:0003677]; DNA-binding transcription activator activity, RNA polymerase II-specific [GO:0001228]; DNA-binding transcription factor activity [GO:0003700]; DNA-binding transcription factor activity, RNA polymerase II-specific [GO:0000981]; histone acetyltransferase binding [GO:0035035]; histone deac…	9013788; 16141072; 15489334; 11585834; 15834131; 17785444; 17242355; 21183079; 23806337	Transcription factor
Sp1	bHLH transcription factor binding [GO:0043425]; DNA binding [GO:0003677]; DNA-binding transcription activator activity, RNA polymerase II-specific [GO:0001228]; DNA-binding transcription factor activity [GO:0003700]; DNA-binding transcription factor activity, RNA polymerase II-specific [GO:0000981]; double-stranded DNA binding [GO:0003690]; enhancer binding [GO:0035326]; histone acetyltransferase…	9628590; 7568082; 1633330; 7799962; 9454706; 17242355; 21183079; 24030830; 27918959	Transcription factor
Nfatc3	chromatin binding [GO:0003682]; DNA binding [GO:0003677]; DNA-binding transcription activator activity, RNA polymerase II-specific [GO:0001228]; DNA-binding transcription factor activity [GO:0003700]; DNA-binding transcription repressor activity, RNA polymerase II-specific [GO:0001227]; proximal promoter sequence-specific DNA binding [GO:0000987]; RNA polymerase II proximal promoter sequence-spec…	7650004; 9017603; 10089876; 12370307; 12750314; 17198697; 21183079	Transcription factor
Tcf20	DNA-binding transcription activator activity, RNA polymerase II-specific [GO:0001228]; DNA-binding transcription factor activity [GO:0003700]; metal ion binding [GO:0046872]; RNA polymerase II proximal promoter sequence-specific DNA binding [GO:0000978]; transcription regulatory region DNA binding [GO:0044212]	10995766; 19468303; 15489334; 7760812; 8663478; 10849425; 17242355; 19144319; 21183079; 23806337	Transcription factor
Ncoa6	chromatin binding [GO:0003682]; nuclear receptor transcription coactivator activity [GO:0030374]; thyroid hormone receptor binding [GO:0046966]; transcription coactivator activity [GO:0003713]	10788465; 15489334; 10681503; 11704680; 21183079; 23806337; 24129315	Transcription factor
Gli2	chromatin binding [GO:0003682]; DNA binding [GO:0003677]; DNA-binding transcription activator activity, RNA polymerase II-specific [GO:0001228]; DNA-binding transcription factor activity [GO:0003700]; promoter-specific chromatin binding [GO:1990841]; RNA polymerase II proximal promoter sequence-specific DNA binding [GO:0000978]; sequence-specific DNA binding [GO:0043565]; transcription factor bin…	19468303; 15489334; 9006072; 10433919; 10806483; 11238441; 19131326; 23034632; 26565916; 25644602; 25808752	Transcription factor
Gli3	beta-catenin binding [GO:0008013]; chromatin binding [GO:0003682]; DNA-binding transcription factor activity [GO:0003700]; histone acetyltransferase binding [GO:0035035]; histone deacetylase binding [GO:0042826]; mediator complex binding [GO:0036033]; metal ion binding [GO:0046872]; RNA polymerase II proximal promoter sequence-specific DNA binding [GO:0000978]; RNA polymerase II regulatory region…	8688459; 19468303; 1983115; 10051311; 10693759; 11053430; 17400206; 19592253; 19389374; 19549984; 20360384; 24129315; 29263200	Transcription factor
Maml1	peptide antigen binding [GO:0042605]; protein kinase binding [GO:0019901]; transcription coactivator activity [GO:0003713]	15019995; 14621295; 19468303; 15489334; 16141072; 15187027; 19144319; 21183079; 25038227	Transcription factor
Baz2a	DNA binding [GO:0003677]; histone binding [GO:0042393]; lysine-acetylated histone binding [GO:0070577]; metal ion binding [GO:0046872]; RNA binding [GO:0003723]; RNA polymerase I CORE element sequence-specific DNA binding [GO:0001164]	16141072; 11532953; 12693553; 12198165; 15292447; 16085498; 16678107; 17242355; 18600236; 19578370; 21183079; 23806337	Transcription factor
Arid3b	DNA-binding transcription activator activity, RNA polymerase II-specific [GO:0001228]; RNA polymerase II distal enhancer sequence-specific DNA binding [GO:0000980]; RNA polymerase II proximal promoter sequence-specific DNA binding [GO:0000978]; RNA polymerase II regulatory region sequence-specific DNA binding [GO:0000977]	10446990; 16141072; 15489334; 16530748; 24129315	Transcription factor
Fosl2	chromatin binding [GO:0003682]; DNA binding [GO:0003677]; DNA-binding transcription activator activity, RNA polymerase II-specific [GO:0001228]; DNA-binding transcription factor activity [GO:0003700]; double-stranded DNA binding [GO:0003690]; RNA polymerase II proximal promoter sequence-specific DNA binding [GO:0000978]; RNA polymerase II regulatory region sequence-specific DNA binding [GO:000097…	7936655; 16141072; 15489334; 18548006; 19131326; 21183079; 23806337	Transcription factor
Setbp1	DNA binding [GO:0003677]	19468303; 15489334; 14621295; 11231286; 23806337	Transcription factor
Crem	DNA binding [GO:0003677]; DNA-binding transcription factor activity [GO:0003700]; RNA polymerase II proximal promoter sequence-specific DNA binding [GO:0000978]; RNA polymerase II regulatory region sequence-specific DNA binding [GO:0000977]	8252624; 19468303; 1847666; 16059773; 1370576; 10086359; 16595651; 21183079; 23443664; 26940607	Transcription factor
Rai1	DNA-binding transcription factor activity [GO:0003700]; enhancer binding [GO:0035326]; metal ion binding [GO:0046872]; transcription regulatory region DNA binding [GO:0044212]	7476016; 19468303; 14621295; 16141072; 15746153; 21183079; 22578325	Transcription factor
Bach2	DNA binding [GO:0003677]; DNA-binding transcription factor activity [GO:0003700]; DNA-binding transcription repressor activity, RNA polymerase II-specific [GO:0001227]; RNA polymerase II distal enhancer sequence-specific DNA binding [GO:0000980]	8887638; 19468303; 15489334; 10809773; 17242355; 21183079; 26021350; 28530713	Transcription factor
Pou2f2	DNA binding [GO:0003677]; DNA-binding transcription activator activity, RNA polymerase II-specific [GO:0001228]; DNA-binding transcription factor activity [GO:0003700]; protein domain specific binding [GO:0019904]; RNA polymerase II proximal promoter sequence-specific DNA binding [GO:0000978]; sequence-specific DNA binding [GO:0043565]	1976089; 2011512; 17285328; 16141072; 15489334; 7888080; 1970171; 1425197; 1281152; 1550677; 7935477	Transcription factor
Dlx5	DNA binding [GO:0003677]; DNA-binding transcription activator activity, RNA polymerase II-specific [GO:0001228]; DNA-binding transcription factor activity [GO:0003700]; HMG box domain binding [GO:0071837]; RNA polymerase II proximal promoter sequence-specific DNA binding [GO:0000978]; sequence-specific DNA binding [GO:0043565]; transcription regulatory region DNA binding [GO:0044212]	8855272; 10075846; 9415433; 9763476; 15383550; 18056716; 19393622; 19956613	Transcription factor
Pou2f1	chromatin binding [GO:0003682]; DNA binding [GO:0003677]; DNA-binding transcription factor activity, RNA polymerase II-specific [GO:0000981]; RNA polymerase II core promoter sequence-specific DNA binding [GO:0000979]; RNA polymerase II proximal promoter sequence-specific DNA binding [GO:0000978]; sequence-specific DNA binding [GO:0043565]; signaling receptor binding [GO:0005102]; transcription re…	8441632; 1561098; 11683265; 12151092; 14729276; 16141072; 8376772; 7711063; 1970171; 10023087; 21183079	Transcription factor
Glis2	DNA binding [GO:0003677]; DNA-binding transcription activator activity, RNA polymerase II-specific [GO:0001228]; DNA-binding transcription factor activity [GO:0003700]; DNA-binding transcription factor activity, RNA polymerase II-specific [GO:0000981]; metal ion binding [GO:0046872]; RNA polymerase II regulatory region sequence-specific DNA binding [GO:0000977]; transcription regulatory region DN…	11262234; 11741991; 15489334; 16326862; 17289029; 17344476; 21816948	Transcription factor
Arid3a	chromatin binding [GO:0003682]; DNA binding [GO:0003677]; DNA-binding transcription activator activity, RNA polymerase II-specific [GO:0001228]; DNA-binding transcription factor activity [GO:0003700]; protein homodimerization activity [GO:0042803]; RNA polymerase II regulatory region sequence-specific DNA binding [GO:0000977]	8543152; 16141072; 15489334; 9590220; 11120822; 11294836; 15456761; 16507996; 16738337; 17312145; 19144319; 21183079	Transcription factor
Dlx1	chromatin binding [GO:0003682]; DNA binding [GO:0003677]; DNA-binding transcription factor activity [GO:0003700]; DNA-binding transcription factor activity, RNA polymerase II-specific [GO:0000981]; RNA polymerase II proximal promoter sequence-specific DNA binding [GO:0000978]; RNA polymerase II regulatory region sequence-specific DNA binding [GO:0000977]; sequence-specific DNA binding [GO:0043565]	8812481; 15489334; 1676488; 21875655	Transcription factor
Tbx19	DNA binding [GO:0003677]; DNA-binding transcription activator activity, RNA polymerase II-specific [GO:0001228]; DNA-binding transcription factor activity [GO:0003700]; enhancer sequence-specific DNA binding [GO:0001158]; RNA polymerase II activating transcription factor binding [GO:0001102]; RNA polymerase II proximal promoter sequence-specific DNA binding [GO:0000978]; RNA polymerase II regulat…	11290323; 11447259; 16141072; 15489334	Transcription factor
Hic2	DNA binding [GO:0003677]; metal ion binding [GO:0046872]; protein C-terminus binding [GO:0008022]	16141072; 14621295; 15489334;	Transcription factor
Bcor	heat shock protein binding [GO:0031072]; histone deacetylase binding [GO:0042826]; RNA polymerase II regulatory region sequence-specific DNA binding [GO:0000977]; transcription corepressor activity [GO:0003714]; transcription factor binding [GO:0008134]; transcription regulatory region DNA binding [GO:0044212]; ubiquitin-protein transferase activity [GO:0004842]	12776190; 14621295; 19468303; 15489334; 16141072; 12522145; 17242355; 21183079	Transcription factor
Asb4	enzyme binding [GO:0019899]; ubiquitin protein ligase activity [GO:0061630]; ubiquitin protein ligase binding [GO:0031625]; ubiquitin-protein transferase activity [GO:0004842]	11111040; 16141072; 15489334; 17636018	Transcription factor
Cbx2	chromatin binding [GO:0003682]; DNA binding [GO:0003677]; methylated histone binding [GO:0035064]	1352241; 9312051; 19468303; 15489334; 16537902; 22226355; 24129315	Transcription factor
Rcor1	chromatin binding [GO:0003682]; DNA-binding transcription factor activity [GO:0003700]; DNA-binding transcription repressor activity, RNA polymerase II-specific [GO:0001227]; enzyme binding [GO:0019899]; transcription corepressor activity [GO:0003714]; transcription factor binding [GO:0008134]; transcription regulatory region DNA binding [GO:0044212]	19468303; 16141072; 15489334; 12465718; 10734093; 15907476; 17707228; 17242355; 19144319; 21183079; 20346398; 24227653	Transcription factor
Snai2	chromatin binding [GO:0003682]; DNA binding [GO:0003677]; DNA-binding transcription factor activity [GO:0003700]; DNA-binding transcription factor activity, RNA polymerase II-specific [GO:0000981]; DNA-binding transcription repressor activity, RNA polymerase II-specific [GO:0001227]; E-box binding [GO:0070888]; metal ion binding [GO:0046872]; RNA polymerase II regulatory region sequence-specific …	9182671; 9838149; 15489334; 18331720	Transcription factor
Hmx3	RNA polymerase II regulatory region sequence-specific DNA binding [GO:0000977]; sequence-specific DNA binding [GO:0043565]	7510254; 10543441; 15489334; 8541222; 8970821; 9435283; 9389661; 10206974; 11748138; 11731242; 12874121; 15363417; 14695375	Transcription factor
Hmx2	sequence-specific DNA binding [GO:0043565]	8541222; 16141072; 15489334; 7510254; 11748138; 15363417	Transcription factor
Zfp41	DNA-binding transcription factor activity [GO:0003700]; metal ion binding [GO:0046872]; sequence-specific DNA binding [GO:0043565]	16141072; 15489334; 1397691	Transcription factor
Hivep1	DNA binding [GO:0003677]; HMG box domain binding [GO:0071837]; zinc ion binding [GO:0008270]	7836383; 1694016; 21183079	Transcription factor
Hivep2	DNA-binding transcription activator activity, RNA polymerase II-specific [GO:0001228]; DNA-binding transcription factor activity [GO:0003700]; metal ion binding [GO:0046872]; RNA polymerase II proximal promoter sequence-specific DNA binding [GO:0000978]	10207097; 16141072; 21183079	Transcription factor
Gtf3a	5S rRNA binding [GO:0008097]; DNA binding [GO:0003677]; DNA-binding transcription factor activity [GO:0003700]; metal ion binding [GO:0046872]	11814676; 16141072; 15489334	Transcription factor
Mycn	DNA-binding transcription activator activity, RNA polymerase II-specific [GO:0001228]; kinase binding [GO:0019900]; protein dimerization activity [GO:0046983]; RNA polymerase II proximal promoter sequence-specific DNA binding [GO:0000978]	3513190; 3015591; 2555695; 3287334; 8521822	Transcription factor
Foxd2	DNA-binding transcription factor activity, RNA polymerase II-specific [GO:0000981]; sequence-specific DNA binding [GO:0043565]	9510020; 19468303	Transcription factor
Sox12	DNA-binding transcription activator activity, RNA polymerase II-specific [GO:0001228]; DNA-binding transcription factor activity, RNA polymerase II-specific [GO:0000981]; transcription coactivator activity [GO:0003713]; transcription regulatory region sequence-specific DNA binding [GO:0000976]	19468303; 15489334; 8441686; 8921394	Transcription factor
Slc7a6	antiporter activity [GO:0015297]; L-amino acid transmembrane transporter activity [GO:0015179]	14621295; 16141072; 15489334; 10903140; 19144319	transporter
Slc10a7	bile acid transmembrane transporter activity [GO:0015125]; symporter activity [GO:0015293]	17628207; 16141072; 15489334; 30082715; 31191616	transporter
Slc45a4	sucrose:proton symporter activity [GO:0008506]	16141072; 15489334; 15368895; 21183079	transporter
Slc31a1	copper ion transmembrane transporter activity [GO:0005375]; identical protein binding [GO:0042802]	16141072; 19468303; 15489334; 20699218	transporter
Slc26a2	anion:anion antiporter activity [GO:0015301]; bicarbonate transmembrane transporter activity [GO:0015106]; chloride transmembrane transporter activity [GO:0015108]; oxalate transmembrane transporter activity [GO:0019531]; secondary active sulfate transmembrane transporter activity [GO:0008271]; sulfate transmembrane transporter activity [GO:0015116]	9370300; 16141072; 15489334; 21183079	transporter
Slc16a13	monocarboxylic acid transmembrane transporter activity [GO:0008028]; symporter activity [GO:0015293]	16141072; 19468303; 15489334	transporter
Slc31a2	#N/A	16141072; 15489334; 19144319; 21183079	transporter
Slc44a5	#N/A	15489334	transporter
Znf512b	DNA binding; metal ion binding	11780052; 15489334; 10574462; 17974005; 17081983; 18669648; 20068231;	#N/A
Jarid2	chromatin binding [GO:0003682]; DNA binding [GO:0003677]; DNA-binding transcription repressor activity, RNA polymerase II-specific [GO:0001227]; histone demethylase activity [GO:0032452]; RNA polymerase II regulatory region sequence-specific DNA binding [GO:0000977]; transcription factor binding [GO:0008134]	7758946; 16141072; 15489334; 9376320; 10446263; 10913339; 10807864; 12852854; 12890668; 15542826; 17521633; 15870077; 20064376; 20064375; 19010785; 20075857; 26523946; 19455710	#N/A
Nup98	mRNA binding [GO:0003729]; nuclear localization sequence binding [GO:0008139]; peptide binding [GO:0042277]; promoter-specific chromatin binding [GO:1990841]; RNA binding [GO:0003723]; serine-type peptidase activity [GO:0008236]; structural constituent of nuclear pore [GO:0017056]; transcription coactivator activity [GO:0003713]	19468303; 15489334; 17242355; 19144319; 21183079; 22480613	#N/A
Zfhx4	RNA polymerase II proximal promoter sequence-specific DNA binding [GO:0000978]; transcription regulatory region DNA binding [GO:0044212]; zinc ion binding [GO:0008270]	10873665; 16946494;	#N/A
Dnmt3b	chromatin binding [GO:0003682]; DNA (cytosine-5-)-methyltransferase activity [GO:0003886]; DNA (cytosine-5-)-methyltransferase activity, acting on CpG substrates [GO:0051718]; DNA (cytosine-5-)-methyltransferase activity, acting on CpN substrates [GO:0051719]; DNA binding [GO:0003677]; histone deacetylase binding [GO:0042826]; metal ion binding [GO:0046872]; methyltransferase activity [GO:0008168…	9662389; 12567489; 10555141; 11919202; 21183079; 24463520; 12867029; 16085498; 16357870; 15456878; 15671018; 16567415; 18056424; 18567530; 19798101; 18814855; 11836534	#N/A
Bcl2l11	dynein complex binding [GO:0070840]; microtubule binding [GO:0008017]; protein heterodimerization activity [GO:0046982]; protein kinase binding [GO:0019901]	9430630; 19468303; 15489334; 16543145; 16509771; 21183079; 21159964; 21478148; 27013495; 14499110	#N/A
Znrf3	frizzled binding [GO:0005109]; metal ion binding [GO:0046872]; ubiquitin protein ligase activity [GO:0061630]; ubiquitin-protein transferase activity [GO:0004842]	16141072; 19468303; 15489334; 22575959; 22895187; 29769720; 31073040	#N/A
Tet3	DNA binding [GO:0003677]; iron ion binding [GO:0005506]; methylcytosine dioxygenase activity [GO:0070579]	23217707; 23690950; 16141072; 19468303; 15489334; 20639862; 21892189; 21407207; 21321204; 21778364; 22722204; 24129315; 26774490	#N/A
Traf3	protein kinase binding [GO:0019901]; protein phosphatase binding [GO:0019903]; thioesterase binding [GO:0031996]; transferase activity [GO:0016740]; tumor necrosis factor receptor binding [GO:0005164]; ubiquitin protein ligase binding [GO:0031625]; zinc ion binding [GO:0008270]	7533327; 8660894; 15489334; 8934568; 17015635; 16306937; 16306936; 17158868; 18313334; 18849341; 18997792; 18997794; 19228877; 19898473; 23871208; 23334419	#N/A
Fadd	caspase binding [GO:0089720]; death effector domain binding [GO:0035877]; death receptor binding [GO:0005123]; identical protein binding [GO:0042802]; protease binding [GO:0002020]; protein-containing complex binding [GO:0044877]; receptor serine/threonine kinase binding [GO:0033612]; tumor necrosis factor receptor binding [GO:0005164]; tumor necrosis factor receptor superfamily binding [GO:00328…	8649383; 8565075; 16141072; 15489334; 15383280; 21183079; 10347191	#N/A
Bbc3	ATPase binding [GO:0051117]	11463391; 15489334; 21159964; 22761832; 18589438; 18462686	#N/A
Bmf	#N/A	11546872; 16141072; 15489334; 14574334; 18462686	#N/A
Dicer1	ATP binding [GO:0005524]; deoxyribonuclease I activity [GO:0004530]; DNA binding [GO:0003677]; double-stranded RNA binding [GO:0003725]; endoribonuclease activity [GO:0004521]; helicase activity [GO:0004386]; metal ion binding [GO:0046872]; miRNA binding [GO:0035198]; pre-miRNA binding [GO:0070883]; protein domain specific binding [GO:0019904]; ribonuclease III activity [GO:0004525]; siRNA bindin…	11889553; 12526743; 15081373; 21183079; 24209619; 18268334	#N/A
Cyth3	ARF guanyl-nucleotide exchange factor activity [GO:0005086]; guanyl-nucleotide exchange factor activity [GO:0005085]; phosphatidylinositol-3,4,5-trisphosphate binding [GO:0005547]	9072969; 9744817; 10605025; 15489334; 10828067; 21183079; 10983984; 10983985; 15359279; 18042453; 20080746	#N/A
Stom	identical protein binding [GO:0042802]; protein homodimerization activity [GO:0042803]; RNA polymerase binding [GO:0070063]	7540886; 8921901; 8786142; 10383825; 16141072; 15471860; 19144319; 21183079; 22850675	#N/A
Suv420h2	histone methyltransferase activity (H4-K20 specific) [GO:0042799]	15145825; 16141072; 15489334; 15750587; 16612004	#N/A
Yod1	Lys48-specific deubiquitinase activity [GO:1990380]; metal ion binding [GO:0046872]; nucleic acid binding [GO:0003676]; thiol-dependent ubiquitin-specific protease activity [GO:0004843]; ubiquitin protein ligase binding [GO:0031625]	16141072; 15489334; 21183079;	#N/A
Tnrc6a	molecular adaptor activity [GO:0060090]; RNA binding [GO:0003723]	16141072; 19468303; 22187428	#N/A
Rev1	damaged DNA binding [GO:0003684]; deoxycytidyl transferase activity [GO:0017125]; DNA-directed DNA polymerase activity [GO:0003887]; metal ion binding [GO:0046872]	11711549; 15489334; 14657033	#N/A
Tmed5	#N/A	16141072; 21183079	#N/A
Socs3	1-phosphatidylinositol-3-kinase regulator activity [GO:0046935]; phosphotyrosine residue binding [GO:0001784]	9202125; 16141072; 15489334; 10359822; 9032278; 9889194; 10821852; 10882725; 12242343; 10490101; 12754505; 12847520; 15213237; 23019338; 16630890; 16905102	#N/A
Btg2	DNA-binding transcription repressor activity, RNA polymerase II-specific [GO:0001227]	1713584	#N/A
Mn1	#N/A	19468303; 15870292; 18948418; 19386590	#N/A
Ptbp1	mRNA binding [GO:0003729]; pre-mRNA binding [GO:0036002]; regulatory region RNA binding [GO:0001069]; sequence-specific DNA binding [GO:0043565]; single-stranded DNA binding [GO:0003697]; single-stranded DNA endodeoxyribonuclease activity [GO:0000014]	1722210; 11724819; 21183079; 21518792	#N/A
Ubr4	calmodulin binding [GO:0005516]; ubiquitin-protein transferase activity [GO:0004842]; zinc ion binding [GO:0008270]	16141072; 19468303; 15489334; 16055722; 16081543; 17242355; 21183079	#N/A
Dnmbp	Rho guanyl-nucleotide exchange factor activity [GO:0005089]	14506234; 14621295; 16141072; 15489334; 21183079	#N/A
Gse1	#N/A	16141072; 15489334; 12693553; 8170981; 21183079	#N/A
Hif1an	2-oxoglutarate-dependent dioxygenase activity [GO:0016706]; ankyrin repeat binding [GO:0071532]; carboxylic acid binding [GO:0031406]; cofactor binding [GO:0048037]; hypoxia-inducible factor-asparagine oxygenase activity [GO:0102113]; iron ion binding [GO:0005506]; NF-kappaB binding [GO:0051059]; Notch binding [GO:0005112]; peptidyl-asparagine 3-dioxygenase activity [GO:0036140]; peptidyl-histidi…	16141072; 15489334; 17636018; 21183079; 25671767	#N/A
Skp2	identical protein binding [GO:0042802]	10790373; 16141072; 15489334	#N/A
Ikzf4	bHLH transcription factor binding [GO:0043425]; DNA-binding transcription factor activity [GO:0003700]; protein domain specific binding [GO:0019904]; protein heterodimerization activity [GO:0046982]; protein homodimerization activity [GO:0042803]; sequence-specific DNA binding [GO:0043565]; transcription regulatory region DNA binding [GO:0044212]; zinc ion binding [GO:0008270]	10218586; 16141072; 19468303; 15489334; 12444977; 17403896; 19696312	#N/A
Atg7	Atg12 activating enzyme activity [GO:0019778]; Atg8 activating enzyme activity [GO:0019779]; protein homodimerization activity [GO:0042803]; transcription factor binding [GO:0008134]	11890701; 16141072; 15489334; 12482611; 15131264; 15866887; 16704426; 17726112; 19417210; 21183079; 24089209; 19855132; 19910529; 20723759; 21617129; 21339326; 22291845; 22499945; 29937374	#N/A
Marveld1	structural constituent of myelin sheath [GO:0019911]	16141072; 15489334; 21347699	#N/A
Prr12	DNA binding [GO:0003677]	19468303; 15368895; 17242355; 19144319; 21183079; 26163108	#N/A
Syngr2	#N/A	9760194; 16141072; 15489334; 12928441	#N/A
Amer1	beta-catenin binding [GO:0008013]; beta-catenin destruction complex binding [GO:1904713]; phosphatidylinositol-4,5-bisphosphate binding [GO:0005546]	19468303; 16141072; 15489334; 17204608	#N/A
Rab3d	GTPase activity [GO:0003924]; GTP binding [GO:0005525]; GTP-dependent protein binding [GO:0030742]; myosin V binding [GO:0031489]	1594612; 10891340; 15489334; 11431472; 12578829; 21183079; 29125462	#N/A
Bahcc1	chromatin binding [GO:0003682]	16807365; 16141072; 19468303; 15489334	#N/A
Exosc9	mRNA 3'-UTR AU-rich region binding [GO:0035925]; RNA polymerase II activating transcription factor binding [GO:0001102]	10708524; 15489334; 16141072; 21183079	#N/A
Pctp	phosphatidylcholine binding [GO:0031210]; phosphatidylcholine transporter activity [GO:0008525]	10500206; 8645232; 10542325; 17704541; 21183079	#N/A
Ranbp2	metal ion binding [GO:0046872]; peptidyl-prolyl cis-trans isomerase activity [GO:0003755]; protein-containing complex binding [GO:0044877]; Ran GTPase binding [GO:0008536]; RNA binding [GO:0003723]; SUMO transferase activity [GO:0019789]	11353387; 19468303; 16141072; 8603673; 16332688; 16452087; 17242355; 19144319; 19131326; 21183079; 23641069; 23806337; 24129315	#N/A
Fndc3a	#N/A	16904100; 16141072; 14621295; 15489334; 17242355; 21183079; 23806337	#N/A
Prpf8	K63-linked polyubiquitin modification-dependent protein binding [GO:0070530]; pre-mRNA intronic binding [GO:0097157]; second spliceosomal transesterification activity [GO:0000386]; U1 snRNA binding [GO:0030619]; U2 snRNA binding [GO:0030620]; U5 snRNA binding [GO:0030623]; U6 snRNA binding [GO:0017070]	11275560; 19468303; 15489334; 16141072; 15169873; 17525332; 21183079	#N/A
Hs1bp3	phosphatidylinositol binding [GO:0035091]	10590261; 16141072; 19468303; 21183079	#N/A
Proser1	#N/A	16141072; 15489334; 19144319	#N/A
Fgd4	actin binding [GO:0003779]; actin filament binding [GO:0051015]; metal ion binding [GO:0046872]; Rho guanyl-nucleotide exchange factor activity [GO:0005089]	11527409; 16141072; 15489334; 10871857; 11952837; 17564959; 21183079	#N/A
Sntb2	actin binding [GO:0003779]; calmodulin binding [GO:0005516]; structural molecule activity [GO:0005198]	7592771; 7691103; 9214383; 9412493; 10404183; 17114649; 17242355; 19144319; 19131326; 21183079	#N/A
Wasf2	actin binding [GO:0003779]; protein kinase A binding [GO:0051018]; SH3 domain binding [GO:0017124]	12856283; 16141072; 14765121; 21183079	#N/A
Epc1	histone acetyltransferase activity [GO:0004402]	9735366; 16141072; 15489334; 21183079	#N/A
Tet1	DNA binding [GO:0003677]; iron ion binding [GO:0005506]; methylcytosine dioxygenase activity [GO:0070579]; zinc ion binding [GO:0008270]	19468303; 16141072; 14621295; 20639862; 21496894; 21816367; 23352810; 21514197; 21490601; 21451524; 21778364; 23352454; 25284789; 28554894	#N/A
Gsx1	DNA-binding transcription activator activity, RNA polymerase II-specific [GO:0001228]; DNA-binding transcription repressor activity, RNA polymerase II-specific [GO:0001227]; RNA polymerase II intronic transcription regulatory region sequence-specific DNA binding [GO:0001162]; RNA polymerase II proximal promoter sequence-specific DNA binding [GO:0000978]; sequence-specific DNA binding [GO:0043565]	8589431; 8631293; 1683707	#N/A
Lcor	chromatin binding [GO:0003682]; DNA binding [GO:0003677]	12560079; 14621295; 16141072; 15489334	#N/A
Med13l	transcription coregulator activity [GO:0003712]	15145061; 16141072; 12693553; 15489334; 21183079	#N/A
Naa40	H2A histone acetyltransferase activity [GO:0043998]; H4 histone acetyltransferase activity [GO:0010485]; peptide-serine-N-acetyltransferase activity [GO:1990189]	16141072; 15489334; 21183079; 22231784	#N/A
Pag1	SH2 domain binding [GO:0042169]	10790433; 16141072; 11777944; 12218089; 12626544; 12612075; 14645715; 14967142; 16166631; 17947660; 19144319; 21183079	#N/A
Chfr	metal ion binding [GO:0046872]; nucleotide binding [GO:0000166]; ubiquitin protein ligase activity [GO:0061630]; ubiquitin-protein transferase activity [GO:0004842]	16141072; 15489334; 15793587; 17525332	#N/A
Parp16	kinase binding [GO:0019900]; NAD+ ADP-ribosyltransferase activity [GO:0003950]; protein ADP-ribosylase activity [GO:1990404]; protein serine/threonine kinase activator activity [GO:0043539]	16141072; 15489334; 21183079	#N/A
Gys1	glucose binding [GO:0005536]; glycogen (starch) synthase activity [GO:0004373]; glycogen synthase activity, transferring glucose-1-phosphate [GO:0061547]; protein kinase binding [GO:0019901]	8793107; 16141072; 15489334; 15561936; 21183079	#N/A
C77080	14621295; 16141072; 19468303; 15489334; 16452087; 17947660; 17242355; 19144319; 21183079; 24129315	#N/A	#N/A	Kiaa1522
9930012K11Rik	#N/A	16141072; 15489334	#N/A
Cspg4	collagen binding [GO:0005518]; protein kinase binding [GO:0019901]	12458226; 16141072; 19468303; 10036240; 15181153; 19656770; 21183079	#N/A
Dram1	#N/A	16141072; 15489334	#N/A
Caprin2	metal ion binding [GO:0046872]; RNA binding [GO:0003723]; signaling receptor binding [GO:0005102]	14621295; 15489334; 21183079; 20516077	#N/A
Itsn2	calcium ion binding [GO:0005509]; Rho guanyl-nucleotide exchange factor activity [GO:0005089]	16141072; 10064583; 15592455; 17947660; 17242355; 19064729; 19144319; 19131326; 21183079; 20448150	#N/A
Entpd7	metal ion binding [GO:0046872]; nucleoside-diphosphatase activity [GO:0017110]; nucleoside-triphosphatase activity [GO:0017111]	11278936; 16141072; 15489334;	#N/A
Tet2	DNA binding [GO:0003677]; ferrous iron binding [GO:0008198]; iron ion binding [GO:0005506]; methylcytosine dioxygenase activity [GO:0070579]; zinc ion binding [GO:0008270]	16722336; 14621295; 15489334; 16141072; 21183079; 20639862; 21057493; 21803851; 21723200; 23352810; 21778364; 21817016; 23353889; 23352454	#N/A
Igsf9	cell-cell adhesion mediator activity [GO:0098632]	11991715; 19468303; 15489334; 11401431; 15340157; 15340156	#N/A
Frmd4a	protein binding, bridging [GO:0030674]	16141072; 19468303; 15489334; 12465718; 15345747; 19144319; 21183079; 20080746	#N/A
Usp53	#N/A	16141072; 15489334; 3267239; 26609154	#N/A
Magt1	magnesium ion transmembrane transporter activity [GO:0015095]	15804357; 16141072; 15489334; 21183079	#N/A
Lmbr1l	transmembrane signaling receptor activity [GO:0004888]	15368895; 16141072; 15489334; 31073040	#N/A
Sppl2b	aspartic endopeptidase activity, intramembrane cleaving [GO:0042500]; protein homodimerization activity [GO:0042803]	16141072; 15489334; 21183079; 21896273	#N/A
Fcho2	cytoskeletal protein binding [GO:0008092]; identical protein binding [GO:0042802]; phosphatidylinositol-4,5-bisphosphate binding [GO:0005546]; phosphatidylinositol binding [GO:0035091]; phosphatidylserine binding [GO:0001786]	16141072; 15489334; 17242355; 21183079; 20448150; 21762413; 21883765; 22323290	#N/A
Yeats2	histone binding [GO:0042393]; modification-dependent protein binding [GO:0140030]; TBP-class protein binding [GO:0017025]	16141072; 12693553; 15489334; 21183079	#N/A
Tnrc18	chromatin binding [GO:0003682]	19468303; 15489334; 15368895; 21183079	#N/A
Ubr3	ubiquitin protein ligase activity [GO:0061630]; ubiquitin-protein transferase activity [GO:0004842]; zinc ion binding [GO:0008270]	17462990; 19468303; 15489334; 15368895; 21183079; 27331610; 27195754	#N/A
Fam184b	#N/A	16807365; 15489334; 12465718	#N/A
Ccnj	cyclin-dependent protein serine/threonine kinase regulator activity [GO:0016538]; protein kinase binding [GO:0019901]	16141072; 15489334	#N/A
Dennd1b	phosphatidylinositol phosphate binding [GO:1901981]; Rab GTPase binding [GO:0017137]; Rab guanyl-nucleotide exchange factor activity [GO:0017112]	16141072; 19468303; 15489334; 21183079; 26774822	#N/A
Kbtbd8	#N/A	16141072; 15489334; 26399832	#N/A
Sh2d3c	guanyl-nucleotide exchange factor activity [GO:0005085]; transmembrane receptor protein tyrosine kinase adaptor activity [GO:0005068]	10542222; 10692442; 12486027; 16141072; 19468303; 15489334; 15272013; 19144319; 21183079	#N/A
Styx	F-box domain binding [GO:1990444]; protein tyrosine/serine/threonine phosphatase activity [GO:0008138]; pseudophosphatase activity [GO:0001691]	7592916; 16141072; 15489334; 11842224; 21183079	#N/A
Btbd7	#N/A	16141072; 12693553; 15489334; 11527404; 20671187	#N/A
Igdcc3	#N/A	16141072; 15489334; 9507132; 9922388	#N/A
Galnt7	carbohydrate binding [GO:0030246]; metal ion binding [GO:0046872]; polypeptide N-acetylgalactosaminyltransferase activity [GO:0004653]	16141072; 15489334; 10488133; 21183079	#N/A
Casz1	DNA binding [GO:0003677]; metal ion binding [GO:0046872]	19468303; 15368895; 16141072; 12351199; 16631614; 21183079	#N/A
Zfp641	DNA binding [GO:0003677]; metal ion binding [GO:0046872]	16141072; 15489334	#N/A
Rhbdf1	#N/A	11157800; 19468303; 15489334; 8318735; 21183079; 21439629	#N/A
Nbeal2	#N/A	19468303; 14621295; 21183079	#N/A
Gxylt1	UDP-xylosyltransferase activity [GO:0035252]	16141072; 19468303; 15489334; 21183079	#N/A
Knop1	#N/A	10430019; 16141072; 15489334; 15833274; 21183079	#N/A
Pwwp2a	chromatin binding [GO:0003682]; histone binding [GO:0042393]	15368895; 19468303; 16141072	#N/A
Ints2	#N/A	15449545; 16141072; 19468303; 15489334; 21183079	#N/A
Lin28b	RNA binding [GO:0003723]; zinc ion binding [GO:0008270]	16141072; 19468303; 15489334; 19211792	#N/A
Zcchc14	nucleic acid binding [GO:0003676]; phosphatidylinositol binding [GO:0035091]; zinc ion binding [GO:0008270]	15489334; 12693553	#N/A
Rbm41	RNA binding [GO:0003723]	16141072; 19468303; 15489334	#N/A
Vgf	growth factor activity [GO:0008083]; neuropeptide hormone activity [GO:0005184]	19468303; 15489334; 19863797; 21183079; 22289198; 25456411; 25917832; 26180209; 30504797	#N/A
Rnpepl1	metalloaminopeptidase activity [GO:0070006]; zinc ion binding [GO:0008270]	19468303	#N/A
Zdhhc13	magnesium ion transmembrane transporter activity [GO:0015095]; palmitoyltransferase activity [GO:0016409]; protein-cysteine S-palmitoyltransferase activity [GO:0019706]	16141072; 15489334; 18794299; 19299482; 21183079; 25253725; 26198635; 28882895	#N/A
Zcchc3	double-stranded DNA binding [GO:0003690]; RNA binding [GO:0003723]; zinc ion binding [GO:0008270]	16141072; 19468303; 15489334; 30193849; 30135424	#N/A
Traf4	identical protein binding [GO:0042802]; protein kinase binding [GO:0019901]; thioesterase binding [GO:0031996]; tumor necrosis factor receptor binding [GO:0005164]; ubiquitin protein ligase binding [GO:0031625]; WW domain binding [GO:0050699]; zinc ion binding [GO:0008270]	9507120; 11275257; 16141072; 19468303; 10934170; 11943846; 16157600; 18284467; 21183079	#N/A
G2e3	metal ion binding [GO:0046872]; ubiquitin protein ligase activity [GO:0061630]	14621295; 19468303; 15489334; 16141072; 18511420	#N/A
Chd9	ATP binding [GO:0005524]; DNA binding [GO:0003677]; DNA helicase activity [GO:0003678]	16554032; 16141072; 12465718; 15489334; 16419031	#N/A
Lars2	aminoacyl-tRNA editing activity [GO:0002161]; ATP binding [GO:0005524]; leucine-tRNA ligase activity [GO:0004823]	12461651; 15489334; 21183079; 23576753	#N/A
Chd7	ATP binding [GO:0005524]; DNA helicase activity [GO:0003678]; promoter-specific chromatin binding [GO:1990841]; RNA polymerase II proximal promoter sequence-specific DNA binding [GO:0000978]	16141072; 19468303; 15489334; 16400610; 24129315; 29311329	#N/A
Kif21b	ATPase activity [GO:0016887]; ATP binding [GO:0005524]; microtubule binding [GO:0008017]; microtubule motor activity [GO:0003777]	10225949; 19468303; 15345747; 21183079; 24086586; 25172774; 27117409	#N/A
Chd1	ATP binding [GO:0005524]; chromatin binding [GO:0003682]; DNA binding [GO:0003677]; DNA helicase activity [GO:0003678]; helicase activity [GO:0004386]; methylated histone binding [GO:0035064]	8460153; 15489334; 7739555; 10199952; 12890497; 19587682; 21183079	#N/A
Pank3	acetyl-CoA binding [GO:1905502]; ATP binding [GO:0005524]; pantothenate kinase activity [GO:0004594]; protein homodimerization activity [GO:0042803]; vitamin binding [GO:0019842]	15489334	#N/A
Kif16b	ATPase activity [GO:0016887]; ATP binding [GO:0005524]; ATP-dependent microtubule motor activity, plus-end-directed [GO:0008574]; microtubule binding [GO:0008017]; microtubule motor activity [GO:0003777]; phosphatidylinositol-3,4,5-trisphosphate binding [GO:0005547]; phosphatidylinositol-3,4-bisphosphate binding [GO:0043325]; phosphatidylinositol-3,5-bisphosphate binding [GO:0080025]; phosphatidy…	19468303; 9275178; 16141072; 14621295; 19144319; 21183079; 21238925	#N/A
Magel2	ubiquitin-protein transferase activity [GO:0004842]	19468303; 10556298; 15489334; 10915770; 17728320; 22208286	#N/A
Fam83h	keratin filament binding [GO:1990254]; protein kinase binding [GO:0019901]	16141072; 15489334; 17242355; 18252228; 18630941; 19144319; 21183079	#N/A
Procr	protein C-terminus binding [GO:0008022]; signaling receptor activity [GO:0038023]	8449997; 7890676; 10235444; 16141072; 19468303; 21183079	#N/A
Rrad	calcium channel regulator activity [GO:0005246]; calmodulin binding [GO:0005516]; GTPase activity [GO:0003924]; GTP binding [GO:0005525]	18056528; 17525370; 21183079; 24129315	#N/A
H6pd	6-phosphogluconolactonase activity [GO:0017057]; carbohydrate binding [GO:0030246]; glucose 1-dehydrogenase [NAD(P)] activity [GO:0047936]; glucose-6-phosphate dehydrogenase activity [GO:0004345]; NADP binding [GO:0050661]	16141072; 19468303; 15489334; 21183079; 23806337	#N/A
Ppp1r3d	enzyme binding [GO:0019899]; phosphoprotein phosphatase activity [GO:0004721]	12040188; 19468303; 21183079;	#N/A
Chst14	N-acetylgalactosamine 4-O-sulfotransferase activity [GO:0001537]; sulfotransferase activity [GO:0008146]	16702220; 16141072; 19468303; 15489334	#N/A
AI414108	kinase binding	19468303; 16452087; 21183079; 23751499; 24129315	#N/A	Igsf9b
Ccne2	cyclin-dependent protein serine/threonine kinase regulator activity [GO:0016538]; protein kinase binding [GO:0019901]	9840927; 9858585; 21183079	#N/A
Klhl42	ubiquitin-protein transferase activity [GO:0004842]	16141072; 14621295	#N/A
Marveld2	#N/A	16365161; 17186462; 16141072; 15489334; 21183079; 26677943	#N/A
1810055G02Rik	#N/A	16141072; 15489334	#N/A
Spred2	protein kinase binding [GO:0019901]; protein serine/threonine kinase inhibitor activity [GO:0030291]; stem cell factor receptor binding [GO:0005173]	11493923; 16141072; 15489334; 15580519; 19144319; 28882895	#N/A
Ptpn4	cytoskeletal protein binding [GO:0008092]; non-membrane spanning protein tyrosine phosphatase activity [GO:0004726]	11054567; 19468303; 17953619; 18614237; 21183079; 25825441	#N/A
Tirap	identical protein binding [GO:0042802]; phosphatidylinositol-4,5-bisphosphate binding [GO:0005546]; protein heterodimerization activity [GO:0046982]; protein homodimerization activity [GO:0042803]; protein kinase C binding [GO:0005080]; Toll-like receptor 2 binding [GO:0035663]; Toll-like receptor 4 binding [GO:0035662]	11526399; 15489334; 22187460	#N/A
Stac	ion channel binding [GO:0044325]; metal ion binding [GO:0046872]	8954993; 23818578; 27149520; 28112192; 29467163; 29363593	#N/A
Mfap3	#N/A	16141072; 15489334	#N/A
Kremen1	#N/A	11267660; 16141072; 19468303; 15489334; 12050670; 18505822; 26206087; 27550540	#N/A
Efna2	ephrin receptor binding [GO:0046875]	7522971; 7876076; 15489334; 9053851; 19299512; 27446912	#N/A
Cldn26	#N/A	16141072; 15489334; 17492639; 21183079; 21689651	#N/A
Vangl1	#N/A	15489334; 15456783; 21183079; 23029439	#N/A
Arv1	#N/A	16141072; 20663892; 27270415	#N/A
Usp51	chromatin binding [GO:0003682]; histone binding [GO:0042393]; thiol-dependent ubiquitin-specific protease activity [GO:0004843]; zinc ion binding [GO:0008270]	19468303; 27083998	#N/A
Mbd6	chromatin binding [GO:0003682]	16141072; 19468303; 20700456	#N/A
Ap1s2	#N/A	16141072; 19468303; 21183079	#N/A
Diap3	actin binding [GO:0003779]; Rho GTPase binding [GO:0017048]	15489334	#N/A
5830418K08Rik	microtubule binding	19468303; 21183079;	#N/A	Cep295
Trim67	zinc ion binding [GO:0008270]	15489334	#N/A
Cttnbp2nl	protein phosphatase 2A binding [GO:0051721]	14621295; 16141072; 15489334; 15345747; 19144319; 21183079; 23015759	#N/A
Nav3	ATP binding [GO:0005524]; microtubule binding [GO:0008017]	19468303; 12693553; 12062803; 21183079	#N/A
Zfp282	metal ion binding [GO:0046872]; nucleic acid binding [GO:0003676]	19468303;	#N/A
Zfp804b	metal ion binding [GO:0046872]; nucleic acid binding [GO:0003676]	19468303;	#N/A
Tnrc6c	RNA binding [GO:0003723]	16141072; 12693553; 17242355; 21183079; 24129315	#N/A
Cep85l	#N/A	12040188; 19468303;	#N/A
Lrrc16a	#N/A	16452087; 19468303; 21183079;	#N/A
Gm608	protein dimerization activity [GO:0046983]	12040188; 15489334; 19468303;	#N/A
Maml3	transcription coactivator activity [GO:0003713]	19468303;	#N/A
8430427H17Rik	#N/A	10349636; 11042159; 11076861; 11217851; 12466851; 16141073; 19468303;	#N/A	Nol4l
0610030E20Rik	#N/A	16141072; 15489334	#N/A
Ccnjl	cyclin-dependent protein serine/threonine kinase regulator activity [GO:0016538]; protein kinase binding [GO:0019901]	16141072; 19468303; 15489334	#N/A
Eml6	microtubule binding [GO:0008017]	19468303; 16141072; 15489334	#N/A
Mbnl3	metal ion binding [GO:0046872]; RNA binding [GO:0003723]	12297108; 15489334	#N/A
Dusp18	MAP kinase tyrosine/serine/threonine phosphatase activity [GO:0017017]; phosphatase activity [GO:0016791]; protein tyrosine/serine/threonine phosphatase activity [GO:0008138]; protein tyrosine phosphatase activity [GO:0004725]	16141072; 19468303; 15489334; 18385140	#N/A
Zbed4	DNA binding [GO:0003677]; metal ion binding [GO:0046872]; protein dimerization activity [GO:0046983]	12693553; 16141072; 15489334; 19369242	#N/A
Btbd3	#N/A	19468303; 15489334; 24179155	#N/A
Raver2	RNA binding [GO:0003723]	19468303; 15489334; 16051233	#N/A
Prtg	cell-cell adhesion mediator activity [GO:0098632]; identical protein binding [GO:0042802]; signaling receptor activity [GO:0038023]	16881056; 16141072; 15489334	#N/A
Prr15	#N/A	10333519; 16141072; 12768423; 21183079	#N/A
Fam210b	#N/A	16141072; 19468303; 15489334; 21183079; 26968549	#N/A
Usp42	cysteine-type endopeptidase activity [GO:0004197]; thiol-dependent ubiquitin-specific protease activity [GO:0004843]	15489334; 16904385; 21183079	#N/A
Rhobtb1	GTPase activity [GO:0003924]; GTP binding [GO:0005525]; protein kinase binding [GO:0019901]	12426103; 16141072; 15489334;	#N/A
Ecel1	metal ion binding [GO:0046872]; metalloendopeptidase activity [GO:0004222]	10759559; 15489334; 10400672; 23261301	#N/A
Adamts9	endopeptidase activity [GO:0004175]; metalloendopeptidase activity [GO:0004222]; metallopeptidase activity [GO:0008237]; zinc ion binding [GO:0008270]	19468303;	#N/A
Zbtb5	DNA-binding transcription repressor activity, RNA polymerase II-specific [GO:0001227]; metal ion binding [GO:0046872]; RNA polymerase II regulatory region sequence-specific DNA binding [GO:0000977]	16141072; 14621295; 15489334	#N/A
Klf8	DNA binding [GO:0003677]; DNA-binding transcription factor activity, RNA polymerase II-specific [GO:0000981]; DNA-binding transcription repressor activity, RNA polymerase II-specific [GO:0001227]; metal ion binding [GO:0046872]; RNA polymerase II proximal promoter sequence-specific DNA binding [GO:0000978]; RNA polymerase II regulatory region sequence-specific DNA binding [GO:0000977]	16141072; 15489334	#N/A
Phtf2	DNA binding [GO:0003677]	16141072; 15489334; 21183079	#N/A
Zc3h12c	endonuclease activity [GO:0004519]; metal ion binding [GO:0046872]	19468303; 18178554; 21183079	#N/A
Elovl2	3-oxo-arachidoyl-CoA synthase activity [GO:0102336]; 3-oxo-cerotoyl-CoA synthase activity [GO:0102337]; 3-oxo-lignoceronyl-CoA synthase activity [GO:0102338]; fatty acid elongase activity [GO:0009922]; transferase activity, transferring acyl groups other than amino-acyl groups [GO:0016747]; very-long-chain 3-ketoacyl-CoA synthase activity [GO:0102756]	10791983; 16141072; 12371743; 21183079; 21106902	#N/A
Pigc	phosphatidylinositol N-acetylglucosaminyltransferase activity [GO:0017176]	16141072; 15489334	#N/A
Pigm	mannosyltransferase activity [GO:0000030]	16141072; 15489334	#N/A
Scamp2	#N/A	11050114; 15489334; 21183079	#N/A
Vps37b	calcium-dependent protein binding [GO:0048306]	16141072; 15489334; 21183079	#N/A
B3gnt7	acetylgalactosaminyltransferase activity [GO:0008376]; acetylglucosaminyltransferase activity [GO:0008375]; galactosyltransferase activity [GO:0008378]; N-acetyllactosaminide beta-1,3-N-acetylglucosaminyltransferase activity [GO:0008532]	12061784; 16141072; 15489334	#N/A
Gpr137b	#N/A	16141072; 15489334	#N/A
Pgr15l	G protein-coupled receptor activity [GO:0004930]; neuropeptide Y receptor activity [GO:0004983]	10349636; 11042159; 11076861; 11217851; 12466851; 12040188; 12679517; 16141073; 19468303;	#N/A
Ctdspl	metal ion binding [GO:0046872]; phosphoprotein phosphatase activity [GO:0004721]; RNA polymerase II CTD heptapeptide repeat phosphatase activity [GO:0008420]	19468303; 15489334	#N/A
Kcnk12	potassium ion leak channel activity [GO:0022841]	15489334; 19468303;	#N/A
Ylpm1	DNA-binding transcription repressor activity, RNA polymerase II-specific [GO:0001227]	10716735; 19468303; 15489334; 15511642	#N/A
Prrt4	#N/A	19468303; 15489334; 21183079	#N/A
Sft2d3	#N/A	16141072; 19468303; 21183079	#N/A
Tmem194b	#N/A	19468303;	#N/A
Kcnk10	potassium channel activity [GO:0005267]; potassium ion leak channel activity [GO:0022841]	19468303;	#N/A
Tmem121	#N/A	12204283; 15489334	#N/A
Elmsan1	DNA-binding transcription factor activity [GO:0003700]; transcription factor binding [GO:0008134]; transcription regulatory region DNA binding [GO:0044212]	19144319; 19468303; 21183079;	#N/A
Zfp174	DNA-binding transcription factor activity [GO:0003700]; metal ion binding [GO:0046872]; protein homodimerization activity [GO:0042803]; sequence-specific DNA binding [GO:0043565]; transcription regulatory region DNA binding [GO:0044212]	15489334; 19468303;	#N/A
Rnf165	ubiquitin protein ligase activity [GO:0061630]; zinc ion binding [GO:0008270]	19468303; 16141072; 23610558	#N/A
Ubox5	metal ion binding [GO:0046872]; ubiquitin protein ligase activity [GO:0061630]; ubiquitin protein ligase binding [GO:0031625]; ubiquitin-ubiquitin ligase activity [GO:0034450]	11274149; 15489334; 11435423; 15189447	#N/A
Zfp217	DNA-binding transcription repressor activity, RNA polymerase II-specific [GO:0001227]; RNA polymerase II proximal promoter sequence-specific DNA binding [GO:0000978]; transcription regulatory region DNA binding [GO:0044212]	10349636; 11042159; 11076861; 11217851; 12466851; 12040188; 15489334; 16141073; 19468303;	#N/A
Zfp362	nucleic acid binding [GO:0003676]	15489334; 19468303; 21183079;	#N/A
Zfp618	nucleic acid binding [GO:0003676]	19468303;	#N/A
Zfp768	DNA binding [GO:0003677]	19468303; 21183079;	#N/A
Lnx2	identical protein binding [GO:0042802]; metal ion binding [GO:0046872]; PDZ domain binding [GO:0030165]	11922143; 16141072; 19468303;	#N/A
Zbtb34	DNA binding [GO:0003677]; DNA-binding transcription repressor activity, RNA polymerase II-specific [GO:0001227]; RNA polymerase II regulatory region sequence-specific DNA binding [GO:0000977]	19468303; 21183079;	#N/A
Vwa5a	#N/A	14504409; 16141072; 15489334; 17947660; 21183079	#N/A
Dot1l	histone-lysine N-methyltransferase activity [GO:0018024]; histone methyltransferase activity [GO:0042054]; histone methyltransferase activity (H3-K79 specific) [GO:0031151]; transcription factor binding [GO:0008134]	19468303;	#N/A
Fam124a	#N/A	19468303;	#N/A
Papd4	#N/A	19468303;	#N/A
Qser1	#N/A	19468303; 21183079;	#N/A
Cdr1	#N/A	19468303;	#N/A
Fignl2	ATPase activity [GO:0016887]; ATP binding [GO:0005524]; microtubule-severing ATPase activity [GO:0008568]	19468303;	#N/A
Gm16515	#N/A	16141072; 19468303; 15489334; 10402672; 21183079	#N/A
Zfp280b	DNA binding [GO:0003677]; DNA-binding transcription factor activity [GO:0003700]	19468303;	#N/A
Zfp473	nucleic acid binding [GO:0003676]	19468303;	#N/A
Zfp568	nucleic acid binding [GO:0003676]	19468303;	#N/A
Fam222b	#N/A	16141072; 19468303; 15489334	#N/A
Fam43a	#N/A	16141072; 15489334	#N/A
Fam78a	#N/A	16141072; 21183079	#N/A
4933426M11Rik	#N/A	10349636; 11042159; 11076861; 11217851; 12466851; 16141073	#N/A	Susd6
Kcnk6	potassium channel activity [GO:0005267]; potassium ion leak channel activity [GO:0022841]	15489334	#N/A
Zfp516	#N/A	15489334	#N/A
Zim1	metal ion binding [GO:0046872]; nucleic acid binding [GO:0003676]	15489334	#N/A
Plagl2	DNA-binding transcription activator activity, RNA polymerase II-specific [GO:0001228]; sequence-specific DNA binding [GO:0043565]	10349636; 11042159; 11076861; 11217851; 12466851; 16141073	#N/A
Zfp52	nucleic acid binding [GO:0003676]	9630514	#N/A
9930013L23Rik	#N/A	15489334	#N/A	Cemip
C030023E24Rik	#N/A		#N/A	ncRNA
eGFPL10	#N/A	#N/A	#N/A
Nav2	heparin binding [GO:0008201]	15489334	#N/A
Tmem2	#N/A	10349636; 11042159; 11076861; 11217851; 12466851; 16141073	#N/A
Zfp281	#N/A	10349636; 11042159; 11076861; 11217851; 12466851; 16141073	#N/A
Zfp862	nucleic acid binding	14621295	#N/A	mKIAA0543
Zkscan17	#N/A	10349636; 11042159; 11076861; 11217851; 12466851; 16141073	#N/A
Adamts17	metalloendopeptidase activity [GO:0004222]; nucleic acid binding [GO:0003676]	19468303;
