# Supplementary material for: Molecular profile and response to energy deficit of leptin-receptor neurons in the lateral hypothalamus
Source: Sci Rep. 2022 Aug 4;12:13374. doi: 10.1038/s41598-022-16492-w (PMC9352899; doi:10.1038/s41598-022-16492-w)
Supplement: Supplementary file 5 — Supplementary Information 5. [file 41598_2022_16492_MOESM5_ESM.xlsx]

## Sheet: Sheet1
Sup. table 4 Results of differential expression analysis with DESeq2 between 3 fasted and 3 fed LepRLH samples. lfcSE: Standard error of log2FoldChange , padj: adjusted p value
	baseMean	log2FoldChange	lfcSE	stat	pvalue	padj
Rrad	129.035	-1.66924	0.234979	-7.10379	1.21378e-12	1.58775e-08
Fosl2	88.978	-1.8628	0.269212	-6.91944	4.53423e-12	2.96561e-08
Rgs4	1066.41	-0.711827	0.111772	-6.36854	1.90835e-10	8.32106e-07
Crem	174.881	-1.3647	0.235489	-5.79518	6.82463e-09	2.23182e-05
Fam46a	373.723	-0.731895	0.132585	-5.52021	3.386e-08	8.85846e-05
Fos	213.131	-0.947987	0.204371	-4.63857	3.50823e-06	0.00764853
Ubr3	3089.1	1.53196	0.346438	4.42204	9.77728e-06	0.0182709
Fam107a	672.143	1.01926	0.236923	4.30206	1.69216e-05	0.0245947
Ormdl1	27.0675	1.89869	0.440435	4.31094	1.62559e-05	0.0245947
Hdac5	564.614	-0.560015	0.13436	-4.16803	3.07241e-05	0.0401902
Rpl37	62.5443	1.33323	0.33151	4.02169	5.7781e-05	0.0687121
G530011O06Rik	17.3893	-2.44077	0.611964	-3.98842	6.65152e-05	0.0725072
Rpl37a	1035.92	0.630647	0.159353	3.95755	7.5722e-05	0.0761938
Phlda1	233.808	-0.722627	0.185573	-3.89403	9.85905e-05	0.0921188
Rbp4	22.3004	2.01815	0.528711	3.81711	0.000135024	0.11775
Igf2	384.142	-1.46375	0.385683	-3.79521	0.000147519	0.120606
Sorcs3	149.01	0.912308	0.241371	3.77969	0.000157021	0.120823
Tiparp	85.3088	0.914509	0.243541	3.75505	0.000173307	0.125946
Nfkbid	19.3851	-1.94739	0.522418	-3.72764	0.000193285	0.133071
Purg	100.747	-0.96562	0.264673	-3.64835	0.000263929	0.172623
Fam43a	110.404	0.830172	0.228587	3.63176	0.000281497	0.175346
2410006H16Rik	199.209	0.760309	0.21238	3.57994	0.000343673	0.19546
Irx3	41.5842	1.31992	0.367762	3.58907	0.000331862	0.19546
Ogdh	1347.71	-0.368551	0.104237	-3.53571	0.000406676	0.221655
Ptchd2	59.5709	0.996817	0.287122	3.47176	0.000517068	0.270551
Fezf2	33.6753	-2.1707	0.628186	-3.4555	0.000549267	0.276344
Cox11	119.279	0.74575	0.217772	3.42445	0.000616049	0.281432
Dnajb1	547.21	-0.630361	0.185247	-3.40282	0.00066695	0.281432
Ermn	222.194	-0.949816	0.277305	-3.42517	0.000614418	0.281432
Rnf121	10.1236	2.86944	0.84203	3.40777	0.000654972	0.281432
Slc18a2	37.4399	1.39224	0.4081	3.41151	0.000646031	0.281432
Hsph1	1673.24	-0.476976	0.140623	-3.39189	0.000694125	0.283745
AI836003	620.351	-0.627994	0.187197	-3.35473	0.000794433	0.288666
Acta2	54.6686	-2.09053	0.622169	-3.36007	0.000779219	0.288666
Cdc42ep1	100.266	-1.26478	0.375604	-3.36731	0.000759046	0.288666
Rps23	468.919	0.798653	0.237858	3.3577	0.000785951	0.288666
Irx6	19.2947	1.48122	0.4439	3.33684	0.000847381	0.2917
Rcc2	338.914	-0.664648	0.199129	-3.33778	0.000844511	0.2917
Akap7	481.102	0.618762	0.186339	3.32063	0.000898136	0.301244
Gabrg1	125.296	1.00587	0.305218	3.29558	0.0009822	0.321204
D8Ertd82e	194.707	-0.745522	0.228143	-3.26779	0.00108391	0.325493
Gadd45g	183.026	0.770558	0.235088	3.27775	0.00104639	0.325493
Lrrn3	87.4577	0.934978	0.286174	3.26717	0.00108628	0.325493
Vimp	74.8601	0.915138	0.280292	3.26495	0.00109485	0.325493
Cd24a	100.437	0.905598	0.279324	3.2421	0.00118651	0.332199
Tmed3	147.344	0.893416	0.275711	3.24041	0.00119359	0.332199
Wnt7b	59.0104	1.01865	0.314036	3.24372	0.00117979	0.332199
Pde1c	93.3923	-0.82705	0.257039	-3.2176	0.00129267	0.35228
Itih2	5.27519	-4.61585	1.45227	-3.17837	0.00148106	0.387474
Rprml	112.008	0.963207	0.302747	3.18155	0.00146487	0.387474
Irx5	47.7745	1.16346	0.369857	3.14569	0.00165696	0.41972
Psd3	391.95	0.614761	0.195556	3.14366	0.00166848	0.41972
Coq10b	82.0666	-0.762779	0.243986	-3.12632	0.00177007	0.424864
Ltbp1	5.27097	-4.35543	1.39416	-3.12405	0.00178378	0.424864
Stoml1	123.059	0.796298	0.254927	3.12363	0.00178637	0.424864
Aldh1a2	28.5076	-2.58541	0.829179	-3.11803	0.00182062	0.425276
Sept4	824.394	-0.623424	0.200432	-3.1104	0.00186833	0.428765
Arhgef3	133.546	0.66715	0.217091	3.07314	0.00211821	0.433845
Cyb561	119.652	1.00748	0.326707	3.08373	0.00204424	0.433845
Fosb	28.0766	-1.23861	0.404382	-3.06297	0.00219154	0.433845
H19	6.4938	-3.31625	1.08354	-3.06058	0.00220909	0.433845
Lyar	126.923	0.623298	0.20243	3.07908	0.0020764	0.433845
Nfil3	93.2544	-0.84534	0.276362	-3.05882	0.00222213	0.433845
Nr2f1	331.336	-0.570154	0.1863	-3.06041	0.00221032	0.433845
Nt5e	8.89159	2.10791	0.683193	3.08538	0.00203293	0.433845
Srrm1	521.092	0.453593	0.146748	3.09097	0.00199501	0.433845
Tac1	630.289	0.838746	0.271138	3.09343	0.00197859	0.433845
Btbd3	332.065	-0.512294	0.16916	-3.02845	0.0024581	0.446808
Etv5	172.296	-0.629041	0.207708	-3.02849	0.00245779	0.446808
Kctd8	99.1291	-0.716084	0.235217	-3.04435	0.00233184	0.446808
Serpina3n	178.354	0.909369	0.30029	3.0283	0.00245931	0.446808
Traf3ip2	14.9713	1.77428	0.585342	3.03119	0.00243592	0.446808
3110062M04Rik	26.8007	-1.14525	0.381349	-3.00316	0.00267193	0.448096
Kcnf1	38.098	1.22664	0.406914	3.01449	0.00257411	0.448096
Pax6	23.4444	-2.26924	0.753283	-3.01247	0.00259129	0.448096
Rps2	1281.83	0.632158	0.210104	3.00879	0.00262293	0.448096
Spry2	59.1794	-1.00436	0.334322	-3.00418	0.00266296	0.448096
Zic1	207.964	-1.07441	0.357525	-3.00513	0.00265467	0.448096
Gm11974	9.79719	2.29116	0.765696	2.99226	0.00276919	0.458528
Cdr2l	203.916	-0.604167	0.202971	-2.97662	0.00291443	0.475741
Sh3rf3	92.8796	-0.706242	0.237525	-2.97333	0.00294588	0.475741
Ccdc146	10.8682	3.11693	1.05132	2.96478	0.00302902	0.477381
Rbm28	184.513	0.596407	0.201084	2.96596	0.00301738	0.477381
Amigo2	135.17	0.936231	0.317158	2.95194	0.00315786	0.483279
Cpne9	155.659	-0.6606	0.224169	-2.94689	0.00320988	0.483279
Ddah1	938.787	-0.463743	0.157463	-2.9451	0.00322854	0.483279
Htra1	55.56	1.41126	0.48068	2.93597	0.00332506	0.483279
Kcnj5	9.79598	2.75983	0.938586	2.94042	0.0032777	0.483279
Leprot	76.8712	0.854559	0.290048	2.94627	0.00321636	0.483279
Ppp1cc	747.129	-0.546185	0.185815	-2.93939	0.00328855	0.483279
Tmem259	36.9996	1.23973	0.423119	2.92998	0.00338987	0.487285
Ube2e3	479.015	-0.546636	0.186927	-2.92434	0.00345193	0.490812
Rps20	823.029	0.533794	0.182885	2.91873	0.00351456	0.494344
Fam13c	142.842	-0.705296	0.242457	-2.90895	0.00362645	0.494819
Nr2f2	610.927	-0.388232	0.133481	-2.90852	0.00363142	0.494819
Rcan3	310.6	0.474708	0.163114	2.91029	0.00361094	0.494819
Gm13826	49.0682	0.808254	0.278908	2.89793	0.00375637	0.50186
Rxrg	156.38	0.573782	0.198017	2.89764	0.00375983	0.50186
Fam89a	5.52886	-3.98322	1.37664	-2.89343	0.00381065	0.503506
Chic1	407.406	-0.418584	0.145666	-2.87359	0.0040583	0.517991
Cplx1	2291.17	-0.46628	0.162857	-2.86313	0.00419476	0.517991
Faf2	124.346	0.578999	0.201042	2.88	0.00397681	0.517991
Gbx2	11.4553	-3.99073	1.38854	-2.87405	0.00405249	0.517991
Mum1l1	98.3227	0.774415	0.270306	2.86495	0.0041707	0.517991
Pex5	250.08	-0.712387	0.248734	-2.86405	0.00418259	0.517991
Zfp59	35.3571	1.05824	0.369636	2.86293	0.00419747	0.517991
Ddrgk1	163.561	0.806346	0.282064	2.85874	0.00425332	0.519979
Car2	496.124	-0.733594	0.258102	-2.84226	0.00447947	0.542011
Npy	316.669	0.993314	0.349802	2.83964	0.00451642	0.542011
Cox6a1	2558.19	-0.359938	0.12755	-2.82193	0.00477354	0.562547
Gng4	737.736	-0.400313	0.141728	-2.82452	0.00473512	0.562547
Nlgn1	130.101	0.643595	0.228428	2.8175	0.00483989	0.565273
Rxfp3	17.4977	1.42858	0.507776	2.81342	0.0049018	0.567438
Cish	38.2742	-1.07801	0.383797	-2.80879	0.00497277	0.570604
Klc2	992.181	-0.392157	0.140471	-2.79173	0.00524276	0.596353
Tcf7l2	242.371	-1.13735	0.408479	-2.78436	0.00536333	0.604808
Ddc	616.75	0.690514	0.249799	2.76428	0.00570483	0.6052
Erp29	552.611	0.717556	0.259101	2.76941	0.00561581	0.6052
Grem2	111.509	0.90669	0.32704	2.77241	0.00556426	0.6052
Lime1	33.7241	1.39124	0.503626	2.76245	0.00573693	0.6052
Prr15	10.2756	-1.52356	0.549214	-2.77407	0.00553603	0.6052
Rai14	9.39885	-1.99395	0.72137	-2.76411	0.00570776	0.6052
Rpl35a	2122.55	0.464247	0.167717	2.76803	0.00563955	0.6052
Sf3b1	723.559	0.64427	0.233144	2.7634	0.00572019	0.6052
Drosha	594.885	-0.368433	0.133676	-2.75617	0.00584825	0.60715
Gnl2	248.283	0.47805	0.173317	2.75823	0.00581145	0.60715
Crcp	196.367	0.545355	0.198245	2.75091	0.00594294	0.607341
Mbnl3	64.4101	-0.766991	0.278785	-2.75119	0.00593795	0.607341
Agrp	28.3048	2.09143	0.763943	2.73768	0.0061874	0.617842
Il6st	40.746	0.951475	0.347009	2.74193	0.00610789	0.617842
Ilk	250.92	-0.471616	0.172204	-2.7387	0.00616828	0.617842
Brca2	11.8945	2.04217	0.746684	2.73499	0.0062383	0.618206
Pak3	2816.65	-0.317238	0.116158	-2.7311	0.00631227	0.620833
Rabl2	107.028	-0.696617	0.255772	-2.72359	0.00645769	0.625726
Yeats2	828.787	0.540913	0.198473	2.72537	0.00642298	0.625726
Adcyap1	119.627	0.796253	0.293107	2.7166	0.00659564	0.632982
Pdrg1	402.877	0.632183	0.232885	2.71457	0.00663621	0.632982
Tmem42	33.5624	1.04501	0.385255	2.7125	0.00667774	0.632982
4933436C20Rik	13.3288	1.6505	0.609782	2.70671	0.00679536	0.636207
Fam213b	1027.81	0.580984	0.214827	2.70443	0.00684227	0.636207
Xrcc3	45.5945	0.956313	0.353708	2.70368	0.00685768	0.636207
Agtr1a	4.31508	3.35702	1.24497	2.69646	0.00700811	0.636618
En2	19.7117	-3.6701	1.36085	-2.69691	0.0069986	0.636618
Rps19	1197.23	0.500792	0.185694	2.69686	0.00699966	0.636618
Git1	1121.32	-0.39553	0.146944	-2.6917	0.0071088	0.641218
Tmem150c	110.362	0.596912	0.221945	2.68946	0.00715678	0.641218
Sh2b2	70.8417	-0.767926	0.286183	-2.68333	0.00728923	0.647574
Tdp1	65.4937	-0.825216	0.307731	-2.68162	0.00732673	0.647574
Clstn2	114.614	0.720978	0.270536	2.665	0.00769881	0.671388
Nnat	4352.14	0.53051	0.198928	2.66684	0.00765683	0.671388
Gata2	11.2197	-2.58192	0.972931	-2.65376	0.00796007	0.682825
Lix1l	42.7546	-1.01527	0.38274	-2.65264	0.00798657	0.682825
Vangl1	55.561	-0.918818	0.346157	-2.65434	0.00794646	0.682825
Aspa	36.2629	-1.35003	0.510548	-2.64427	0.00818661	0.685044
Plxdc2	54.8123	0.756163	0.285888	2.64496	0.00817011	0.685044
Six3os1	40.3545	-1.0727	0.405344	-2.6464	0.00813541	0.685044
Tmem184c	128.327	0.699251	0.264586	2.64282	0.00822199	0.685044
1700094D03Rik	33.6347	1.27954	0.507453	2.5215	0.0116857	0.71216
9530068E07Rik	117.802	0.76841	0.303159	2.53468	0.011255	0.71216
A430105I19Rik	8.7684	2.49214	0.968429	2.57338	0.010071	0.71216
AI597468	201.954	-0.498223	0.194452	-2.56219	0.0104015	0.71216
Adap2	3.69963	3.80813	1.4644	2.60047	0.00930954	0.71216
Adcy7	21.2302	1.3792	0.539936	2.55438	0.0106377	0.71216
Agk	152.869	-0.5173	0.202096	-2.55968	0.0104768	0.71216
Alcam	316.997	0.580407	0.230679	2.51608	0.0118668	0.71216
Angel2	127.665	0.54136	0.213388	2.53698	0.0111813	0.71216
Aph1a	103.358	0.604594	0.23662	2.55512	0.010615	0.71216
Apmap	108.28	0.743389	0.295255	2.51778	0.0118096	0.71216
Asb4	924.356	-0.389384	0.15605	-2.49524	0.0125871	0.71216
B3galt6	37.3763	0.94066	0.36357	2.58729	0.00967353	0.71216
Bhlha9	10.1706	1.67294	0.652192	2.5651	0.0103146	0.71216
Bloc1s2a	64.9064	0.711662	0.285031	2.49679	0.0125324	0.71216
Car5b	4.2172	-3.75776	1.43093	-2.6261	0.00863687	0.71216
Cbx4	309.367	-0.43166	0.171432	-2.51797	0.0118032	0.71216
Ccdc136	641.107	-0.473482	0.184155	-2.5711	0.0101377	0.71216
Dkk2	8.8606	5.37722	2.08373	2.58058	0.00986338	0.71216
Dnajc10	98.761	0.69165	0.271682	2.54581	0.0109024	0.71216
Ecsit	404.07	-0.43689	0.169871	-2.57189	0.0101146	0.71216
Epas1	180.865	-0.735469	0.280537	-2.62165	0.0087505	0.71216
Erp44	66.605	0.760974	0.298453	2.54973	0.0107807	0.71216
Ets2	317.502	0.422936	0.169952	2.48857	0.0128259	0.71216
Fam175a	11.3541	1.50047	0.597792	2.51002	0.0120726	0.71216
Fam183b	124.255	0.769084	0.294155	2.61455	0.00893444	0.71216
Fkbp2	439.506	0.684943	0.268584	2.5502	0.0107662	0.71216
Fkbp5	57.9556	0.796454	0.316853	2.51364	0.0119492	0.71216
Fkrp	131.937	0.646536	0.258566	2.50047	0.0124028	0.71216
Gpr37	72.358	-0.915809	0.352197	-2.60028	0.00931481	0.71216
Gpr88	22.6246	1.15432	0.454742	2.5384	0.011136	0.71216
Haus1	24.624	1.14894	0.448103	2.56402	0.0103468	0.71216
Hbegf	60.9892	0.754754	0.301377	2.50435	0.0122676	0.71216
Hnrnpd	657.368	0.337352	0.131059	2.57404	0.0100519	0.71216
Hspb8	172.908	-0.769436	0.299997	-2.56481	0.0103232	0.71216
Incenp	39.7124	-0.84579	0.335076	-2.52418	0.011597	0.71216
Lef1	47.8124	-1.02405	0.407608	-2.51234	0.0119934	0.71216
Lhx8	3.99334	-3.71023	1.48625	-2.49637	0.0125473	0.71216
Magee2	78.0876	0.702258	0.269213	2.60856	0.00909246	0.71216
Mak	16.3642	1.20833	0.475594	2.54067	0.011064	0.71216
Mctp1	88.8055	0.718802	0.274377	2.61976	0.0087992	0.71216
Mgp	57.5374	-1.42237	0.562042	-2.53072	0.0113828	0.71216
Mylk	29.7013	-1.31155	0.517564	-2.53407	0.0112745	0.71216
N4bp2l1	366.055	-0.390569	0.156022	-2.50329	0.0123045	0.71216
Naaa	38.3309	1.08442	0.421977	2.56985	0.0101744	0.71216
Nab1	122.647	-0.600502	0.235957	-2.54496	0.010929	0.71216
Nalcn	83.4218	0.850425	0.332588	2.55699	0.0105582	0.71216
Nfe2l3	5.08414	-3.00904	1.2081	-2.49072	0.0127486	0.71216
Nfkbia	305.035	0.671592	0.264908	2.53519	0.0112386	0.71216
Osbp2	98.8412	-0.569374	0.228306	-2.49391	0.0126346	0.71216
Osbpl8	219.262	-0.414886	0.166677	-2.48916	0.0128046	0.71216
Pdp1	277.578	-0.423145	0.163002	-2.59595	0.00943287	0.71216
Pfkl	339.392	-0.469135	0.183051	-2.56287	0.0103812	0.71216
Pitx1	15.541	-4.68296	1.83757	-2.54845	0.0108202	0.71216
Plekho2	42.6533	-1.16688	0.452581	-2.57827	0.00992959	0.71216
Poc5	47.3914	-0.793331	0.31332	-2.53202	0.0113409	0.71216
Ptgds	2748.22	-0.705168	0.270868	-2.60336	0.00923136	0.71216
Rhoj	28.9806	1.09488	0.436916	2.50592	0.0122132	0.71216
Rpl10a	482.735	0.531981	0.208241	2.55465	0.0106296	0.71216
Rpl17	1717.6	0.557493	0.220972	2.52291	0.0116387	0.71216
Rps17	58.0107	0.777299	0.305088	2.54778	0.010841	0.71216
Rps3	1945.61	0.471247	0.180283	2.61394	0.00895059	0.71216
Slc25a25	290.174	-0.363171	0.142011	-2.55734	0.0105477	0.71216
Slc7a3	72.2915	0.790634	0.317486	2.49029	0.0127638	0.71216
Snhg8	257.469	0.805123	0.309725	2.59948	0.00933653	0.71216
Snn	271.362	0.482605	0.185202	2.60583	0.00916528	0.71216
Spns1	55.9019	0.901199	0.348097	2.58893	0.00962745	0.71216
St8sia1	59.4033	0.738933	0.283996	2.60192	0.00927047	0.71216
Tm4sf1	10.0261	-2.66225	1.07006	-2.48794	0.0128484	0.71216
Tmco1	97.5358	0.680133	0.271834	2.50201	0.0123489	0.71216
Tmem67	13.1475	1.63099	0.635344	2.5671	0.0102552	0.71216
Tmem87b	93.4626	0.598406	0.239091	2.50284	0.01232	0.71216
Tmem97	43.4693	0.864995	0.342702	2.52405	0.0116013	0.71216
Tmtc4	41.4066	0.989063	0.378589	2.6125	0.00898829	0.71216
Tprkb	162.317	0.565053	0.222082	2.54435	0.0109482	0.71216
Tshz2	156.387	0.631762	0.251458	2.51239	0.0119916	0.71216
Tspan13	253.628	0.560732	0.22362	2.50752	0.0121581	0.71216
Txnrd3	53.5757	0.725614	0.278449	2.60591	0.00916293	0.71216
Usp27x	165.082	0.44755	0.172489	2.59465	0.00946869	0.71216
Tsc22d1	2725.33	-0.310261	0.124824	-2.4856	0.0129335	0.713853
2700094K13Rik	171.038	0.611282	0.246987	2.47495	0.0133254	0.717922
Ankrd54	185.632	-0.596964	0.241333	-2.47361	0.0133755	0.717922
Dnahc1	65.9383	0.792163	0.321675	2.46262	0.0137928	0.717922
Fopnl	167.349	0.463698	0.187754	2.46972	0.013522	0.717922
Gria2	516.819	0.619091	0.250661	2.46983	0.0135177	0.717922
Junb	132.171	-0.49859	0.200906	-2.48171	0.0130754	0.717922
Ldlrap1	11.9913	-1.9049	0.773455	-2.46285	0.0137839	0.717922
Pon2	31.3571	1.17941	0.477482	2.47006	0.0135091	0.717922
Rgs5	19.4521	-1.74637	0.706441	-2.47207	0.0134333	0.717922
Tmed4	135.942	0.707434	0.285922	2.47422	0.0133529	0.717922
Tnfaip8	21.3582	-1.82638	0.741937	-2.46164	0.0138305	0.717922
Tpm4	168.557	-0.572316	0.231979	-2.46711	0.013621	0.717922
Tspan7	724.82	0.663888	0.268126	2.47603	0.0132854	0.717922
Uaca	12.9267	-1.94239	0.788097	-2.46466	0.0137143	0.717922
Xpo6	301.28	-0.414933	0.168118	-2.46811	0.013583	0.717922
Aif1	14.0931	-3.26143	1.32812	-2.45568	0.014062	0.721352
Col6a2	4.56194	-3.64334	1.48337	-2.45612	0.0140447	0.721352
Gpr12	34.6266	1.01205	0.411803	2.45762	0.0139863	0.721352
Agtrap	34.8745	0.869993	0.355058	2.45029	0.0142743	0.721543
Csnk1g1	220.985	-0.435072	0.17748	-2.45138	0.014231	0.721543
Lyrm5	100.257	0.686032	0.280015	2.44998	0.0142863	0.721543
Rcn2	154.87	0.652363	0.266212	2.45054	0.0142641	0.721543
Fhod1	16.0591	-1.31983	0.539133	-2.44807	0.0143624	0.722595
Ankrd42	25.9191	-0.906516	0.37057	-2.44628	0.014434	0.723415
Vegfc	5.35277	-2.3061	0.943808	-2.4434	0.0145496	0.726424
Api5	484.191	-0.467142	0.191325	-2.44161	0.0146218	0.726857
Cspg4	180.893	0.731944	0.300251	2.43777	0.014778	0.726857
Erlec1	157.28	0.715454	0.293777	2.43536	0.0148768	0.726857
Erlin2	55.6385	0.71268	0.292921	2.43301	0.0149739	0.726857
Kat7	467.342	-0.337703	0.138401	-2.44004	0.0146858	0.726857
Sec14l3	18.2414	1.43725	0.590564	2.43368	0.014946	0.726857
Slc17a7	28.6997	-5.55099	2.28042	-2.4342	0.0149247	0.726857
Tmco3	48.9461	0.789338	0.324521	2.43231	0.0150028	0.726857
Acap3	252.63	-0.642875	0.26524	-2.42375	0.0153613	0.733664
Fkbp11	12.3754	1.4407	0.595194	2.42055	0.0154971	0.733664
Ly6h	1072.17	0.681539	0.281209	2.4236	0.0153674	0.733664
Parva	376.398	-0.562005	0.232396	-2.41831	0.0155928	0.733664
Phf17	406.713	-0.575863	0.23805	-2.41909	0.0155595	0.733664
Sema5a	217.236	0.414783	0.171419	2.4197	0.0155333	0.733664
Slc6a13	15.3627	-2.03993	0.84277	-2.42051	0.0154988	0.733664
Xk	37.4699	0.86712	0.358756	2.41702	0.0156481	0.733664
Zfp612	440.199	0.465189	0.191792	2.42548	0.015288	0.733664
Bfsp2	31.1199	-1.64349	0.68035	-2.41566	0.0157069	0.733791
Ngfr	23.022	1.19667	0.495799	2.41362	0.0157948	0.735273
Cnp	1807.99	-0.452543	0.187607	-2.41219	0.0158569	0.735544
Armcx6	69.4206	0.851946	0.354315	2.40449	0.0161952	0.736574
Axl	17.5616	-2.14375	0.891489	-2.40469	0.0161863	0.736574
Chordc1	385.453	-0.379803	0.158068	-2.40278	0.016271	0.736574
Nkap	163.841	0.518013	0.215138	2.40782	0.0160482	0.736574
Plekha8	74.7011	-0.744043	0.308996	-2.40794	0.016043	0.736574
Plk5	60.679	-0.878508	0.365629	-2.40273	0.0162732	0.736574
Zbtb40	30.8581	-1.01515	0.421727	-2.40712	0.0160789	0.736574
Diap3	41.2927	-0.829355	0.345533	-2.40022	0.0163853	0.739088
1110046J04Rik	11.322	-1.60739	0.69846	-2.30134	0.0213725	0.739944
1700001C02Rik	9.21481	2.81651	1.23706	2.27679	0.0227988	0.739944
1700084E18Rik	4.27422	-2.9442	1.24271	-2.36918	0.0178278	0.739944
2610524H06Rik	52.4538	0.803397	0.34469	2.33079	0.0197647	0.739944
4930427A07Rik	4.8669	2.32763	1.02132	2.27904	0.0226648	0.739944
4930520O04Rik	7.65933	2.04388	0.897802	2.27653	0.0228141	0.739944
5330417C22Rik	37.0406	0.804188	0.34733	2.31534	0.0205943	0.739944
5430405H02Rik	37.9741	0.875848	0.380821	2.29989	0.0214543	0.739944
9130023H24Rik	13.8292	1.51017	0.655219	2.30483	0.021176	0.739944
A230073K19Rik	3.76109	3.23899	1.39171	2.32735	0.0199464	0.739944
A630089N07Rik	79.7143	0.895345	0.392299	2.2823	0.0224715	0.739944
Abca5	41.1335	0.838085	0.368083	2.27689	0.0227929	0.739944
Acpl2	58.592	0.628638	0.26535	2.36909	0.0178321	0.739944
Adam11	134.044	0.484322	0.202536	2.39129	0.0167892	0.739944
Amfr	103.37	0.673496	0.285558	2.35852	0.0183477	0.739944
Anxa3	11.0512	-2.38187	1.04948	-2.26956	0.0232341	0.739944
Apba3	44.8482	-0.96767	0.429009	-2.2556	0.0240959	0.739944
Apoc3	35.8646	0.833213	0.352802	2.3617	0.0181912	0.739944
Astn2	54.1419	0.722513	0.308007	2.34576	0.0189881	0.739944
B3gat1	204.39	0.478586	0.204005	2.34596	0.0189783	0.739944
Bcap29	94.3262	0.725992	0.315563	2.30062	0.021413	0.739944
C920006O11Rik	20.4255	1.07859	0.477535	2.25866	0.0239045	0.739944
Cadm4	145.609	0.48616	0.209965	2.31544	0.0205891	0.739944
Cdc25b	16.3974	-1.18416	0.521511	-2.27063	0.0231695	0.739944
Cdc27	379.354	-0.520733	0.224382	-2.32074	0.0203006	0.739944
Cdc42ep2	107.03	-0.66979	0.292893	-2.28681	0.0222072	0.739944
Cnpy2	154.501	0.54916	0.243053	2.25942	0.023857	0.739944
Cntn4	51.3416	0.819025	0.349826	2.34124	0.01922	0.739944
Crabp1	200.584	0.81131	0.35522	2.28397	0.0223736	0.739944
Crhbp	75.405	0.651693	0.272024	2.39571	0.0165881	0.739944
Cryab	1029.66	-0.647684	0.278507	-2.32556	0.0200422	0.739944
Ctr9	212.918	0.437422	0.188259	2.32352	0.0201512	0.739944
Dbpht2	150.805	0.474753	0.207157	2.29176	0.0219198	0.739944
Dffa	189.588	-0.4133	0.179767	-2.29909	0.0214997	0.739944
Dtx4	219.82	-0.417289	0.175437	-2.37857	0.0173801	0.739944
Dusp14	132.636	-0.656042	0.273854	-2.3956	0.0165934	0.739944
Dynll1	2173.82	-0.387504	0.162603	-2.38313	0.017166	0.739944
Efnb2	55.4074	0.639047	0.283681	2.2527	0.0242782	0.739944
Egflam	7.63177	1.96172	0.820187	2.3918	0.0167661	0.739944
Epb4.1l4a	163.325	-0.476727	0.201546	-2.36535	0.0180132	0.739944
Ercc4	145.412	-0.505103	0.221941	-2.27584	0.0228555	0.739944
Ercc5	92.5379	0.616094	0.269071	2.28971	0.0220383	0.739944
Fam118a	82.8744	0.58342	0.254758	2.2901	0.0220155	0.739944
Fam65a	328.357	-0.369406	0.154837	-2.38576	0.0170436	0.739944
Fam98a	135.898	-0.521108	0.229042	-2.27516	0.0228963	0.739944
Fbxo2	694.899	-0.445157	0.187497	-2.37421	0.0175867	0.739944
Flna	15.3661	-1.23462	0.547978	-2.25305	0.0242559	0.739944
Fnbp4	106.492	0.58784	0.252424	2.32878	0.0198707	0.739944
Foxa1	28.3101	0.978579	0.434531	2.25204	0.0243199	0.739944
Fut10	12.6012	1.77359	0.748609	2.36918	0.0178277	0.739944
Gcnt4	3.66213	-3.49203	1.46148	-2.38938	0.016877	0.739944
Ginm1	46.868	0.691772	0.305834	2.26192	0.0237022	0.739944
Gins1	7.62238	2.61465	1.13234	2.30907	0.0209394	0.739944
Gng2	1063.96	0.296546	0.125977	2.35398	0.0185738	0.739944
Gnptg	115.435	0.663431	0.287516	2.30746	0.0210295	0.739944
Gpr116	9.9929	2.08307	0.91115	2.2862	0.0222427	0.739944
Gramd3	65.8444	-0.842865	0.372393	-2.26337	0.0236126	0.739944
Hcn1	103.853	0.553504	0.238504	2.32074	0.020301	0.739944
Hic1	43.3289	-0.814217	0.359809	-2.26291	0.0236411	0.739944
Hmg20b	55.7214	0.72722	0.310515	2.34198	0.0191817	0.739944
Hoga1	16.4687	1.17521	0.521857	2.25198	0.0243235	0.739944
Htr1d	9.30242	-1.87239	0.824643	-2.27055	0.0231741	0.739944
Ier5	51.8013	-0.828954	0.366819	-2.25984	0.023831	0.739944
Ifit1	17.6052	-1.62677	0.702503	-2.31568	0.0205756	0.739944
Ivd	251.362	-0.475136	0.206622	-2.29954	0.0214741	0.739944
Kcna5	35.9131	0.805704	0.346112	2.32787	0.0199191	0.739944
Lgals3bp	62.2601	0.690333	0.291067	2.37173	0.0177051	0.739944
Lrp11	171.838	0.586053	0.258869	2.26389	0.0235806	0.739944
Ly86	11.0858	-3.20654	1.40431	-2.28336	0.0224092	0.739944
Man2b2	4.88465	2.68446	1.16384	2.30655	0.02108	0.739944
Map2k6	10.9506	1.64754	0.718095	2.29433	0.0217718	0.739944
Map4k1	3.88059	3.03739	1.27693	2.37866	0.0173759	0.739944
Mapk14	326.15	-0.417297	0.176708	-2.3615	0.0182012	0.739944
Meis2	111.355	-0.687184	0.297826	-2.30733	0.0210364	0.739944
Mob3a	209.293	-0.491026	0.215142	-2.28233	0.02247	0.739944
Mob3c	27.2051	0.947426	0.413199	2.2929	0.0218537	0.739944
Mre11a	5.80254	-2.31801	0.966773	-2.39768	0.0164994	0.739944
Mtmr4	243.845	-0.415517	0.1835	-2.2644	0.0235493	0.739944
Mtmr6	487.929	-0.304865	0.133218	-2.28847	0.02211	0.739944
Mxd1	127.061	-0.622716	0.266302	-2.33838	0.0193676	0.739944
Naa50	412.869	-0.361109	0.152852	-2.36248	0.0181532	0.739944
Nanp	189.852	-0.469815	0.207171	-2.26776	0.0233438	0.739944
Ncoa5	306.341	-0.573482	0.241039	-2.37921	0.0173496	0.739944
Nexn	29.1219	-1.18583	0.505274	-2.3469	0.0189305	0.739944
Nova2	886.155	-0.388058	0.16808	-2.30876	0.0209567	0.739944
Nphp1	93.4304	-0.580507	0.249754	-2.32432	0.0201085	0.739944
Npy2r	79.4369	0.86042	0.375746	2.2899	0.0220272	0.739944
Oaz1	1053.64	0.458859	0.195551	2.34649	0.0189509	0.739944
Osbpl1a	432.599	-0.384274	0.163626	-2.34848	0.01885	0.739944
Pank4	32.7433	-1.18335	0.524041	-2.25813	0.0239376	0.739944
Parg	127.452	-0.495357	0.209799	-2.36111	0.0182204	0.739944
Pde6d	437.136	-0.535374	0.235233	-2.27593	0.0228504	0.739944
Pik3ip1	100.083	0.707941	0.31224	2.2673	0.0233722	0.739944
Plekha5	86.4845	-0.636416	0.273205	-2.32944	0.0198357	0.739944
Pnpla7	12.9996	2.10495	0.903829	2.32892	0.0198633	0.739944
Prdm16	298.21	-0.418916	0.179487	-2.33397	0.0195975	0.739944
Ptprt	38.7967	0.950515	0.404658	2.34893	0.0188273	0.739944
Rab3gap1	310.994	0.398442	0.173195	2.30054	0.0214179	0.739944
Rcn3	6.68126	-3.5078	1.55585	-2.25459	0.0241593	0.739944
Rgs8	494.15	-0.49398	0.209824	-2.35425	0.0185599	0.739944
Rhoc	80.7825	-0.693755	0.307328	-2.25738	0.0239846	0.739944
Rhot2	170.873	-0.430183	0.183743	-2.34122	0.0192209	0.739944
Ric3	82.4376	0.717914	0.304163	2.3603	0.0182603	0.739944
Rlbp1	28.8851	-1.22642	0.533335	-2.29953	0.021475	0.739944
Rnf215	49.9314	0.707266	0.31177	2.26855	0.0232955	0.739944
Rnf32	12.1204	-1.30627	0.567069	-2.30355	0.0212479	0.739944
Rph3a	1776.92	-0.32338	0.142001	-2.2773	0.0227681	0.739944
Rpl32	226.488	0.491182	0.21417	2.29342	0.0218239	0.739944
Rpl38	2444.32	0.406636	0.172858	2.35243	0.018651	0.739944
Rpl7a	625	0.432742	0.183548	2.35765	0.0183912	0.739944
Safb2	266.876	-0.449367	0.189442	-2.37206	0.0176894	0.739944
Scn3a	297.55	0.540237	0.230155	2.34728	0.0189112	0.739944
Six3	679.618	-0.373833	0.157443	-2.37439	0.0175778	0.739944
Slc16a3	10.2449	1.62788	0.715202	2.27611	0.0228392	0.739944
Slc1a1	100.499	0.63936	0.276859	2.30934	0.0209249	0.739944
Slc22a6	5.60484	-3.4182	1.47879	-2.31148	0.0208064	0.739944
Slc6a6	193.668	0.655776	0.290458	2.25773	0.0239627	0.739944
Slitrk1	114.115	0.580118	0.244643	2.37128	0.0177265	0.739944
Sntg2	10.2753	1.65181	0.703924	2.34658	0.0189467	0.739944
Sox2	482.932	-0.5235	0.223397	-2.34336	0.0191108	0.739944
Spns2	106.064	0.560047	0.245996	2.27665	0.0228072	0.739944
Spock1	184.682	0.581227	0.254738	2.28167	0.022509	0.739944
Srsf5	450.129	0.694006	0.303879	2.28382	0.0223821	0.739944
Stat1	39.9871	0.75086	0.329465	2.27903	0.0226653	0.739944
Susd2	114.705	0.568478	0.24638	2.30732	0.0210368	0.739944
Tmem179	573.4	0.62941	0.269551	2.33503	0.0195416	0.739944
Tmem234	72.4982	0.718917	0.303335	2.37004	0.0177862	0.739944
Tmem38a	201.025	0.48531	0.20518	2.36528	0.0180163	0.739944
Traip	75.4593	0.74231	0.312591	2.3747	0.0175631	0.739944
Trf	333.282	-0.63457	0.272402	-2.32953	0.0198308	0.739944
Trim30d	4.93391	-2.85032	1.25369	-2.27355	0.0229931	0.739944
Ttc25	13.0703	1.36009	0.603308	2.25438	0.0241721	0.739944
Tvp23b	76.5265	0.615877	0.26798	2.29822	0.021549	0.739944
Vamp1	1353.96	-0.390658	0.166192	-2.35064	0.0187409	0.739944
Vcan	9.49833	1.96687	0.858748	2.29039	0.0219987	0.739944
Wnk2	166.044	-0.494616	0.216255	-2.28719	0.0221849	0.739944
Xpo7	347.568	-0.378053	0.166389	-2.2721	0.0230803	0.739944
Ythdf1	241.11	-0.463211	0.20559	-2.25308	0.0242538	0.739944
Zbtb16	32.138	0.96053	0.405746	2.36732	0.0179175	0.739944
Zfp664	473.381	-0.373926	0.163168	-2.29166	0.0219253	0.739944
Armc9	74.7761	0.564512	0.251368	2.24576	0.0247195	0.743347
Dll3	20.0091	-1.06956	0.476155	-2.24624	0.0246885	0.743347
Ebag9	53.2553	0.648524	0.288372	2.24892	0.0245178	0.743347
Gsg1l	58.1171	0.846743	0.376926	2.24644	0.0246757	0.743347
Rasgrp3	49.1404	-1.03921	0.462599	-2.24647	0.0246742	0.743347
Armcx2	242.515	-0.49872	0.222168	-2.24479	0.0247815	0.743352
Ccng1	152.215	0.46698	0.208103	2.24399	0.0248333	0.743352
Atp1a1	317.928	0.623445	0.278	2.24261	0.0249222	0.744309
Adck3	42.6455	0.774981	0.346041	2.23956	0.0251194	0.747226
Ttc12	9.90963	1.94296	0.86765	2.23933	0.0251341	0.747226
Aldh1l1	40.2548	-0.939143	0.419994	-2.23608	0.0253463	0.748078
Nbr1	347.161	-0.443478	0.198162	-2.23796	0.0252238	0.748078
Pafah1b3	743.598	-0.49656	0.222355	-2.23319	0.0255365	0.748078
Paip2b	420.999	0.34876	0.156108	2.23409	0.025477	0.748078
Parm1	167.363	0.634246	0.28406	2.23279	0.0255631	0.748078
Qrfp	9.02616	3.03452	1.35721	2.23584	0.025362	0.748078
Usp10	499.225	-0.373057	0.167012	-2.23371	0.0255021	0.748078
Pnp	115.969	-0.530691	0.237774	-2.23191	0.0256207	0.748091
Cacng5	46.0792	0.879435	0.395023	2.22629	0.0259948	0.748333
Casd1	134.75	0.684471	0.306824	2.23083	0.0256926	0.748333
Efnb1	61.2538	0.621234	0.278875	2.22765	0.0259041	0.748333
Ethe1	212.053	-0.461649	0.207493	-2.22489	0.0260889	0.748333
Meg3	2186.08	0.751211	0.3376	2.22515	0.0260711	0.748333
Micu2	200.851	-0.364314	0.163765	-2.22461	0.0261073	0.748333
Ptk2	113.415	-0.565101	0.254084	-2.22407	0.0261439	0.748333
Wipf2	1653.77	-0.36906	0.165825	-2.22561	0.0260406	0.748333
Wrnip1	223.328	-0.515387	0.231522	-2.22609	0.0260084	0.748333
Atg2b	153.196	0.465614	0.20968	2.22059	0.0263787	0.751764
H2-Aa	16.7261	-1.84381	0.830314	-2.22062	0.0263767	0.751764
Snhg7	31.0838	0.835454	0.377175	2.21503	0.0267581	0.760919
Rundc1	215.282	-0.386942	0.174757	-2.21418	0.0268166	0.76093
Mycn	29.155	-0.880269	0.398005	-2.2117	0.0269874	0.764118
1700096K18Rik	14.4037	-1.34245	0.60782	-2.20863	0.0272001	0.767228
Dcaf7	516.916	0.325786	0.147688	2.20591	0.0273905	0.767228
Gm6654	52.7858	0.816549	0.369956	2.20715	0.0273035	0.767228
Tbc1d20	42.0025	-0.705693	0.319861	-2.20625	0.0273666	0.767228
Tmed9	328.02	0.484435	0.219362	2.20838	0.0272179	0.767228
Mast2	272.431	-0.391602	0.177654	-2.20429	0.027504	0.768759
Sdf2	214.724	0.697668	0.316642	2.20334	0.027571	0.768989
1700021K19Rik	292.914	-0.373677	0.169997	-2.19814	0.0279389	0.772661
Aaas	83.0023	-0.786953	0.357946	-2.19852	0.027912	0.772661
Aptx	151.343	0.438005	0.199236	2.19842	0.027919	0.772661
Dmd	147.903	0.499377	0.227091	2.19902	0.0278766	0.772661
Wfs1	102.83	0.781195	0.355908	2.19494	0.0281682	0.777359
Aldh1a1	110.591	-0.903847	0.412013	-2.19373	0.0282546	0.778101
Dlx1as	42.3138	-0.703487	0.320896	-2.19226	0.0283609	0.778523
Tnfrsf21	157.467	0.548603	0.25029	2.19187	0.0283889	0.778523
2010012O05Rik	264.586	0.360897	0.165522	2.18036	0.0292311	0.78166
BC004004	181.73	0.703079	0.322858	2.17767	0.0294304	0.78166
Bfar	100.625	0.592127	0.270715	2.18727	0.0287225	0.78166
Cdh7	7.08155	2.02009	0.925743	2.18213	0.0291	0.78166
Eomes	8.88468	-2.32741	1.06895	-2.17728	0.0294594	0.78166
Gm20939	22.1952	0.895525	0.40903	2.18939	0.0285688	0.78166
Irf9	56.0443	-0.627699	0.28727	-2.18505	0.028885	0.78166
Kcnj4	31.7631	0.857646	0.392113	2.18724	0.028725	0.78166
Mcm4	19.2504	0.957751	0.438796	2.18268	0.0290596	0.78166
Samd9l	10.1207	-2.09435	0.960498	-2.18048	0.0292218	0.78166
Sdc2	197.296	0.506995	0.232343	2.18209	0.0291026	0.78166
Sema6c	70.3858	0.618438	0.283954	2.17795	0.0294096	0.78166
Slc43a2	137.685	0.555333	0.254089	2.18558	0.0288462	0.78166
Tmtc1	192.024	0.477812	0.219223	2.17957	0.0292892	0.78166
Vezf1	422.682	-0.349708	0.16038	-2.18049	0.0292212	0.78166
Zbtb18	200.986	-0.897447	0.41141	-2.1814	0.0291542	0.78166
Kcnd3	82.6129	0.592125	0.272097	2.17615	0.0295437	0.782309
Nenf	376.591	0.532728	0.24506	2.17386	0.0297155	0.78527
Arhgap36	292.015	0.429771	0.19779	2.17286	0.0297908	0.78562
Gpt	9.54204	2.27842	1.04895	2.17209	0.0298489	0.78562
Opalin	135.082	-0.78466	0.361415	-2.17108	0.0299254	0.786053
5930430L01Rik	15.2248	1.19307	0.550293	2.16807	0.0301537	0.786926
Clcn3	449.501	0.530808	0.245076	2.16589	0.0303196	0.786926
Etv1	249.502	-0.73094	0.3374	-2.16639	0.0302813	0.786926
Psg16	6.7421	1.80771	0.833436	2.16899	0.0300835	0.786926
Snhg1	78.5521	0.642065	0.296329	2.16673	0.0302556	0.786926
Tmem117	11.1054	1.27889	0.590365	2.16627	0.0302907	0.786926
B230209E15Rik	1893.39	-0.293858	0.135881	-2.16262	0.0305706	0.787207
Grpel1	584.512	-0.363756	0.168263	-2.16183	0.0306313	0.787207
Hid1	512.335	-0.395406	0.182708	-2.16414	0.0304534	0.787207
Rbm4b	77.9793	-0.606848	0.280686	-2.16201	0.030617	0.787207
Rgs7	505.416	-0.456629	0.211094	-2.16315	0.0305295	0.787207
Arhgap17	20.4845	-1.01779	0.471781	-2.15733	0.0309796	0.790588
Ehd2	5.99906	-2.64608	1.22735	-2.15593	0.0310888	0.790588
Fam211b	212.192	0.399926	0.185349	2.15769	0.0309517	0.790588
Smap2	1015.06	-0.29401	0.136337	-2.1565	0.0310449	0.790588
Trappc11	77.608	0.599944	0.278336	2.15546	0.0311255	0.790588
Ythdc2	58.8449	0.558691	0.259035	2.15681	0.0310203	0.790588
F2r	56.1095	0.914587	0.425319	2.15035	0.0315272	0.797897
Nqo1	9.30753	1.79063	0.832753	2.15025	0.0315353	0.797897
Agpat1	58.6786	0.604164	0.281493	2.14628	0.0318504	0.801222
Cited2	144.786	-0.589448	0.274512	-2.14726	0.0317727	0.801222
Ifitm3	55.8321	-1.3114	0.610926	-2.14658	0.0318268	0.801222
Cacng2	480.516	0.396632	0.185762	2.13516	0.0327482	0.802209
Calml4	6.93192	-2.92472	1.36744	-2.13883	0.0324494	0.802209
Cog4	178.086	-0.471818	0.220887	-2.13602	0.032678	0.802209
Frrs1l	522.898	0.396756	0.185389	2.14013	0.0323444	0.802209
Hmgn5	305.004	-0.457094	0.213316	-2.14281	0.0321287	0.802209
Lactb2	4.61485	-3.04628	1.42073	-2.14417	0.0320193	0.802209
Ltbr	23.431	-1.00061	0.468205	-2.13711	0.0325891	0.802209
Patl1	156.126	-0.645848	0.3019	-2.13928	0.032413	0.802209
Pspc1	132.509	-0.448689	0.209234	-2.14444	0.0319977	0.802209
Rbbp7	550.763	0.382323	0.178997	2.13592	0.0326857	0.802209
Rorb	361.753	-0.428724	0.200698	-2.13617	0.0326655	0.802209
Vps51	304.423	-0.445612	0.208687	-2.13531	0.0327356	0.802209
Wnt4	45.4909	0.829855	0.387984	2.13889	0.0324445	0.802209
Zfp212	101.212	-0.558039	0.260441	-2.14267	0.0321394	0.802209
Cdkn1a	487.801	-0.624656	0.29294	-2.13237	0.0329765	0.802322
Nkd1	95.0698	-0.706117	0.330965	-2.13351	0.032883	0.802322
Prpf40b	281.241	-0.37144	0.174249	-2.13167	0.0330342	0.802322
St8sia3	472.482	0.510571	0.239539	2.13147	0.0330501	0.802322
Tmem106b	200.176	0.560238	0.262855	2.13136	0.0330595	0.802322
Tpp2	200.46	0.423669	0.198851	2.13058	0.0331236	0.802388
2010015L04Rik	46.3512	0.719141	0.33793	2.12808	0.0333306	0.805464
E130309F12Rik	22.7978	1.03787	0.488163	2.12608	0.0334969	0.805464
Slc6a3	24.9907	1.18803	0.558709	2.12638	0.0334718	0.805464
Stx6	239.209	-0.41905	0.19708	-2.12629	0.033479	0.805464
Cd164	126.077	0.527919	0.248439	2.12494	0.0335917	0.80547
Maneal	119.085	0.515473	0.242621	2.1246	0.0336203	0.80547
Grhl1	39.181	0.717389	0.338015	2.12236	0.0338077	0.805629
Ppp2r1a	2758.79	-0.324157	0.152738	-2.12231	0.0338117	0.805629
Uhrf2	153.103	-0.442138	0.208192	-2.1237	0.0336951	0.805629
Arx	37.8663	-0.92285	0.435296	-2.12005	0.0340015	0.805749
Gm3002	25.985	1.177	0.555142	2.12019	0.0339904	0.805749
Zw10	52.8653	-0.657218	0.309924	-2.12058	0.0339573	0.805749
4930444A02Rik	66.4161	0.702159	0.331794	2.11625	0.0343234	0.80913
Ccdc47	168.715	0.621942	0.293846	2.11656	0.0342975	0.80913
Sall1	33.3546	-0.776256	0.36682	-2.11618	0.0343297	0.80913
Ccnk	422.514	-0.398675	0.188711	-2.11262	0.034633	0.814249
Fam161a	22.9547	-0.863502	0.408821	-2.11218	0.0346714	0.814249
Atraid	149.679	0.680299	0.322366	2.11033	0.0348297	0.8165
Anapc16	461.069	0.435369	0.206612	2.10718	0.0351021	0.81789
Clec2l	138.798	0.46659	0.221452	2.10696	0.035121	0.81789
Gm996	231.647	-0.380782	0.180744	-2.10675	0.0351391	0.81789
Nxph1	11.001	1.30313	0.618303	2.10759	0.0350664	0.81789
Tmpo	251.641	-0.407403	0.193456	-2.10592	0.0352115	0.818119
Mtdh	257.383	0.441075	0.209517	2.10519	0.0352743	0.818127
Vcam1	8.87227	-1.51681	0.721614	-2.10197	0.035556	0.8232
1700040L02Rik	11.47	1.46096	0.695588	2.10033	0.0356999	0.823755
Exoc1	138.801	-0.445747	0.212309	-2.09952	0.0357708	0.823755
Ndufaf4	275.773	-0.361626	0.172299	-2.09883	0.0358319	0.823755
Zfp710	122.88	-0.617585	0.294182	-2.09933	0.0357878	0.823755
Aldoc	3592.84	-0.402034	0.191956	-2.09441	0.0362239	0.824077
Dcp1a	62.3541	-0.574868	0.274215	-2.09641	0.0360454	0.824077
Mettl20	13.5498	1.32876	0.634327	2.09475	0.0361928	0.824077
Nup62	205.608	-0.398073	0.189818	-2.09713	0.0359821	0.824077
Trpc4	33.2012	0.727631	0.346964	2.09713	0.0359817	0.824077
Ttll3	36.7451	0.857344	0.40912	2.09558	0.0361193	0.824077
Kcnab3	70.0927	-0.631503	0.302029	-2.09087	0.0365397	0.827874
Mobp	895.216	0.631588	0.302373	2.08877	0.0367285	0.827874
Rpgrip1	20.8457	1.01316	0.485106	2.08854	0.0367492	0.827874
Tceal6	249.552	0.549959	0.263352	2.0883	0.0367705	0.827874
Th	317.62	-0.560773	0.268441	-2.08899	0.0367082	0.827874
Zfp945	56.7008	-0.631108	0.302018	-2.08964	0.0366503	0.827874
Mt2	1154.06	0.612257	0.293533	2.08582	0.0369949	0.831496
Gnb2l1	918.48	0.335214	0.160822	2.08438	0.0371258	0.83226
Vwc2	49.9783	0.751355	0.360528	2.08404	0.0371561	0.83226
Dcn	30.0726	-1.28799	0.618428	-2.08268	0.0372803	0.832975
Rbm34	165.353	0.400911	0.192533	2.0823	0.0373154	0.832975
Rassf4	100.836	-0.528885	0.254105	-2.08136	0.0374007	0.833456
1700003F12Rik	12.6036	1.35331	0.651728	2.0765	0.0378481	0.833708
Ano10	50.5781	0.653307	0.314604	2.0766	0.0378383	0.833708
Copz2	17.7293	-2.52774	1.21575	-2.07916	0.0376027	0.833708
Ctsa	50.8594	0.775718	0.373751	2.0755	0.0379404	0.833708
Igfbp4	32.2418	-1.19201	0.573592	-2.07815	0.0376959	0.833708
Mis18a	12.4307	-1.15673	0.557456	-2.07501	0.0379856	0.833708
Sod2	598.985	-0.288695	0.139072	-2.07587	0.0379063	0.833708
Supt5	413.649	0.314458	0.151496	2.07569	0.0379226	0.833708
Tm2d1	93.575	0.648813	0.312232	2.07799	0.0377105	0.833708
0610040B10Rik	13.6046	1.31949	0.638037	2.06805	0.0386356	0.839214
Ahsa1	824.817	-0.315967	0.152814	-2.06765	0.0386725	0.839214
Avpi1	143.133	-0.506808	0.244899	-2.06946	0.0385028	0.839214
Frat2	53.613	-0.557969	0.269918	-2.06718	0.0387171	0.839214
Hes5	164.122	-0.846905	0.409271	-2.0693	0.0385177	0.839214
Plcb3	5.95616	-2.26153	1.09232	-2.0704	0.0384146	0.839214
Sez6l	294.216	0.66475	0.321329	2.06875	0.0385696	0.839214
Sstr5	14.363	1.16317	0.562776	2.06683	0.0387497	0.839214
Coa4	56.4772	-0.543818	0.263333	-2.06514	0.0389099	0.84129
Csdc2	859.145	-0.341291	0.16542	-2.06318	0.0390952	0.842501
Kcnmb4	105.045	0.46849	0.227146	2.06251	0.0391591	0.842501
Upb1	4.00056	2.68415	1.30058	2.06381	0.0390356	0.842501
Foxred2	39.5142	0.749538	0.363662	2.06108	0.0392951	0.842803
Rep15	5.4795	-2.55866	1.24146	-2.06101	0.039302	0.842803
Arl5a	527.295	-0.285458	0.138644	-2.05892	0.039502	0.844948
Cpne7	246.081	0.392891	0.190854	2.05859	0.0395334	0.844948
Ppp1r13l	33.0481	-0.951796	0.462587	-2.05755	0.0396335	0.844948
Tmem215	13.0495	1.15474	0.561299	2.05727	0.0396604	0.844948
Fam216b	15.505	-1.39175	0.676882	-2.05611	0.0397717	0.84594
Dnajc11	210.65	-0.343138	0.16717	-2.05263	0.0401084	0.847591
Gtf2i	674.711	-0.279854	0.136213	-2.05453	0.0399243	0.847591
Prkch	11.4252	-1.84287	0.897518	-2.0533	0.0400437	0.847591
Zc3hav1l	50.6685	-0.568294	0.27678	-2.05323	0.0400499	0.847591
Pex5l	209.786	0.366637	0.178862	2.04983	0.0403805	0.851964
Bloc1s4	135.744	-0.412098	0.201226	-2.04794	0.040566	0.852617
Nr1h3	8.83243	2.09984	1.02497	2.04869	0.0404928	0.852617
Trib1	112.018	0.539096	0.263292	2.04752	0.040607	0.852617
4732491K20Rik	37.1831	0.776135	0.379984	2.04254	0.0410975	0.853214
Aldh3b2	51.6654	0.558505	0.274132	2.03736	0.0416138	0.853214
B230219D22Rik	912.642	-0.269305	0.131903	-2.04169	0.0411826	0.853214
Cacna1h	27.0646	0.974441	0.47822	2.03764	0.041586	0.853214
Cd83	157.518	0.650775	0.31936	2.03774	0.0415756	0.853214
Fam103a1	151.315	0.466173	0.228282	2.04209	0.0411428	0.853214
Fam45a	79.4736	0.54817	0.268939	2.03827	0.0415231	0.853214
Mtmr9	24.6126	-0.973685	0.476535	-2.04326	0.0410268	0.853214
Nr4a1	75.1343	-0.729548	0.357619	-2.04001	0.041349	0.853214
Nt5c3b	132.659	-0.450845	0.220338	-2.04615	0.0407415	0.853214
Nubpl	12.7617	1.26813	0.621389	2.0408	0.0412712	0.853214
Sowaha	123.601	0.472488	0.231494	2.04103	0.0412475	0.853214
Tsg101	359.844	0.346473	0.169985	2.03825	0.0415247	0.853214
Usp47	280.317	-0.326162	0.159968	-2.03893	0.0414572	0.853214
Zfp592	173.363	-0.398273	0.195291	-2.03939	0.0414114	0.853214
2610001J05Rik	136.197	-0.453594	0.224627	-2.01932	0.0434538	0.854582
2810011L19Rik	250.891	-0.342086	0.170274	-2.00904	0.0445334	0.854582
2900052N01Rik	16.4762	-1.71042	0.855066	-2.00034	0.0454635	0.854582
AU040320	88.8879	0.639055	0.317569	2.01233	0.0441849	0.854582
Bcl2l1	953.52	-0.302942	0.151257	-2.00282	0.0451961	0.854582
C1qtnf4	190.493	0.506735	0.252683	2.00541	0.0449188	0.854582
Camta2	628.266	-0.296823	0.14836	-2.0007	0.0454251	0.854582
Ccdc108	5.19259	2.66766	1.32191	2.01803	0.043588	0.854582
Ccdc55	398.569	-0.338792	0.168729	-2.0079	0.0446537	0.854582
Ccser2	824.41	-0.27862	0.139187	-2.00176	0.04531	0.854582
Cir1	270.432	0.359323	0.177888	2.01994	0.0433892	0.854582
Dcun1d3	125.537	-0.576779	0.284515	-2.02724	0.042638	0.854582
Dnajc12	238.375	-0.369762	0.182312	-2.02818	0.042542	0.854582
Emx2	6.3545	-2.38368	1.17868	-2.02234	0.0431416	0.854582
Fads3	53.1783	0.588425	0.291345	2.01969	0.043416	0.854582
Fes	4.87908	2.83957	1.40698	2.01819	0.0435711	0.854582
Gabrg2	242.203	0.665383	0.33076	2.01168	0.0442537	0.854582
Gm4285	58.0134	0.590103	0.292401	2.01813	0.043578	0.854582
Gp5	10.6591	1.24141	0.615746	2.01611	0.0437881	0.854582
Gpc3	16.9462	1.11405	0.556554	2.0017	0.0453168	0.854582
Hist1h1e	7.91619	1.32701	0.66276	2.00225	0.045258	0.854582
Hps4	146.821	-0.509211	0.250174	-2.03542	0.0418082	0.854582
Inadl	71.6105	-0.665799	0.327788	-2.03119	0.0422358	0.854582
Kitl	24.4422	-1.20188	0.598681	-2.00755	0.044691	0.854582
Klf3	159.476	-0.734729	0.363105	-2.02346	0.0430254	0.854582
Lrtm2	90.3399	0.617547	0.306004	2.0181	0.0435806	0.854582
Mapk10	1247.28	-0.235764	0.116739	-2.01957	0.0434277	0.854582
Mdh2	2126.36	-0.35178	0.173863	-2.02331	0.0430411	0.854582
Mlh3	98.3259	-0.510986	0.25177	-2.02957	0.0423998	0.854582
Mreg	24.7701	-0.791559	0.394424	-2.00687	0.0447631	0.854582
Myo5b	17.3115	-1.27008	0.633397	-2.00518	0.0449433	0.854582
Ostm1	60.9623	0.599703	0.297645	2.01483	0.0439228	0.854582
Pgrmc2	653.983	0.32428	0.160432	2.02129	0.0432493	0.854582
Pigz	37.4286	0.888855	0.436979	2.03409	0.0419427	0.854582
Pnkd	1204.86	-0.311741	0.154883	-2.01275	0.0441407	0.854582
Pot1a	28.2382	-0.744395	0.369998	-2.01189	0.0442316	0.854582
Pou3f4	16.3939	1.07478	0.534456	2.01097	0.0443281	0.854582
Prepl	132.88	0.407885	0.203914	2.00028	0.0454697	0.854582
Ptges3	1865.52	-0.339271	0.167911	-2.02055	0.0433268	0.854582
Rasgrp1	202.035	-0.514611	0.255785	-2.01189	0.0442314	0.854582
Rps14	2386.38	0.355656	0.176682	2.01297	0.0441177	0.854582
Sbf1	424.94	-0.317914	0.158779	-2.00225	0.0452578	0.854582
Six6	100.486	0.635528	0.316661	2.00697	0.0447532	0.854582
Slc35f1	141.941	0.555576	0.273972	2.02785	0.0425753	0.854582
Slc39a3	105.251	0.587331	0.293325	2.00232	0.0452504	0.854582
Snhg3	52.9593	0.616474	0.307891	2.00225	0.0452579	0.854582
Snhg4	108.113	0.482485	0.240517	2.00604	0.0448524	0.854582
Snx1	370.07	-0.340269	0.168154	-2.02356	0.0430159	0.854582
Socs3	23.1036	-0.961766	0.47407	-2.02874	0.0424847	0.854582
Sra1	310.045	-0.37547	0.185195	-2.02743	0.0426186	0.854582
Srxn1	712.541	-0.347717	0.170975	-2.03373	0.0419787	0.854582
Tbl1x	280.63	0.465185	0.232092	2.00431	0.0450368	0.854582
Tenm1	65.6906	0.677864	0.337152	2.01056	0.0443718	0.854582
Tnnt1	10.2744	-3.06879	1.51388	-2.02711	0.0426514	0.854582
Trip10	21.4511	-1.20575	0.598066	-2.01608	0.0437917	0.854582
Wnt5a	31.1755	0.806737	0.399805	2.01783	0.0436092	0.854582
Zcchc7	115.425	-0.483516	0.238307	-2.02897	0.0424615	0.854582
Zkscan16	17.5954	1.04657	0.515282	2.03106	0.0422485	0.854582
A330076C08Rik	4.87841	2.80025	1.40651	1.99092	0.04649	0.858251
Gnb5	622.197	-0.317698	0.159683	-1.98955	0.0466408	0.858251
Jmjd8	98.5459	0.465654	0.233385	1.99522	0.0460194	0.858251
Jph3	1081.08	-0.292411	0.14663	-1.9942	0.0461298	0.858251
Lman2	147.705	0.514809	0.257823	1.99675	0.0458524	0.858251
Map3k9	157.859	-0.377999	0.189774	-1.99184	0.0463889	0.858251
Mdm2	196.162	-0.36632	0.183676	-1.99438	0.0461102	0.858251
Mvk	71.5349	0.581352	0.291161	1.99667	0.045861	0.858251
Ogfrl1	768.67	0.214002	0.107407	1.99243	0.0463237	0.858251
Pbxip1	101.676	0.599207	0.300991	1.99078	0.0465046	0.858251
Pdgfa	219.84	0.395812	0.198953	1.98947	0.0466491	0.858251
Runx2	16.0827	-1.08241	0.543495	-1.99156	0.046419	0.858251
Slc2a5	6.24997	1.6551	0.829158	1.99612	0.0459212	0.858251
Stx7	488.989	-0.248554	0.124803	-1.99158	0.0464174	0.858251
Tjp2	68.8296	-0.692446	0.347926	-1.99021	0.0465674	0.858251
Gcfc2	6.28153	1.52805	0.768372	1.98869	0.0467357	0.858638
Cav1	8.25742	-2.08226	1.04975	-1.98358	0.047303	0.861823
Chchd6	389.607	0.469371	0.236674	1.98319	0.0473457	0.861823
Grrp1	19.3222	1.14248	0.57517	1.98633	0.0469965	0.861823
Nhlh2	81.9212	0.630127	0.317698	1.98342	0.0473209	0.861823
Pptc7	719.592	-0.28744	0.144759	-1.98565	0.0470727	0.861823
Prelp	34.7834	-0.905313	0.456523	-1.98306	0.0473604	0.861823
Sec61a2	95.8734	0.605121	0.305158	1.98297	0.0473703	0.861823
Tmem205	54.4435	0.663059	0.334629	1.98147	0.0475383	0.863679
Praf2	221.011	0.473097	0.238836	1.98085	0.0476086	0.863756
Csf1	50.8926	0.641517	0.324145	1.97911	0.0478039	0.864395
Evi5l	12.079	1.25035	0.631885	1.97877	0.0478421	0.864395
Rpl7	1752.19	0.306723	0.154923	1.97985	0.0477203	0.864395
Fam159a	29.849	0.930498	0.470712	1.97679	0.0480653	0.867231
Lrrc23	36.1553	0.855222	0.432788	1.97608	0.048146	0.867491
Soga2	120.756	-0.52099	0.263824	-1.97477	0.0482948	0.868436
Tubb2b	1131.94	-0.317762	0.160937	-1.97444	0.0483313	0.868436
Cirh1a	151.472	-0.456003	0.231076	-1.97339	0.0484511	0.869395
Ddx10	168.206	0.422635	0.214395	1.97129	0.0486904	0.870109
Fmod	15.1257	-1.70269	0.863732	-1.97131	0.0486881	0.870109
Hspa1a	79.0988	-0.494206	0.250652	-1.97168	0.0486459	0.870109
Bsg	989.738	0.667053	0.338521	1.97049	0.0487822	0.870189
Rpl29	323.464	0.481371	0.24434	1.97009	0.048828	0.870189
Gm8580	328.409	0.497283	0.25258	1.96882	0.0489741	0.870559
Map4	1436.66	-0.233172	0.118437	-1.96875	0.0489818	0.870559
Malat1	3469.71	0.949294	0.482563	1.96719	0.0491611	0.872559
Acot9	16.8152	1.05129	0.534613	1.96645	0.0492466	0.872892
BC051142	6.34325	-2.4461	1.2445	-1.96553	0.0493529	0.873593
Hmgb3	303.334	0.393571	0.200416	1.96377	0.0495565	0.876011
Cacybp	1254.47	-0.29431	0.149991	-1.96219	0.0497405	0.876099
Chtf8	98.7247	-0.420256	0.214198	-1.962	0.0497624	0.876099
Prkdc	22.0455	0.997203	0.50823	1.96211	0.0497497	0.876099
1500012F01Rik	565.192	0.508466	0.259859	1.9567	0.0503827	0.876625
Alas2	9.91081	-2.73417	1.39803	-1.95574	0.0504961	0.876625
Atp2b1	510.756	0.437484	0.223324	1.95897	0.0501162	0.876625
Elk3	22.6247	-0.805362	0.412093	-1.95432	0.0506634	0.876625
Fut4	5.45975	1.64013	0.837979	1.95725	0.0503185	0.876625
Grk6	299.455	-0.329698	0.168196	-1.9602	0.0499728	0.876625
M6pr	213.639	0.524803	0.26816	1.95705	0.0503414	0.876625
Mad2l1bp	62.911	-0.575612	0.294531	-1.95434	0.0506615	0.876625
Plek2	6.98173	1.5981	0.816253	1.95785	0.0502477	0.876625
Pogk	219.247	-0.442921	0.226515	-1.95537	0.0505391	0.876625
Rbm12	25.7073	-0.748615	0.382833	-1.95546	0.0505287	0.876625
Snhg12	158.412	0.471634	0.240674	1.95964	0.0500384	0.876625
Znfx1	88.8461	-0.456431	0.233184	-1.95738	0.0503024	0.876625
Cadm1	801.179	0.462485	0.236785	1.95319	0.0507972	0.877779
Camk1	773.339	-0.476794	0.244235	-1.95219	0.0509153	0.878658
Hist1h2bc	116.766	-0.620936	0.318268	-1.95099	0.0510586	0.879971
Inip	37.5445	-0.594084	0.3046	-1.95037	0.0511317	0.880071
Prr14	69.8236	-0.563099	0.288878	-1.94926	0.0512642	0.881193
Zdbf2	492.602	-0.385392	0.197772	-1.94867	0.0513347	0.881245
Akap8l	103.188	0.526766	0.270404	1.94807	0.0514069	0.881328
Cc2d1a	248.516	-0.405053	0.208011	-1.94727	0.0515026	0.881382
Tcf15	3.661	2.78908	1.43256	1.94692	0.0515448	0.881382
Adck2	40.1157	0.672121	0.347205	1.93581	0.0528914	0.881396
Chrnb2	100.959	0.57872	0.29862	1.93798	0.0526254	0.881396
Dido1	112.364	0.463285	0.239032	1.93817	0.0526023	0.881396
Got1	2039.71	-0.263338	0.135881	-1.93801	0.0526218	0.881396
Ints5	57.2328	-0.596069	0.30781	-1.93648	0.0528087	0.881396
Lancl1	540.088	-0.318675	0.163842	-1.94502	0.0517731	0.881396
Lxn	153.146	0.465213	0.240208	1.93671	0.0527813	0.881396
Mmaa	89.0929	-0.494399	0.254954	-1.93916	0.0524813	0.881396
Ncald	2671.98	-0.241198	0.124217	-1.94175	0.0521669	0.881396
Ndrg4	5046.23	-0.275591	0.141748	-1.94423	0.0518675	0.881396
Pitpnm3	112.334	0.446602	0.229487	1.94608	0.0516446	0.881396
Rap2b	358.888	-0.408427	0.210232	-1.94275	0.0520468	0.881396
Scn5a	39.487	0.850634	0.439424	1.93579	0.0528932	0.881396
Slc35f2	8.7389	1.25336	0.646911	1.93745	0.0526903	0.881396
Slc35f4	21.2187	0.823195	0.423415	1.94418	0.0518735	0.881396
Sptlc2	20.0111	0.995989	0.51422	1.93689	0.0527585	0.881396
Syn1	1829.12	-0.32202	0.165901	-1.94103	0.0522542	0.881396
Tmem208	81.8049	0.603659	0.311629	1.93711	0.0527324	0.881396
Ubqln4	331.749	-0.427938	0.221024	-1.93616	0.0528477	0.881396
Wbscr27	73.9091	0.546626	0.281679	1.9406	0.0523071	0.881396
Rdh11	13.6348	1.09182	0.564276	1.93491	0.0530016	0.88208
Ace	46.6309	0.649072	0.335838	1.93269	0.0532742	0.882212
Fiz1	127.548	-0.414901	0.214541	-1.93391	0.0531245	0.882212
Greb1l	11.5162	1.19724	0.619483	1.93265	0.0532794	0.882212
Ttc34	8.91911	1.4317	0.740572	1.93323	0.0532073	0.882212
Ptcd2	217.537	-0.454448	0.23524	-1.93185	0.0533785	0.882737
Glo1	481.086	-0.256864	0.133058	-1.93047	0.0535489	0.884436
Lrrc28	89.0745	0.492318	0.255182	1.92928	0.0536958	0.885079
Tor1aip2	283.44	-0.30586	0.158554	-1.92906	0.0537231	0.885079
Snrnp25	136.726	0.417306	0.216498	1.92753	0.0539132	0.887093
1700123M08Rik	4.36936	1.87375	0.976834	1.91819	0.0550869	0.889613
Ccdc120	41.261	-0.605597	0.315383	-1.9202	0.054833	0.889613
Ccndbp1	324.413	-0.278728	0.14518	-1.91988	0.0548733	0.889613
Chid1	98.2501	0.649384	0.339672	1.91179	0.0559026	0.889613
Ctdp1	84.5616	-0.441181	0.230091	-1.91742	0.0551845	0.889613
Darc	144.748	0.446422	0.232057	1.92376	0.0543844	0.889613
En1	4.89971	-3.06141	1.594	-1.92058	0.0547842	0.889613
Fam179a	25.121	0.804865	0.418131	1.92491	0.0542406	0.889613
Fam76a	342.056	0.325393	0.169997	1.91411	0.0556055	0.889613
Fus	913.451	0.405915	0.211558	1.91869	0.0550239	0.889613
Gins4	125.033	-0.449335	0.233596	-1.92355	0.0544104	0.889613
H2-DMa	33.5886	0.68232	0.35676	1.91255	0.0558061	0.889613
Hif3a	17.8211	1.28183	0.669265	1.91529	0.0554558	0.889613
Mrpl18	512.601	-0.32219	0.167313	-1.92567	0.0541451	0.889613
Olig2	144.932	-0.63121	0.329225	-1.91726	0.0552045	0.889613
Paox	23.5187	-0.873838	0.455961	-1.91648	0.0553045	0.889613
Phactr3	230.621	0.388132	0.202745	1.91438	0.0555711	0.889613
Pomp	1477.58	-0.301086	0.157029	-1.91739	0.0551883	0.889613
Pura	745.183	0.430448	0.225055	1.91263	0.0557949	0.889613
Sap30l	121.76	0.464795	0.242216	1.91893	0.0549932	0.889613
Sat2	19.8185	0.878827	0.459248	1.91362	0.0556683	0.889613
Siae	74.8645	0.510579	0.265788	1.921	0.0547319	0.889613
Slc13a3	18.3915	-1.62588	0.84486	-1.92444	0.0542999	0.889613
Snrnp48	169.833	-0.364345	0.190411	-1.91346	0.0556886	0.889613
Ssr1	412.416	0.457009	0.239031	1.91193	0.0558856	0.889613
Tomm5	243.471	0.334925	0.174552	1.91877	0.055014	0.889613
Vstm2a	140.088	0.545745	0.285212	1.91347	0.0556875	0.889613
Rasl11a	15.8423	-1.10878	0.580138	-1.91124	0.055974	0.889667
1700052N19Rik	57.2955	-0.507643	0.266139	-1.90744	0.0564636	0.890047
Ago4	37.5406	-0.625884	0.329741	-1.89811	0.0576819	0.890047
Bms1	54.8693	-0.540521	0.284065	-1.90281	0.0570656	0.890047
Cd99l2	476.456	0.499948	0.263411	1.89798	0.0576989	0.890047
Chaf1a	7.65443	1.71503	0.901312	1.90281	0.057065	0.890047
Got1l1	11.1375	1.59863	0.840816	1.90128	0.0572653	0.890047
Gtpbp1	203.594	-0.475896	0.250624	-1.89885	0.0575846	0.890047
Lyrm9	223.707	0.40598	0.213811	1.89878	0.0575937	0.890047
Mrpl39	296.86	-0.372285	0.196034	-1.89908	0.0575535	0.890047
Mt1	2817.48	0.478295	0.251707	1.90021	0.0574059	0.890047
Napepld	55.2705	-0.575395	0.301842	-1.90627	0.0566146	0.890047
Ormdl3	230.016	0.515937	0.270565	1.90689	0.0565349	0.890047
Pcgf1	98.5549	-0.430468	0.2257	-1.90726	0.0564873	0.890047
Pla2g12a	209.031	0.409334	0.215162	1.90245	0.0571124	0.890047
Rgs11	16.9654	1.10929	0.583724	1.90037	0.0573848	0.890047
Rnd1	307.496	-0.307593	0.161966	-1.89912	0.0575487	0.890047
Slc8a1	295.576	0.435206	0.228799	1.90213	0.0571543	0.890047
Sncg	345.864	-0.498308	0.26156	-1.90514	0.0567619	0.890047
Svop	336.649	0.579029	0.303332	1.9089	0.0562753	0.890047
Trim59	60.9183	-0.722736	0.38075	-1.89819	0.0576714	0.890047
Vps39	279.758	0.323133	0.170035	1.90038	0.0573826	0.890047
Wbp5	1682.94	-0.238724	0.125553	-1.90138	0.0572519	0.890047
Ywhag	5436.55	-0.24631	0.129354	-1.90415	0.0568902	0.890047
Zar1	54.2696	0.68369	0.358489	1.90714	0.0565022	0.890047
Zfp112	21.6023	0.843318	0.442015	1.90789	0.0564048	0.890047
2610019F03Rik	102.82	-0.372506	0.197101	-1.88992	0.0587683	0.892829
2610507I01Rik	65.0732	0.534659	0.288392	1.85393	0.0637494	0.892829
5730403I07Rik	4.1194	2.37783	1.3093	1.8161	0.069355	0.892829
A430107P09Rik	5.80362	1.64893	0.894095	1.84425	0.0651472	0.892829
AA415398	32.9965	-0.682107	0.36068	-1.89117	0.0586016	0.892829
Abi3	7.81385	-2.81574	1.49193	-1.88731	0.0591184	0.892829
Ablim3	273.297	-0.343895	0.18503	-1.8586	0.0630843	0.892829
Adamts2	48.9674	0.642891	0.347684	1.84907	0.0644477	0.892829
Aph1c	20.78	0.909643	0.497468	1.82855	0.0674676	0.892829
Arsa	71.4183	0.693067	0.367605	1.88536	0.0593815	0.892829
Avpr1a	15.5016	1.04994	0.562863	1.86536	0.0621311	0.892829
B2m	106.309	0.57748	0.314271	1.83752	0.066133	0.892829
B3galnt2	15.5458	0.952141	0.518621	1.83591	0.066371	0.892829
C77370	540.936	0.298503	0.160603	1.85863	0.0630789	0.892829
Calb2	1852.39	0.297494	0.162895	1.82629	0.0678059	0.892829
Calr	582.22	0.457042	0.244586	1.86863	0.0616737	0.892829
Cars2	47.569	-0.615827	0.334273	-1.84228	0.0654335	0.892829
Cc2d1b	64.9968	0.498242	0.266225	1.87151	0.0612745	0.892829
Ccdc107	101.627	0.657608	0.356556	1.84433	0.0651346	0.892829
Ccdc151	22.1024	0.814457	0.434204	1.87575	0.0606899	0.892829
Ccrn4l	399.636	-0.37646	0.202148	-1.8623	0.0625608	0.892829
Cd320	37.7968	0.756712	0.404117	1.87251	0.0611364	0.892829
Cd36	9.3595	1.1201	0.598248	1.87229	0.0611663	0.892829
Cd79a	4.84706	-2.6873	1.48027	-1.81541	0.0694616	0.892829
Cdh1	3.58159	-2.83587	1.50027	-1.89024	0.0587261	0.892829
Cdh2	102.19	0.587537	0.311553	1.88583	0.0593178	0.892829
Cdk9	570.879	-0.336384	0.184431	-1.8239	0.0681666	0.892829
Cers4	173.559	0.507843	0.274308	1.85136	0.0641183	0.892829
Chml	24.8291	-0.770639	0.411545	-1.87255	0.0611305	0.892829
Chrm1	63.8572	0.648959	0.348426	1.86255	0.0625263	0.892829
Clip3	2103.6	-0.292176	0.158837	-1.83947	0.0658467	0.892829
Cog6	67.4784	-0.551037	0.301749	-1.82615	0.0678282	0.892829
Coq2	201.697	0.373047	0.200113	1.86418	0.0622959	0.892829
Coro1a	332.728	-0.316976	0.170594	-1.85807	0.0631593	0.892829
Cox6c	4252.35	-0.344567	0.184178	-1.87084	0.0613672	0.892829
Cpsf2	192.246	0.409538	0.221814	1.84631	0.0648472	0.892829
Ctage5	82.3131	0.552856	0.30465	1.81473	0.0695659	0.892829
Ctss	23.4328	-1.22245	0.67359	-1.81483	0.0695501	0.892829
Cyth2	435	-0.343198	0.185323	-1.85189	0.0640413	0.892829
Dcaf11	138.392	-0.364211	0.200452	-1.81695	0.0692251	0.892829
Dpy19l4	4.38235	1.84732	0.990843	1.86439	0.0622663	0.892829
Ebpl	79.7427	0.429848	0.236773	1.81545	0.0694554	0.892829
Eif2s1	360.379	-0.425962	0.225228	-1.89125	0.0585914	0.892829
Ell2	91.849	-0.515744	0.282671	-1.82454	0.068071	0.892829
Epb4.1l2	57.822	0.625417	0.334654	1.86885	0.0616442	0.892829
Fam181a	5.93289	-1.42365	0.768026	-1.85365	0.063789	0.892829
Fam189a1	24.4175	0.824315	0.452674	1.82099	0.0686084	0.892829
Fam189a2	23.2335	0.859084	0.463705	1.85265	0.0639319	0.892829
Fam21	268.255	0.350768	0.189752	1.84856	0.0645216	0.892829
Fau	3113.25	0.350923	0.192063	1.82712	0.0676817	0.892829
Fkbp4	1504.53	-0.304876	0.165205	-1.84544	0.0649731	0.892829
Frmd8	92.6422	-0.595864	0.328406	-1.81441	0.0696139	0.892829
Fstl4	87.6224	0.559101	0.307759	1.81669	0.0692653	0.892829
Fubp1	477.078	-0.257248	0.136423	-1.88566	0.0593405	0.892829
Gda	645.76	0.33687	0.185521	1.81581	0.0694002	0.892829
Gfap	286.154	-0.573179	0.308675	-1.8569	0.0633254	0.892829
Gja4	9.15678	1.34963	0.73686	1.8316	0.067011	0.892829
Glrx	365.991	-0.356774	0.18985	-1.87924	0.0602113	0.892829
Gm9962	30.9645	-0.856141	0.452917	-1.89028	0.0587202	0.892829
Gng13	76.5744	0.597159	0.324966	1.8376	0.0661209	0.892829
Golph3	211.762	-0.357438	0.190847	-1.8729	0.061082	0.892829
Grik2	76.0352	0.494295	0.269443	1.83451	0.0665788	0.892829
Gtf2h3	21.9409	0.900238	0.493559	1.82397	0.068156	0.892829
Hexim2	87.2349	0.588107	0.321412	1.82976	0.0672855	0.892829
Hpcal1	1661.87	-0.316608	0.174667	-1.81264	0.0698868	0.892829
Ina	2217.81	-0.250612	0.133836	-1.87253	0.0611336	0.892829
Insm2	9.21795	-1.30427	0.716747	-1.81971	0.0688026	0.892829
Kdelr2	93.3995	0.609035	0.32167	1.89335	0.0583109	0.892829
Lamb1	11.3295	1.47957	0.805628	1.83654	0.0662775	0.892829
Lamb3	29.1322	1.04712	0.560143	1.86939	0.061569	0.892829
Lamp5	54.4228	0.566769	0.306801	1.84735	0.0646964	0.892829
Lrrc43	5.04178	1.84415	1.0067	1.83187	0.0669708	0.892829
Lrrc49	191.284	0.357928	0.189832	1.8855	0.0593627	0.892829
Lsamp	74.5841	0.563729	0.303087	1.85996	0.0628918	0.892829
Lyrm4	421.059	-0.299	0.161004	-1.85709	0.063298	0.892829
Mc3r	41.2524	0.612779	0.33793	1.81333	0.0697808	0.892829
Mchr1	21.6138	0.91881	0.487707	1.88394	0.0595732	0.892829
Med12	23.9192	-0.96776	0.533597	-1.81365	0.0697311	0.892829
Med26	70.4828	-0.478379	0.260606	-1.83564	0.0664105	0.892829
Mid2	258.654	-0.367957	0.201835	-1.82306	0.0682944	0.892829
Mrgpre	75.4276	0.525445	0.289738	1.81352	0.0697517	0.892829
Mrpl37	227.496	-0.323812	0.171741	-1.88546	0.0593674	0.892829
Msl1	1268.44	-0.288654	0.157672	-1.83072	0.0671421	0.892829
Myeov2	612.152	0.309127	0.170361	1.81454	0.0695952	0.892829
Myh11	10.7366	-1.66326	0.88819	-1.87263	0.0611189	0.892829
Narg2	31.856	-0.682152	0.360203	-1.8938	0.058252	0.892829
Nop14	243.267	0.332636	0.180639	1.84144	0.0655569	0.892829
Npvf	4.10377	2.17997	1.18629	1.83764	0.0661162	0.892829
Nr2c1	19.9894	-0.840579	0.443973	-1.89331	0.0583164	0.892829
Nr2c2	193.749	0.507453	0.278518	1.82197	0.0684589	0.892829
Nrsn1	1849.4	0.265347	0.141255	1.87849	0.0603144	0.892829
Nt5dc2	53.6467	-0.578907	0.308442	-1.87687	0.0605357	0.892829
Nup93	37.7237	-0.710041	0.378443	-1.87622	0.0606257	0.892829
Omg	122.442	0.636604	0.345888	1.84049	0.065696	0.892829
Osbpl5	125.324	-0.447933	0.243755	-1.83764	0.066116	0.892829
Oxtr	17.367	0.843954	0.460443	1.83292	0.0668151	0.892829
Papd7	95.0008	-0.498728	0.267857	-1.86192	0.0626147	0.892829
Pcdh7	354.882	0.43687	0.238153	1.83441	0.0665931	0.892829
Pcmtd2	152.615	0.372704	0.20399	1.82707	0.0676887	0.892829
Pcyox1	229.061	0.533188	0.292501	1.82286	0.0683249	0.892829
Pde5a	12.0315	-1.30442	0.700376	-1.86246	0.0625383	0.892829
Pgrmc1	572.083	0.606686	0.330803	1.83398	0.066657	0.892829
Phf23	213.097	-0.343525	0.185253	-1.85435	0.0636888	0.892829
Pik3c2b	44.2516	-0.654879	0.360748	-1.81534	0.0694722	0.892829
Plekhg4	3.54448	-2.34289	1.2641	-1.85341	0.0638234	0.892829
Plscr4	22.9701	0.948778	0.512453	1.85144	0.0641058	0.892829
Plxnb3	18.1138	1.35576	0.738589	1.8356	0.0664161	0.892829
Plxnc1	111.598	0.575161	0.309477	1.85849	0.0630989	0.892829
Polg	30.344	-0.690752	0.378206	-1.82639	0.0677916	0.892829
Ppm1a	840.381	-0.232254	0.127045	-1.82813	0.0675304	0.892829
Ppp1r12c	297.771	-0.295783	0.156424	-1.8909	0.0586374	0.892829
Ppp2ca	2126.92	-0.273793	0.147684	-1.8539	0.0637529	0.892829
Prkcd	32.5152	-1.07503	0.581847	-1.84761	0.0646589	0.892829
Prmt6	150.296	-0.440799	0.23935	-1.84165	0.0655265	0.892829
Prpf31	102.966	0.465269	0.247353	1.881	0.0599726	0.892829
Psen1	90.4107	0.518868	0.281888	1.84069	0.0656671	0.892829
Ptprz1	69.7175	0.691754	0.373761	1.85079	0.0641992	0.892829
Pxmp4	46.0486	0.866678	0.46187	1.87646	0.0605927	0.892829
Rab38	6.44184	-1.83763	0.999233	-1.83904	0.0659093	0.892829
Radil	60.1064	0.546422	0.291179	1.87658	0.0605753	0.892829
Rapgef6	206.036	0.35032	0.188789	1.85562	0.0635077	0.892829
Rbm14	61.2429	-0.513539	0.271862	-1.88897	0.0588962	0.892829
Rbms2	61.4552	-0.665986	0.358084	-1.85986	0.0629052	0.892829
Rbms3	420.597	0.347273	0.188602	1.8413	0.0655773	0.892829
Relt	113.582	0.521547	0.281186	1.85482	0.0636225	0.892829
Ret	90.3692	0.669556	0.359432	1.86282	0.0624878	0.892829
Rftn2	52.9007	-0.756156	0.417067	-1.81303	0.0698266	0.892829
Rnf19b	196.281	-0.376825	0.204682	-1.84103	0.0656176	0.892829
Rnf2	114.277	-0.470586	0.25217	-1.86614	0.0620212	0.892829
Rpl13a	3647.73	0.311914	0.17127	1.82119	0.0685783	0.892829
Rpl36a	317.479	0.365685	0.19556	1.86994	0.0614919	0.892829
Rps26	992.787	0.455594	0.244323	1.86472	0.0622204	0.892829
Ruvbl2	293.659	-0.402163	0.218403	-1.84138	0.0655656	0.892829
Scn2a1	874.897	0.33083	0.180337	1.83451	0.0665785	0.892829
Sdc3	316.23	0.471173	0.250594	1.88023	0.0600769	0.892829
Sesn1	90.2277	0.462089	0.252578	1.82949	0.0673259	0.892829
Sfpi1	14.1908	-2.0566	1.10347	-1.86376	0.0623552	0.892829
Shprh	66.545	-0.526786	0.282351	-1.86572	0.0620811	0.892829
Slc29a1	66.5118	0.599006	0.325258	1.84163	0.0655289	0.892829
Slc30a1	83.1355	0.497364	0.270902	1.83595	0.0663646	0.892829
Slc4a1ap	233.625	-0.407681	0.224052	-1.81958	0.0688235	0.892829
Slc7a4	87.187	0.601554	0.329049	1.82816	0.0675254	0.892829
Snx3	1822.73	-0.327195	0.175251	-1.86701	0.0619009	0.892829
Sox10	524.27	-0.453813	0.241741	-1.87727	0.0604812	0.892829
Spred3	149.651	-0.348798	0.189237	-1.84318	0.0653023	0.892829
Sprn	69.5266	0.605925	0.332668	1.82141	0.0685443	0.892829
Stim2	143.398	0.469344	0.248471	1.88893	0.0589016	0.892829
Taf15	80.0142	0.498684	0.274845	1.81442	0.0696136	0.892829
Tbc1d10b	426.001	-0.268335	0.145281	-1.84701	0.0647461	0.892829
Tha1	9.23249	1.25688	0.684769	1.83548	0.066435	0.892829
Tmed10	637.847	0.428259	0.233687	1.83262	0.0668591	0.892829
Tmem109	144.664	0.470392	0.25845	1.82005	0.0687511	0.892829
Tmem110	57.2805	0.570044	0.30525	1.86747	0.0618366	0.892829
Tmem132a	40.9276	0.69812	0.37692	1.85217	0.0640013	0.892829
Tmem132b	85.5927	0.469049	0.257557	1.82115	0.0685847	0.892829
Tmem218	31.6275	0.774528	0.417748	1.85406	0.0637311	0.892829
Tmem44	24.2992	0.802933	0.439403	1.82733	0.0676505	0.892829
Tmem47	167.079	0.537804	0.295803	1.81812	0.0690462	0.892829
Tram1l1	151.535	0.585858	0.312143	1.87689	0.0605329	0.892829
Trpc6	6.67455	1.36594	0.733784	1.8615	0.0626734	0.892829
Txnrd1	265.187	-0.385179	0.207445	-1.85677	0.0633433	0.892829
Ubn1	319.824	-0.300919	0.160115	-1.87939	0.060191	0.892829
Ugt8a	85.9684	-0.641963	0.341746	-1.87848	0.0603158	0.892829
Ulk2	268.574	-0.405129	0.216831	-1.86841	0.0617054	0.892829
Usp31	295.783	-0.377839	0.203741	-1.85451	0.0636659	0.892829
Uxt	21.8771	0.803652	0.443367	1.81261	0.0698919	0.892829
Vps13d	139.777	0.404479	0.215446	1.8774	0.0604634	0.892829
Vps54	55.6852	-0.582007	0.308705	-1.88532	0.0593866	0.892829
Vstm2l	701.012	0.592549	0.322138	1.83943	0.0658525	0.892829
Wars	288.823	0.303031	0.163411	1.8544	0.0636813	0.892829
Wdr67	10.2762	1.21273	0.651992	1.86004	0.06288	0.892829
Wdr91	35.4572	0.657186	0.362321	1.81382	0.0697054	0.892829
Zdhhc13	18.6196	-0.938804	0.495389	-1.89509	0.058081	0.892829
Zfyve27	65.9121	0.697518	0.381531	1.82821	0.0675182	0.892829
Zglp1	4.9457	-1.90766	1.0077	-1.89307	0.058348	0.892829
Zgpat	49.7717	-0.555774	0.294908	-1.88457	0.0594882	0.892829
Dgkz	322.152	-0.487307	0.269066	-1.8111	0.0701246	0.894927
1700063D05Rik	3.39695	-2.88371	1.59603	-1.8068	0.0707937	0.900112
BC056474	243.366	0.386483	0.213783	1.80783	0.0706328	0.900112
Ift27	119.486	0.402627	0.22285	1.80672	0.0708062	0.900112
Shox2	11.7903	-1.83584	1.01596	-1.807	0.0707621	0.900112
Lrrtm4	38.6909	0.576237	0.319164	1.80545	0.0710036	0.901745
Babam1	779.353	-0.323948	0.179474	-1.80499	0.0710769	0.901801
Tars2	105.314	-0.410881	0.227811	-1.80361	0.0712929	0.902791
Tenm2	236.925	0.420265	0.232972	1.80392	0.0712431	0.902791
Aebp2	176.976	-0.43246	0.239888	-1.80276	0.0714264	0.903606
Srebf1	39.3697	0.779671	0.432695	1.80189	0.071562	0.904447
Fam193b	46.1083	0.628396	0.34905	1.8003	0.0718125	0.906737
Actn2	11.1568	1.24228	0.691352	1.79688	0.072355	0.909132
Ap5z1	42.6507	0.596025	0.33156	1.79764	0.0722346	0.909132
Fbxo3	409.542	-0.322956	0.179675	-1.79745	0.0722645	0.909132
Ikbkap	142.332	0.386565	0.215163	1.79661	0.0723971	0.909132
Lgmn	74.2154	0.70206	0.390738	1.79675	0.072375	0.909132
Palm	1069.5	-0.319298	0.177748	-1.79635	0.0724382	0.909132
Snx30	252.211	0.302072	0.168188	1.79604	0.0724887	0.909132
Atxn3	73.5397	-0.427684	0.238308	-1.79467	0.0727069	0.910996
Hspa1b	34.5474	-0.732326	0.408428	-1.79303	0.0729674	0.913325
Yy2	7.22344	-1.41216	0.787761	-1.79263	0.0730325	0.913325
Bicc1	14.7725	1.01165	0.564576	1.79188	0.073152	0.913719
Timm10b	205.092	-0.321658	0.179541	-1.79156	0.0732037	0.913719
2310030G06Rik	18.4672	0.840636	0.477876	1.75911	0.0785591	0.916586
2700070H01Rik	4.56419	2.38369	1.33349	1.78756	0.0738478	0.916586
3110039M20Rik	3.75742	-2.75576	1.54102	-1.78828	0.0737315	0.916586
4930452B06Rik	56.2166	-0.54268	0.311526	-1.74201	0.0815075	0.916586
6330403A02Rik	106.18	0.476069	0.2747	1.73305	0.0830875	0.916586
9430060I03Rik	8.04774	1.61289	0.906518	1.77921	0.0752051	0.916586
9830001H06Rik	285.268	-0.38742	0.216622	-1.78846	0.0737015	0.916586
AA388235	29.2102	0.793877	0.454091	1.74828	0.0804159	0.916586
Adamts4	5.1871	-1.66142	0.944684	-1.75871	0.0786269	0.916586
Adipor1	134.876	0.55942	0.322382	1.73527	0.0826929	0.916586
Afg3l1	148.124	-0.356732	0.204697	-1.74274	0.0813797	0.916586
Aftph	380.154	-0.26347	0.149529	-1.762	0.07807	0.916586
Agfg1	147.218	-0.335074	0.189747	-1.7659	0.0774131	0.916586
Ankrd49	82.6595	0.8656	0.485747	1.782	0.0747499	0.916586
Arhgap12	226.399	-0.306311	0.175843	-1.74196	0.0815163	0.916586
Arhgef17	760.156	-0.231729	0.13334	-1.73788	0.0822322	0.916586
Arid5a	21.9618	-0.907694	0.519925	-1.74582	0.0808429	0.916586
Arsb	72.3192	0.537046	0.304576	1.76326	0.0778565	0.916586
Atp2b4	225.902	0.506033	0.283875	1.78259	0.0746532	0.916586
Braf	466.045	-0.303618	0.171357	-1.77184	0.0764204	0.916586
Cables1	107.177	-0.442248	0.255277	-1.73242	0.0831984	0.916586
Cacna1i	110.113	0.419861	0.235065	1.78615	0.0740747	0.916586
Cadm2	383.814	0.314988	0.178223	1.76738	0.0771645	0.916586
Ccdc116	10.5841	-0.954854	0.551074	-1.73272	0.0831463	0.916586
Ccdc13	33.3543	-0.940325	0.536054	-1.75416	0.0794032	0.916586
Ccdc30	26.5181	0.703961	0.40373	1.74364	0.0812213	0.916586
Ccdc86	68.1313	0.588611	0.339192	1.73533	0.0826816	0.916586
Cd93	4.70665	2.1574	1.24102	1.7384	0.0821402	0.916586
Cdca8	3.5322	-2.20139	1.24827	-1.76355	0.0778075	0.916586
Cecr6	56.6226	0.65154	0.37625	1.73167	0.0833327	0.916586
Cln3	80.4567	-0.549797	0.309226	-1.77798	0.0754079	0.916586
Col15a1	4.69483	-2.23109	1.2504	-1.7843	0.0743746	0.916586
Commd8	167.781	0.360577	0.207608	1.73682	0.0824196	0.916586
Crim1	270.132	0.297997	0.171942	1.73313	0.0830728	0.916586
Crip3	4.52655	-2.57098	1.44623	-1.77771	0.0754513	0.916586
Ctsk	9.2035	-1.45625	0.841003	-1.73157	0.0833502	0.916586
Cxxc1	270.159	-0.401394	0.230284	-1.74304	0.0813264	0.916586
Cyp27a1	4.99402	2.53745	1.45011	1.74984	0.0801465	0.916586
D4Wsu53e	650.14	-0.375237	0.216387	-1.73411	0.0828993	0.916586
Dgat2	69.1552	0.588692	0.335354	1.75544	0.0791848	0.916586
Diras1	674.873	-0.353037	0.203472	-1.73506	0.0827293	0.916586
Dock6	15.3475	-1.02208	0.590244	-1.73163	0.0833393	0.916586
Dtd2	49.5561	0.589812	0.334901	1.76115	0.078213	0.916586
Efcc1	24.9179	0.796607	0.459787	1.73256	0.0831747	0.916586
Eif2b5	256.385	-0.257513	0.14753	-1.74549	0.0808987	0.916586
Fam161b	59.1689	0.432866	0.248106	1.74468	0.0810399	0.916586
Fam174a	264.699	0.413445	0.235337	1.75682	0.0789484	0.916586
Fam219a	53.2227	0.523775	0.297883	1.75832	0.0786926	0.916586
Fsip1	6.48089	1.41145	0.800504	1.76321	0.0778654	0.916586
Gabpb1	87.8556	-0.445156	0.256941	-1.73252	0.0831805	0.916586
Gas5	1138.71	0.391487	0.226112	1.73138	0.0833833	0.916586
Gm715	76.7038	-0.538765	0.303792	-1.77347	0.0761513	0.916586
Gnrh1	6.54037	2.53659	1.45243	1.74645	0.0807334	0.916586
H1fx	418.177	0.345813	0.199028	1.73751	0.0822974	0.916586
Hemk1	46.4476	0.577543	0.33293	1.73472	0.0827896	0.916586
Hivep2	307.1	-0.521279	0.300895	-1.73243	0.0831978	0.916586
Hmg20a	238.217	-0.346144	0.196873	-1.75821	0.0787117	0.916586
Hsf4	308.799	-0.403458	0.228563	-1.76519	0.077532	0.916586
Ifit3	14.976	-1.09097	0.627168	-1.73951	0.0819445	0.916586
Iqgap2	24.4166	0.784636	0.447817	1.75213	0.0797507	0.916586
Irs4	415.86	0.369961	0.210497	1.75756	0.0788221	0.916586
Irx1	19.136	-1.17142	0.676562	-1.73142	0.0833761	0.916586
Isyna1	497.395	-0.281195	0.158152	-1.778	0.0754039	0.916586
Itga7	8.86445	-1.53326	0.865338	-1.77186	0.076418	0.916586
Jak3	7.14057	1.65271	0.929721	1.77764	0.0754625	0.916586
Kcnh3	4.12668	2.09183	1.19316	1.75319	0.0795698	0.916586
Klc1	2263.48	-0.243063	0.137484	-1.76794	0.0770715	0.916586
Kpna1	126.434	-0.405449	0.227064	-1.78561	0.0741619	0.916586
Lrrfip1	227.017	-0.353266	0.202358	-1.74575	0.0808545	0.916586
Lyrm2	170.726	0.333819	0.190981	1.74792	0.0804783	0.916586
Man1b1	119.994	0.525617	0.301638	1.74254	0.0814137	0.916586
Map6	548.891	-0.284353	0.162855	-1.74605	0.0808027	0.916586
Mapk7	139.891	-0.486182	0.273598	-1.77699	0.0755695	0.916586
March2	460.068	-0.338516	0.190746	-1.7747	0.0759482	0.916586
March7	96.3825	0.570485	0.324542	1.75782	0.0787785	0.916586
Mdn1	113.024	0.586918	0.337838	1.73727	0.0823388	0.916586
Med22	164.783	0.437493	0.24514	1.78466	0.0743161	0.916586
Mpzl1	98.7173	-0.638256	0.368572	-1.7317	0.0833272	0.916586
Mtpap	88.6863	-0.42004	0.239214	-1.75591	0.079103	0.916586
Naglu	15.6684	0.855305	0.486032	1.75977	0.0784469	0.916586
Napa	1317.82	-0.329154	0.184807	-1.78107	0.0749003	0.916586
Nelfcd	451.368	-0.312324	0.178681	-1.74794	0.0804738	0.916586
Nfkbib	219.354	-0.336575	0.191337	-1.75907	0.0785662	0.916586
Nucb1	258.89	0.4043	0.23335	1.73259	0.0831686	0.916586
Osgin2	46.4346	0.560313	0.320788	1.74668	0.080693	0.916586
P2rx4	21.7526	0.766368	0.428832	1.78711	0.0739204	0.916586
Pafah2	35.6773	-0.582125	0.332229	-1.75218	0.0797428	0.916586
Pamr1	8.5452	1.453	0.838022	1.73384	0.0829464	0.916586
Pcdh17	1014.76	0.326131	0.184316	1.76941	0.0768257	0.916586
Pcdha2	22.0942	0.82639	0.466609	1.77105	0.0765517	0.916586
Pdia4	9.8105	1.15335	0.660679	1.74571	0.080861	0.916586
Pgap2	18.5484	0.881917	0.507684	1.73714	0.0823629	0.916586
Pipox	6.09851	-2.70511	1.52709	-1.77142	0.0764916	0.916586
Pkib	183.25	-0.437988	0.248293	-1.764	0.0777325	0.916586
Plbd2	94.8927	0.6084	0.348661	1.74496	0.0809919	0.916586
Pmfbp1	14.4597	1.17439	0.668237	1.75745	0.0788419	0.916586
Poli	66.1164	-0.50718	0.288315	-1.75912	0.0785574	0.916586
Ppp1r18	20.2873	-1.06691	0.596969	-1.78721	0.0739036	0.916586
Prdm15	25.3074	-0.630509	0.362629	-1.73872	0.0820848	0.916586
Rasd2	598.244	-0.312204	0.178453	-1.7495	0.0802038	0.916586
Rasgef1c	81.576	0.404773	0.226767	1.78497	0.0742656	0.916586
Rbm10	23.7023	0.760398	0.429944	1.7686	0.076961	0.916586
Ripk2	4.93763	1.62611	0.918325	1.77073	0.0766049	0.916586
Rmnd5a	220.891	-0.393549	0.223447	-1.76126	0.0781938	0.916586
Rnf128	148.727	0.546944	0.313231	1.74614	0.0807872	0.916586
Rnf157	743.801	-0.233747	0.133687	-1.74846	0.0803843	0.916586
Rock2	1266.2	-0.300481	0.168918	-1.77886	0.0752621	0.916586
Rps10	1751.1	0.299261	0.16836	1.77751	0.0754849	0.916586
Ryr2	52.8968	0.580617	0.329238	1.76352	0.0778131	0.916586
Sec31a	421.717	-0.391431	0.223969	-1.7477	0.0805158	0.916586
Sh2d3c	486.869	-0.362565	0.204581	-1.77223	0.0763557	0.916586
Shd	329.511	0.321332	0.182235	1.76328	0.0778526	0.916586
Skap1	14.5951	1.28986	0.729892	1.7672	0.0771951	0.916586
Slc27a2	12.4809	1.23175	0.700778	1.75768	0.0788014	0.916586
Slc9a6	256.007	0.456642	0.255726	1.78567	0.0741521	0.916586
Slfn5	3.09804	2.59302	1.495	1.73446	0.0828364	0.916586
Snai1	5.06714	-1.68297	0.962259	-1.74898	0.0802948	0.916586
Snap47	3302.52	-0.282008	0.162484	-1.7356	0.0826348	0.916586
Snhg5	17.5659	1.01391	0.573589	1.76767	0.0771166	0.916586
Ssr2	144.797	0.526026	0.294218	1.78788	0.0737959	0.916586
Stxbp1	3629.82	-0.211776	0.121143	-1.74815	0.0804374	0.916586
Swt1	135.779	-0.459088	0.26204	-1.75198	0.0797778	0.916586
Syn2	3420.72	-0.26953	0.152412	-1.76843	0.0769886	0.916586
Syt11	1996.01	0.407016	0.230622	1.76486	0.0775873	0.916586
Tagln3	2765.37	-0.308911	0.177819	-1.73722	0.0823491	0.916586
Tbc1d15	176.113	-0.351561	0.19964	-1.76097	0.0782428	0.916586
Thsd4	27.0139	0.67152	0.381501	1.76021	0.078373	0.916586
Tmcc2	605.29	-0.2289	0.131162	-1.74517	0.0809551	0.916586
Tmem158	314.759	0.516804	0.289262	1.78663	0.0739973	0.916586
Tmem230	130.285	0.330605	0.189681	1.74295	0.0813426	0.916586
Tmem62	57.8494	0.616662	0.35119	1.75592	0.0791016	0.916586
Tnfsf9	4.13416	-1.74091	0.995551	-1.74869	0.0803454	0.916586
Tpm2	18.7644	-1.4652	0.822577	-1.78123	0.074875	0.916586
Tpst2	28.2097	0.671746	0.381482	1.76088	0.0782582	0.916586
Triqk	43.8752	0.598106	0.344999	1.73365	0.0829809	0.916586
Tubb4a	3202.76	-0.247396	0.140101	-1.76585	0.0774218	0.916586
Tubb5	3741.73	-0.25019	0.143554	-1.74283	0.0813638	0.916586
Ube2d3	553.824	-0.267939	0.153016	-1.75106	0.0799361	0.916586
Ulk1	487.587	-0.297658	0.168521	-1.76629	0.0773469	0.916586
Wwc1	4.57876	-1.81112	1.0408	-1.74012	0.0818377	0.916586
Zfp568	50.4082	-0.629823	0.359038	-1.7542	0.0793968	0.916586
Zfp595	6.60154	-1.59013	0.892567	-1.78152	0.0748268	0.916586
Mest	34.6041	0.683197	0.39469	1.73097	0.083457	0.916626
Actrt3	12.5855	-1.0127	0.585346	-1.73008	0.0836159	0.917601
Bbs5	25.9328	0.709377	0.411291	1.72476	0.0845711	0.91807
E130311K13Rik	28.1707	0.698083	0.404033	1.72779	0.0840266	0.91807
Fgf12	492.605	-0.292557	0.169549	-1.7255	0.0844376	0.91807
Gpr26	10.2011	1.10004	0.637668	1.7251	0.0845098	0.91807
Hn1l	60.9921	-0.4787	0.277274	-1.72645	0.0842658	0.91807
Mbd2	90.7944	0.432056	0.250338	1.72589	0.0843667	0.91807
Nfatc2	199.881	-0.330365	0.19136	-1.7264	0.0842754	0.91807
Rnf208	1877.81	-0.316146	0.182959	-1.72796	0.0839951	0.91807
Scg2	2745.69	0.470785	0.272912	1.72504	0.08452	0.91807
Tfrc	69.8227	0.557621	0.32277	1.72761	0.0840578	0.91807
Tmem59l	823.419	0.514618	0.297781	1.72818	0.0839563	0.91807
Zc3h12b	21.3595	-0.795039	0.460331	-1.7271	0.0841489	0.91807
Zfhx2	885.654	-0.428099	0.247585	-1.7291	0.0837912	0.91807
Rhof	466.798	-0.33438	0.193921	-1.72431	0.0846524	0.918191
Gm5126	19.8306	-0.71999	0.417903	-1.72286	0.0849132	0.919495
Samd8	101.941	0.537127	0.311761	1.72288	0.08491	0.919495
Ak4	180.874	-0.435787	0.253004	-1.72245	0.0849876	0.91954
Thop1	168.228	-0.396887	0.230481	-1.722	0.0850704	0.919674
AF529169	62.263	0.463564	0.26927	1.72156	0.0851491	0.919765
1700084C01Rik	8.23478	1.72115	1.00016	1.72088	0.0852731	0.920072
Sec14l1	282.139	-0.41206	0.239536	-1.72024	0.0853886	0.920072
Tifa	6.33359	-2.44133	1.41917	-1.72025	0.0853875	0.920072
Atrn	107.557	0.532647	0.309722	1.71976	0.0854756	0.920253
Gnpat	169.785	-0.305804	0.177912	-1.71885	0.0856413	0.920521
Nol11	69.9902	0.561098	0.326401	1.71904	0.0856064	0.920521
Abcc4	6.72637	-1.27829	0.744522	-1.71692	0.085993	0.920704
Ccdc113	33.8126	0.675412	0.394552	1.71184	0.0869253	0.920704
Cndp2	258.532	-0.310416	0.181234	-1.71279	0.0867504	0.920704
Hist2h3c1	9.25218	-1.38846	0.810795	-1.71247	0.0868099	0.920704
Lin7c	203.544	0.425546	0.248558	1.71206	0.0868856	0.920704
Mettl15	12.0941	-0.995872	0.58018	-1.71649	0.0860728	0.920704
Otub1	1238.65	-0.233357	0.136314	-1.71191	0.0869136	0.920704
Phf6	109.626	-0.359784	0.209683	-1.71585	0.0861904	0.920704
Rac2	3.88116	-2.64149	1.54183	-1.71323	0.086671	0.920704
Rdh5	8.98684	1.91441	1.11811	1.71218	0.0868643	0.920704
Rtp4	9.21028	-1.65225	0.964321	-1.71338	0.0866418	0.920704
Rwdd1	373.167	-0.323305	0.188499	-1.71516	0.0863165	0.920704
St3gal1	51.7293	-0.655514	0.382758	-1.71261	0.0867851	0.920704
Thsd7b	8.83533	1.23147	0.719069	1.71259	0.0867883	0.920704
Tmed5	67.1812	0.633209	0.369535	1.71353	0.0866157	0.920704
Tmem126a	154.058	0.389164	0.227199	1.71288	0.0867349	0.920704
Txndc15	296.685	0.53322	0.310694	1.71622	0.0861219	0.920704
Vash1	195.145	-0.566989	0.330313	-1.71652	0.0860663	0.920704
Ikbip	58.2314	0.603733	0.352762	1.71144	0.0869992	0.920742
1810010H24Rik	27.8047	0.77173	0.454444	1.69819	0.0894727	0.92127
2900041M22Rik	7.67231	1.1935	0.708455	1.68465	0.0920559	0.92127
4930414L22Rik	132.949	0.365742	0.216637	1.68827	0.0913602	0.92127
4932438A13Rik	79.7874	0.418945	0.246592	1.69894	0.0893308	0.92127
6330409D20Rik	36.5182	0.550528	0.321983	1.7098	0.0873026	0.92127
Adarb2	14.8608	1.09638	0.649362	1.6884	0.0913345	0.92127
Ak7	15.389	1.07895	0.637701	1.69194	0.0906582	0.92127
Armcx5	200.593	0.401598	0.237286	1.69246	0.0905576	0.92127
Astn1	153.904	0.595833	0.349097	1.70679	0.0878617	0.92127
Atp8a1	362.53	0.422034	0.250289	1.68619	0.0917598	0.92127
Best1	15.4943	0.93964	0.553014	1.69912	0.0892956	0.92127
Beta-s	339.818	1.0109	0.595132	1.69862	0.0893912	0.92127
Ccbl1	38.3077	0.593131	0.351658	1.68667	0.0916665	0.92127
Ccdc50	272.951	-0.284654	0.167097	-1.70352	0.0884703	0.92127
Cisd2	127.8	0.452681	0.265144	1.7073	0.0877658	0.92127
Cnpy3	183.323	0.449809	0.263259	1.70862	0.0875222	0.92127
Coq9	189.364	0.334007	0.196708	1.69799	0.0895102	0.92127
Cryz	43.089	-0.580583	0.33995	-1.70785	0.0876643	0.92127
Ctif	851.447	-0.252587	0.147882	-1.70803	0.0876302	0.92127
Dag1	167.81	0.342492	0.201688	1.69813	0.0894838	0.92127
Dlg5	121.24	-0.401226	0.238114	-1.68501	0.0919857	0.92127
Dnajc21	397.321	-0.299252	0.177044	-1.69027	0.0909772	0.92127
Ebf2	32.301	0.749768	0.440069	1.70375	0.0884276	0.92127
Eif1ax	126.597	-0.374249	0.220561	-1.6968	0.0897336	0.92127
Fam101b	89.1189	0.422202	0.250393	1.68616	0.0917653	0.92127
Fam50a	121.132	0.442149	0.263119	1.68042	0.0928764	0.92127
Foxd1	10.4567	-1.40019	0.831729	-1.68347	0.0922833	0.92127
Frat1	69.0774	-0.441987	0.261301	-1.69148	0.0907445	0.92127
Gar1	127.484	0.409847	0.240482	1.70427	0.0883307	0.92127
Gm10432	10.4281	1.20923	0.719217	1.68131	0.0927026	0.92127
Gm20257	4.99711	1.76744	1.05159	1.68074	0.0928141	0.92127
Hnrpdl	496.02	0.290669	0.171347	1.69638	0.0898137	0.92127
Hrh1	26.4056	0.765815	0.455641	1.68074	0.0928128	0.92127
Hscb	39.1337	0.641262	0.377075	1.70062	0.0890145	0.92127
Ifi47	3.28076	-2.59288	1.53541	-1.68872	0.0912736	0.92127
Immp2l	16.1907	-0.823852	0.485226	-1.69787	0.0895318	0.92127
Kdelr1	226.381	0.305396	0.181244	1.685	0.0919888	0.92127
Kit	27.6091	0.701386	0.416392	1.68444	0.0920973	0.92127
Lats2	69.584	-0.579538	0.338811	-1.71051	0.0871725	0.92127
Lhfpl3	149.908	0.53424	0.313306	1.70517	0.0881627	0.92127
Lrrc73	272.669	-0.3228	0.189802	-1.70072	0.088996	0.92127
Maf	24.9175	-0.995132	0.591716	-1.68177	0.0926125	0.92127
Midn	230.044	-0.3698	0.218636	-1.69139	0.0907623	0.92127
Nasp	96.3597	-0.470407	0.278926	-1.68649	0.091701	0.92127
Ndnf	3.98428	2.52596	1.49017	1.69508	0.09006	0.92127
Neurod6	12.0635	-1.70356	1.00229	-1.69966	0.0891954	0.92127
Nhp2	104.772	0.418705	0.248975	1.68171	0.0926243	0.92127
Nme6	22.8593	0.679297	0.400823	1.69476	0.0901218	0.92127
Nrp1	151.414	0.389919	0.231863	1.68168	0.0926307	0.92127
Ntng1	75.9112	0.704864	0.41379	1.70344	0.0884866	0.92127
Oxld1	58.6429	0.554481	0.324909	1.70657	0.0879014	0.92127
Pex12	60.8258	-0.517893	0.305793	-1.69361	0.0903398	0.92127
Pgm1	4.45665	-1.64421	0.974112	-1.6879	0.09143	0.92127
Plcxd3	493.558	0.258287	0.153713	1.68032	0.0928946	0.92127
Prlr	133.298	0.478061	0.280075	1.7069	0.0878403	0.92127
Ptprm	37.2988	0.675015	0.397803	1.69686	0.0897233	0.92127
Rab4a	266.413	0.295624	0.173856	1.7004	0.0890562	0.92127
Ranbp10	158.251	-0.370534	0.218906	-1.69266	0.0905199	0.92127
Retsat	7.64861	1.42912	0.848554	1.68419	0.0921452	0.92127
Rnf14	1463.19	-0.221085	0.130892	-1.68907	0.0912067	0.92127
Rnf183	3.8887	-2.25146	1.31862	-1.70743	0.0877418	0.92127
Rnf8	207.954	-0.306328	0.180255	-1.69942	0.0892401	0.92127
Serpinb9	50.1106	-0.516371	0.306299	-1.68584	0.0918271	0.92127
Slc1a4	97.409	0.562381	0.332233	1.69273	0.0905062	0.92127
Slc2a1	31.3896	0.713178	0.420627	1.69551	0.0899784	0.92127
Slc7a1	170.48	0.453691	0.267535	1.69582	0.0899195	0.92127
Stbd1	6.73032	-1.57707	0.929958	-1.69585	0.0899149	0.92127
Strip1	261.204	-0.264441	0.157317	-1.68095	0.0927734	0.92127
Tacc1	205.845	0.33342	0.196434	1.69737	0.0896272	0.92127
Thnsl2	24.8359	0.742227	0.434694	1.70747	0.0877344	0.92127
Tprn	43.9939	-0.592072	0.35178	-1.68307	0.0923607	0.92127
Trim30a	2.90341	2.74376	1.6043	1.71025	0.0872195	0.92127
Trub2	45.2975	0.508488	0.301926	1.68415	0.0921531	0.92127
Ubac1	225.679	-0.286365	0.169018	-1.69429	0.0902109	0.92127
Vhl	99.7306	-0.393943	0.233357	-1.68815	0.091382	0.92127
Vps36	93.5929	-0.370288	0.219955	-1.68347	0.0922847	0.92127
Wsb2	660.536	0.216205	0.12845	1.68319	0.0923388	0.92127
Zfp189	26.2621	-0.682065	0.404514	-1.68614	0.0917695	0.92127
Zfp445	237.867	-0.296763	0.175379	-1.69213	0.0906215	0.92127
Zfp563	75.4763	0.426458	0.250181	1.7046	0.0882698	0.92127
Zfr2	243.508	-0.321233	0.190578	-1.68557	0.0918786	0.92127
Zic2	109.722	-0.760853	0.446726	-1.70317	0.0885354	0.92127
Znhit2	243.33	0.320003	0.190101	1.68333	0.0923108	0.92127
Fgf1	425.086	-0.311912	0.185706	-1.6796	0.0930356	0.921969
A230070E04Rik	272.62	-0.398116	0.237091	-1.67917	0.0931184	0.922091
Rps12	2296.6	0.347498	0.207057	1.67827	0.0932949	0.923139
Aldh7a1	161.848	-0.409147	0.244109	-1.67608	0.0937225	0.924573
Ccdc58	16.7781	0.910764	0.543348	1.67621	0.0936977	0.924573
Eif4ebp2	193.257	-0.44942	0.267987	-1.67702	0.0935378	0.924573
Megf8	94.4096	0.547711	0.326751	1.67624	0.0936918	0.924573
Rad50	74.5975	0.490357	0.292686	1.67537	0.0938616	0.925248
Hs3st2	26.4563	-0.744481	0.444759	-1.6739	0.0941511	0.927248
Tcta	126.338	0.451942	0.27004	1.67361	0.0942063	0.927248
Cd200	250.721	0.462882	0.276835	1.67205	0.094515	0.927508
Syp	1531.57	0.522904	0.312714	1.67215	0.0944947	0.927508
Tctn2	55.6455	0.463993	0.277561	1.67168	0.0945873	0.927508
Tmx3	109.876	0.52343	0.313073	1.67191	0.0945425	0.927508
Tpd52	458.679	-0.22042	0.131767	-1.6728	0.0943667	0.927508
Prg4	6.55542	-2.44948	1.46585	-1.67103	0.0947167	0.927739
Sgk1	251.468	0.992017	0.593722	1.67084	0.0947526	0.927739
9330179D12Rik	4.75451	-1.89231	1.13322	-1.66986	0.0949477	0.92775
Cox10	238.358	-0.313125	0.187527	-1.66976	0.0949666	0.92775
Lingo2	105.882	0.432942	0.259222	1.67016	0.0948882	0.92775
1700047M11Rik	19.466	1.62936	0.981429	1.66019	0.0968765	0.929202
2310061J03Rik	75.6516	0.442808	0.265848	1.66564	0.0957851	0.929202
4930441O14Rik	15.6772	0.954834	0.575244	1.65988	0.0969391	0.929202
Aard	229.47	-0.349878	0.210684	-1.66067	0.0967793	0.929202
Ankrd32	72.8402	0.447688	0.269775	1.65948	0.0970181	0.929202
Apobec1	3.73692	2.26753	1.36641	1.65948	0.0970188	0.929202
Arhgef18	135.872	-0.324517	0.195056	-1.66371	0.0961706	0.929202
B3gnt1	289.481	0.538335	0.323969	1.66169	0.0965753	0.929202
Ccdc9	173.061	-0.439951	0.265674	-1.65598	0.097726	0.929202
Cst3	1430.49	0.453769	0.273903	1.65668	0.0975848	0.929202
Ero1l	119.166	0.349747	0.211134	1.65651	0.097618	0.929202
Farsb	725.945	-0.328416	0.197688	-1.66129	0.096656	0.929202
Fbxo44	929.558	-0.263188	0.158433	-1.66119	0.0966754	0.929202
Fdft1	396.99	-0.239159	0.144453	-1.65562	0.0977989	0.929202
Fscn1	774.428	-0.333463	0.201132	-1.65793	0.0973325	0.929202
Gm16596	15.2907	-1.05232	0.63107	-1.66751	0.0954126	0.929202
Inppl1	22.1092	-0.916397	0.55365	-1.65519	0.0978855	0.929202
Kcnb2	105.012	0.347796	0.210106	1.65533	0.097857	0.929202
Kcnc4	487.217	-0.297689	0.179062	-1.66249	0.0964154	0.929202
Klhdc3	948.813	-0.253227	0.151844	-1.66768	0.0953801	0.929202
Lasp1	674.36	-0.272657	0.164603	-1.65645	0.0976308	0.929202
Mag	382.537	-0.453136	0.272045	-1.66567	0.0957796	0.929202
Mblac2	392.535	0.332683	0.200844	1.65642	0.0976366	0.929202
N6amt1	191.602	0.394188	0.237055	1.66285	0.0963419	0.929202
Nsf	4737.21	-0.20658	0.124066	-1.66508	0.095896	0.929202
Pwwp2b	54.8897	0.622608	0.374654	1.66182	0.0965484	0.929202
R74862	48.92	0.551715	0.332811	1.65774	0.09737	0.929202
Resp18	1726.61	0.501862	0.3013	1.66565	0.0957823	0.929202
Rmdn3	180.178	-0.449932	0.271506	-1.65718	0.097484	0.929202
Rpp25	146.781	-0.377405	0.226758	-1.66435	0.0960425	0.929202
Rtkn2	8.29616	-1.47621	0.890544	-1.65765	0.0973879	0.929202
Sh3bp5l	278.335	-0.260613	0.156605	-1.66415	0.0960833	0.929202
Siah2	79.3944	-0.486987	0.292721	-1.66366	0.0961812	0.929202
Slc12a7	8.12206	1.90102	1.14263	1.66372	0.0961677	0.929202
Slc37a4	26.1136	0.668817	0.403821	1.65622	0.0976767	0.929202
Smim11	157.063	-0.403238	0.242179	-1.66504	0.0959038	0.929202
Spr	402.204	-0.327803	0.197307	-1.66139	0.0966349	0.929202
Vsig8	3.54065	1.97516	1.18831	1.66215	0.0964821	0.929202
Zfpm2	55.1171	-0.448961	0.269948	-1.66314	0.096285	0.929202
Zfp1	92.6867	0.447805	0.270668	1.65445	0.0980367	0.929962
Icam5	47.8746	0.699747	0.42305	1.65405	0.0981164	0.930044
Sft2d2	44.824	0.616383	0.373023	1.6524	0.0984533	0.932562
Agtpbp1	745.679	-0.278945	0.168894	-1.6516	0.0986166	0.932758
Nrde2	43.1851	0.63543	0.384706	1.65173	0.0985893	0.932758
Ttll9	9.61583	1.08335	0.656213	1.65091	0.0987568	0.933409
Ccpg1	121.231	0.581289	0.352221	1.65036	0.0988701	0.933805
Tram1	173.848	0.336513	0.203984	1.64971	0.0990026	0.934382
1500009L16Rik	320.727	0.329989	0.20139	1.63856	0.101305	0.935263
2610316D01Rik	10.4375	-0.962202	0.585828	-1.64246	0.100494	0.935263
Abcb8	46.8092	0.608804	0.37113	1.64041	0.100921	0.935263
Aff3	347.135	-0.294559	0.179069	-1.64494	0.0999817	0.935263
Aplf	23.2531	0.685989	0.418785	1.63805	0.101412	0.935263
Cdk13	440.252	-0.237652	0.145085	-1.63802	0.101417	0.935263
Cpxm1	15.3296	0.817021	0.497776	1.64134	0.100726	0.935263
Dnajb9	50.8825	0.726463	0.44068	1.6485	0.0992492	0.935263
Dnajc19	111.341	0.420509	0.256228	1.64115	0.100766	0.935263
Figf	2.69837	-2.63058	1.59826	-1.6459	0.099784	0.935263
Gjc3	54.1817	0.753451	0.460124	1.6375	0.101527	0.935263
Gm5918	46.9967	-0.595003	0.361194	-1.64733	0.0994911	0.935263
Gna13	450.019	-0.354495	0.216131	-1.64019	0.100967	0.935263
Gt(ROSA)26Sor	27.3294	-0.749786	0.455003	-1.64787	0.0993787	0.935263
Hif1an	184.269	-0.436853	0.265711	-1.64409	0.100157	0.935263
Kti12	115.217	-0.342638	0.209013	-1.63931	0.101148	0.935263
Letm1	272.628	-0.295647	0.17945	-1.64752	0.099451	0.935263
Maml3	90.6738	-0.411934	0.250643	-1.64351	0.100278	0.935263
Mbd4	33.0609	-0.63551	0.38683	-1.64287	0.100411	0.935263
Mcts2	92.1614	-0.396572	0.241326	-1.6433	0.10032	0.935263
Mmgt2	81.043	0.527117	0.321163	1.64128	0.10074	0.935263
Nnt	48.637	-0.495374	0.301154	-1.64492	0.0999868	0.935263
Phlpp1	168.59	-0.382126	0.232443	-1.64395	0.100186	0.935263
Pstpip1	4.24751	1.96055	1.19231	1.64434	0.100107	0.935263
Ryr3	21.4845	0.816735	0.498667	1.63784	0.101456	0.935263
Serinc1	839.246	0.473018	0.288701	1.63844	0.101331	0.935263
Sf3a1	237.155	-0.283473	0.172496	-1.64336	0.100308	0.935263
Snrpd1	682.09	-0.254544	0.155374	-1.63826	0.101367	0.935263
Tapt1	55.3189	0.470981	0.286483	1.64401	0.100174	0.935263
Tbx18	5.08372	-1.52283	0.929333	-1.63863	0.10129	0.935263
Telo2	35.628	-0.550663	0.334003	-1.64868	0.0992137	0.935263
Tmem203	22.3907	0.710061	0.431275	1.64642	0.099677	0.935263
Yipf6	77.3456	-0.421713	0.256255	-1.64567	0.0998309	0.935263
Zdhhc20	195.562	0.41659	0.25422	1.6387	0.101275	0.935263
Prdm8	47.3897	-0.779112	0.476096	-1.63646	0.101743	0.935935
Rfwd2	204.027	-0.316106	0.193138	-1.63668	0.101697	0.935935
Sspn	23.2632	0.762099	0.465879	1.63583	0.101875	0.936494
Sh3rf1	161.859	-0.340917	0.208502	-1.63508	0.102033	0.937284
1110038B12Rik	93.7914	0.441695	0.279357	1.58111	0.113852	0.937501
1700029J07Rik	8.61073	1.8043	1.1312	1.59503	0.110705	0.937501
1700048O20Rik	25.6733	0.705092	0.431727	1.63319	0.102429	0.937501
1810032O08Rik	9.97152	1.06547	0.670706	1.58858	0.112155	0.937501
2210015D19Rik	28.645	0.637943	0.400312	1.59361	0.111022	0.937501
3110052M02Rik	65.428	-0.420714	0.264946	-1.58792	0.112304	0.937501
4930500L23Rik	8.33389	1.22506	0.77978	1.57103	0.116175	0.937501
5730559C18Rik	7.23848	1.60022	1.00638	1.59007	0.11182	0.937501
9330162012Rik	12.763	0.92042	0.568385	1.61936	0.10537	0.937501
A230050P20Rik	290.998	-0.280658	0.178479	-1.5725	0.115835	0.937501
A330102I10Rik	28.7628	-0.619312	0.390224	-1.58707	0.112497	0.937501
A430005L14Rik	171.344	-0.317689	0.196931	-1.6132	0.1067	0.937501
A830082N09Rik	170.251	0.287876	0.180168	1.59782	0.110083	0.937501
AI597479	170.018	0.292513	0.185423	1.57755	0.11467	0.937501
AI846148	273	-0.313587	0.19748	-1.58794	0.112299	0.937501
Aacs	67.4502	-0.447202	0.27908	-1.60242	0.109063	0.937501
Aco2	962.638	-0.30268	0.190159	-1.59172	0.111447	0.937501
Acp2	135.254	0.41954	0.258802	1.62109	0.104999	0.937501
Acta1	51.1074	0.5408	0.332639	1.62579	0.103995	0.937501
Adgb	3.84894	-2.48318	1.53029	-1.62269	0.104656	0.937501
Aebp1	16.1103	-1.09438	0.673325	-1.62534	0.10409	0.937501
Aldoa	5942.38	-0.304975	0.192396	-1.58514	0.112935	0.937501
Apip	59.3092	0.427375	0.268528	1.59155	0.111486	0.937501
Aqp4	87.6939	-0.628083	0.392456	-1.60039	0.109512	0.937501
Arf6	410.384	-0.250152	0.156101	-1.60251	0.109044	0.937501
Arxes2	230.433	0.496827	0.309797	1.60372	0.108776	0.937501
Asah1	29.6086	0.631709	0.394862	1.59982	0.109638	0.937501
Atp1b1	1048.66	0.443564	0.280184	1.58312	0.113394	0.937501
BC089491	9.96175	1.2522	0.773978	1.61788	0.105689	0.937501
Bag6	660.365	-0.23795	0.146028	-1.62948	0.103211	0.937501
Bmpr2	239.327	0.331702	0.209385	1.58417	0.113155	0.937501
Btbd6	351.711	-0.27154	0.166299	-1.63285	0.102501	0.937501
Card6	5.48913	1.65765	1.04978	1.57904	0.114326	0.937501
Cbfa2t3	171.904	-0.664026	0.417175	-1.59172	0.111448	0.937501
Ccnjl	72.2062	-0.665902	0.416435	-1.59905	0.109809	0.937501
Cd3eap	185.384	0.367113	0.225478	1.62816	0.103492	0.937501
Cdipt	267.534	0.424797	0.263424	1.61259	0.106833	0.937501
Cebpz	221.771	-0.330286	0.208889	-1.58115	0.113843	0.937501
Cldn26	98.5657	0.465798	0.289363	1.60974	0.107456	0.937501
Clpb	182.577	-0.317724	0.200205	-1.58699	0.112515	0.937501
Cml1	52.946	0.537837	0.34138	1.57548	0.115146	0.937501
Cpt1c	107.774	0.5047	0.317751	1.58835	0.112207	0.937501
Ctsl	152.73	0.534076	0.333168	1.60302	0.108929	0.937501
Cwf19l2	121.772	0.313925	0.198384	1.58241	0.113556	0.937501
Cyp26b1	13.9645	-1.33561	0.827549	-1.61393	0.106543	0.937501
D630037F22Rik	43.7087	-0.500963	0.313341	-1.59878	0.10987	0.937501
D930016D06Rik	41.0438	0.739835	0.454611	1.6274	0.103652	0.937501
Dennd4a	95.5153	-0.434022	0.266609	-1.62794	0.103538	0.937501
Dmrtc1a	59.2427	0.470848	0.294319	1.59979	0.109646	0.937501
Dnlz	241.889	-0.271564	0.171735	-1.5813	0.11381	0.937501
Dvl2	59.1279	-0.473122	0.299959	-1.57729	0.11473	0.937501
E130215H24Rik	3.4571	2.14562	1.34979	1.5896	0.111925	0.937501
E2f4	131.579	-0.45346	0.280409	-1.61714	0.105849	0.937501
Ece1	74.5903	0.452125	0.287244	1.57401	0.115485	0.937501
Efna2	60.2335	-0.53167	0.326388	-1.62895	0.103324	0.937501
Eif2ak2	22.2642	0.697706	0.428511	1.62821	0.10348	0.937501
Eif4ebp1	21.1763	-0.796158	0.502696	-1.58378	0.113244	0.937501
Elp6	70.9167	0.423234	0.260368	1.62552	0.104051	0.937501
Emc3	76.3272	0.491921	0.310895	1.58227	0.113587	0.937501
Epn2	485.565	-0.295652	0.182882	-1.61662	0.105959	0.937501
Exoc3l	16.0444	-0.870943	0.536033	-1.62479	0.104207	0.937501
Fam151b	18.8453	0.740476	0.468202	1.58153	0.113757	0.937501
Fam213a	103.56	0.576695	0.356053	1.61969	0.1053	0.937501
Fgr	4.37696	-1.84696	1.16081	-1.5911	0.111587	0.937501
Fmnl1	112.188	-0.574815	0.364684	-1.5762	0.114979	0.937501
Foxg1	40.2091	0.884016	0.549315	1.60931	0.10755	0.937501
Foxo6	106.203	-0.419047	0.266491	-1.57246	0.115843	0.937501
Fxr2	1248.07	-0.285091	0.178871	-1.59384	0.110972	0.937501
Galc	31.1623	0.730431	0.448356	1.62913	0.103285	0.937501
Gas6	200.07	0.410642	0.25873	1.58714	0.11248	0.937501
Gga3	367.285	-0.282417	0.179611	-1.57238	0.115863	0.937501
Gjb1	49.1889	-0.692596	0.436121	-1.58808	0.112268	0.937501
Gm17660	4.72923	1.72796	1.08173	1.5974	0.110177	0.937501
Gm4925	4.49515	-1.73258	1.10109	-1.57351	0.115601	0.937501
Gpank1	101.07	0.358118	0.22149	1.61686	0.105909	0.937501
Gstt1	82.9666	-0.472963	0.300004	-1.57652	0.114906	0.937501
Gzf1	124.412	0.436763	0.276083	1.582	0.113649	0.937501
Hcrt	2141.04	-0.509358	0.314842	-1.61782	0.105701	0.937501
Hrh3	196.083	0.295956	0.18419	1.6068	0.108098	0.937501
Hunk	86.6166	-0.40359	0.254431	-1.58624	0.112684	0.937501
Insig1	48.7767	0.590616	0.364692	1.61949	0.105342	0.937501
Isl1	418.161	-0.266857	0.163475	-1.63241	0.102593	0.937501
Katna1	52.823	-0.500197	0.315673	-1.58454	0.113071	0.937501
Kcnk2	324.413	0.249758	0.155279	1.60844	0.107738	0.937501
Kif6	10.4035	1.24429	0.780433	1.59436	0.110856	0.937501
Kif9	11.5773	1.03586	0.644264	1.60782	0.107874	0.937501
Krt73	11.652	1.59729	0.998963	1.59895	0.109831	0.937501
Lair1	8.55496	1.80574	1.14101	1.58258	0.113517	0.937501
Laptm4a	502.407	0.412476	0.25837	1.59645	0.110388	0.937501
Lhfpl4	570.031	0.26861	0.170081	1.5793	0.114267	0.937501
Lphn1	720.137	0.33858	0.208718	1.62219	0.104763	0.937501
Lrfn4	65.9122	0.468171	0.286978	1.63139	0.102809	0.937501
Lrp1	117.474	0.48892	0.308408	1.5853	0.112898	0.937501
Lrrc61	240.608	-0.312052	0.196006	-1.59205	0.111373	0.937501
Mapk6	346.489	-0.26449	0.165866	-1.5946	0.110801	0.937501
Mapre2	1250.58	-0.179701	0.111244	-1.61538	0.106228	0.937501
Mfap5	3.78973	2.33256	1.44071	1.61904	0.105439	0.937501
Mfsd11	69.3877	0.410369	0.254743	1.61091	0.107199	0.937501
Mical2	250.581	-0.407413	0.259135	-1.57221	0.115903	0.937501
Mir682	7.4791	1.17638	0.738577	1.59276	0.111214	0.937501
Mkl1	173.32	-0.288349	0.178134	-1.61872	0.105507	0.937501
Mkrn2	140.562	0.354036	0.222206	1.59328	0.111098	0.937501
Mrps18a	259.648	0.284848	0.175033	1.6274	0.103652	0.937501
Nanos3	5.81534	1.35751	0.847062	1.60262	0.10902	0.937501
Ncdn	4376.67	-0.216029	0.137498	-1.57114	0.11615	0.937501
Negr1	451.722	0.275752	0.1743	1.58205	0.113638	0.937501
Nek5	4.45281	2.14697	1.31389	1.63406	0.102247	0.937501
Nek7	58.5029	0.470924	0.296278	1.58947	0.111954	0.937501
Nr1h2	303.031	-0.335966	0.208039	-1.61492	0.106328	0.937501
Ntrk3	265.616	0.362252	0.227842	1.58993	0.111852	0.937501
Nxph4	23.39	0.981126	0.609423	1.60993	0.107414	0.937501
Pcsk2	277.223	0.420024	0.264663	1.58701	0.11251	0.937501
Pdxp	2362.76	-0.279259	0.176807	-1.57945	0.114232	0.937501
Peli3	89.3638	-0.427189	0.266491	-1.60302	0.108931	0.937501
Pigs	128.938	0.495136	0.309599	1.59928	0.109758	0.937501
Pitpna	1350.51	-0.180453	0.114827	-1.57152	0.116061	0.937501
Plce1	48.3755	0.548501	0.34632	1.5838	0.113239	0.937501
Plekhb2	1959.44	-0.272119	0.168993	-1.61023	0.107347	0.937501
Plekhf2	25.6954	-0.628086	0.399653	-1.57158	0.116048	0.937501
Plekhm3	204.871	-0.353418	0.219084	-1.61317	0.106708	0.937501
Plp2	10.6242	1.06507	0.655182	1.62561	0.104032	0.937501
Ppp6r1	712.516	-0.283652	0.178885	-1.58567	0.112814	0.937501
Prkcdbp	209.452	-0.485811	0.299324	-1.62303	0.104584	0.937501
Prnp	752.524	0.459891	0.291241	1.57907	0.114319	0.937501
Procr	23.1454	-0.839698	0.529957	-1.58446	0.113088	0.937501
Psmc4	457.427	-0.269946	0.170398	-1.58421	0.113146	0.937501
Pus7l	4.17409	1.77665	1.11808	1.58903	0.112054	0.937501
Qk	1116.34	-0.404679	0.251633	-1.60821	0.107789	0.937501
Rab6b	2900.98	-0.198736	0.12264	-1.62048	0.10513	0.937501
Ramp2	27.4936	0.695015	0.44123	1.57518	0.115216	0.937501
Rbm33	75.1581	0.498746	0.311649	1.60035	0.109521	0.937501
Rbmx	145.759	0.383104	0.237892	1.61041	0.107308	0.937501
Rdh18-ps	57.4543	0.493971	0.313465	1.57584	0.115062	0.937501
Rgs7bp	1140.23	-0.376918	0.236067	-1.59665	0.110343	0.937501
Rhbdl1	140.99	0.356694	0.225899	1.579	0.114336	0.937501
Rpl12	1980.52	0.254937	0.158451	1.60894	0.10763	0.937501
Rpl14	3250.82	0.299836	0.189195	1.5848	0.113012	0.937501
Rpl31-ps12	20.7294	0.773484	0.484495	1.59648	0.110383	0.937501
Rps6ka6	71.8936	-0.430891	0.269797	-1.59709	0.110245	0.937501
Rps6kc1	206.367	-0.331632	0.209905	-1.57991	0.114127	0.937501
S100a11	126.054	-0.651215	0.414008	-1.57295	0.11573	0.937501
Sdr42e1	33.3264	0.748468	0.465025	1.60952	0.107502	0.937501
Senp6	506.479	-0.279819	0.177138	-1.57967	0.114183	0.937501
Serpinh1	17.4575	-1.01148	0.62535	-1.61746	0.10578	0.937501
Sesn2	33.7091	0.594869	0.377879	1.57423	0.115434	0.937501
Sgpp1	59.2403	0.475808	0.299796	1.58711	0.112489	0.937501
Shank1	15.6697	0.830802	0.516315	1.6091	0.107595	0.937501
Sirt3	116.386	0.417897	0.265377	1.57473	0.115318	0.937501
Slc13a4	12.9807	-1.49889	0.95227	-1.57402	0.115483	0.937501
Slc17a6	566.488	0.411407	0.253307	1.62414	0.104346	0.937501
Slc22a8	22.2843	-1.38383	0.859842	-1.6094	0.107528	0.937501
Slc6a1	223.116	0.449627	0.28165	1.5964	0.110399	0.937501
Slc9a8	37.7688	0.628138	0.391208	1.60564	0.108353	0.937501
Snap23	11.1515	1.41525	0.892364	1.58596	0.112749	0.937501
Snap25	4369.84	-0.185694	0.115974	-1.60117	0.109339	0.937501
Snx6	270.078	-0.279207	0.1776	-1.57212	0.115924	0.937501
Sorl1	92.8242	0.404157	0.255594	1.58125	0.113822	0.937501
Sox21	19.1702	-0.980311	0.611422	-1.60333	0.108862	0.937501
Spen	688.47	-0.330103	0.210028	-1.57171	0.116018	0.937501
Spg21	187.09	-0.361916	0.22873	-1.58229	0.113584	0.937501
Spsb2	35.2561	-0.530069	0.326663	-1.62268	0.104658	0.937501
Srl	12.3342	-0.945733	0.594104	-1.59186	0.111415	0.937501
Srr	148.575	0.448192	0.280197	1.59956	0.109697	0.937501
Stip1	2028.29	-0.272854	0.168026	-1.62388	0.1044	0.937501
Stk32b	76.0338	-0.445494	0.276315	-1.61227	0.106904	0.937501
Stk36	17.2365	-0.693129	0.437309	-1.58499	0.11297	0.937501
Stmn1-rs1	22.0357	-0.757213	0.48184	-1.5715	0.116066	0.937501
Stx18	159.651	-0.447154	0.280505	-1.5941	0.110913	0.937501
Sys1	244.349	0.411803	0.255276	1.61317	0.106708	0.937501
Tagln	20.6231	-1.37606	0.871058	-1.57975	0.114163	0.937501
Taldo1	532.119	-0.267753	0.170141	-1.57371	0.115553	0.937501
Taok3	1076.49	-0.234257	0.146477	-1.59927	0.10976	0.937501
Tbc1d24	171.162	0.395663	0.24226	1.63321	0.102424	0.937501
Tigd3	11.2688	-1.00311	0.633162	-1.58429	0.113129	0.937501
Tm7sf3	60.7314	0.513032	0.325497	1.57615	0.114991	0.937501
Tm9sf3	291.683	0.363075	0.226155	1.60543	0.1084	0.937501
Tmem138	6.55092	1.57537	0.986112	1.59756	0.110142	0.937501
Tmem55a	252.612	-0.283726	0.174877	-1.62243	0.104712	0.937501
Tmem66	1126.33	0.440106	0.279031	1.57727	0.114734	0.937501
Tor2a	27.1719	0.598856	0.376556	1.59035	0.111756	0.937501
Trappc1	302.127	-0.292715	0.181618	-1.61171	0.107026	0.937501
Trim37	894.34	-0.277014	0.171066	-1.61934	0.105374	0.937501
Trim3	537.39	-0.344404	0.213278	-1.61481	0.106352	0.937501
Trim67	34.0718	-0.668974	0.42547	-1.57232	0.115877	0.937501
Tspyl5	432.406	-0.24262	0.150079	-1.61662	0.105961	0.937501
Tuft1	27.2	-0.609172	0.373692	-1.63015	0.10307	0.937501
Ube2j1	887.972	-0.251274	0.158212	-1.58821	0.112239	0.937501
Unc119b	104.142	-0.406563	0.249089	-1.6322	0.102636	0.937501
Usp21	265.119	-0.438481	0.270112	-1.62333	0.104518	0.937501
Utp14a	79.3557	-0.512144	0.322697	-1.58708	0.112495	0.937501
Wrn	25.9054	0.672268	0.426693	1.57553	0.115134	0.937501
Zbtb20	107.597	0.499265	0.305983	1.63167	0.102748	0.937501
Zdhhc4	88.5616	0.454483	0.279447	1.62636	0.103872	0.937501
Zfp385a	1064.16	-0.386404	0.242727	-1.59193	0.111401	0.937501
Zfp467	180.887	-0.31086	0.193825	-1.60382	0.108754	0.937501
Zfp598	103.114	-0.350048	0.219224	-1.59676	0.11032	0.937501
Zfp867	17.116	-0.781653	0.482324	-1.6206	0.105104	0.937501
Bckdhb	130.204	-0.327455	0.2087	-1.56902	0.116643	0.938294
Fam35a	24.7375	0.729984	0.465282	1.56891	0.11667	0.938294
Gatc	226.508	0.300023	0.191249	1.56876	0.116704	0.938294
Pde8b	253.585	-0.253692	0.161639	-1.56949	0.116533	0.938294
Sumo1	755.406	0.235378	0.150011	1.56907	0.116631	0.938294
Tfap4	31.2106	0.790237	0.503391	1.56983	0.116455	0.938294
Bak1	45.8082	-0.476374	0.303783	-1.56814	0.116849	0.938458
Mblac1	40.8837	0.500401	0.319122	1.56806	0.116868	0.938458
Acvr2a	53.2364	0.681386	0.435529	1.5645	0.117699	0.93972
Bpnt1	271.232	-0.335136	0.214203	-1.56457	0.117683	0.93972
Efr3a	473.638	-0.292885	0.187485	-1.56218	0.118246	0.93972
Gdap2	130.503	-0.295985	0.189305	-1.56353	0.117927	0.93972
Glis1	6.82512	-1.27194	0.813307	-1.56391	0.117839	0.93972
Gmfb	498.981	0.234119	0.149601	1.56496	0.117593	0.93972
Mttp	21.4632	0.803971	0.513306	1.56626	0.117288	0.93972
N28178	101.668	-0.342137	0.218879	-1.56313	0.118023	0.93972
Odf2l	15.8885	0.846009	0.541496	1.56236	0.118204	0.93972
Rnf114	152.4	0.406071	0.259708	1.56357	0.117919	0.93972
Sepw1	2223.57	0.275039	0.17599	1.56281	0.118096	0.93972
Sik1	30.7395	-0.635024	0.405811	-1.56483	0.117623	0.93972
Slc25a38	264.346	-0.334112	0.213227	-1.56693	0.11713	0.93972
Stat5b	164.504	-0.291551	0.186203	-1.56577	0.117403	0.93972
Vmn2r55	206.631	0.433636	0.277523	1.56252	0.118165	0.93972
Zdhhc3	234.5	0.269037	0.171862	1.56542	0.117484	0.93972
Zfp941	290.625	0.399711	0.255709	1.56315	0.118017	0.93972
Ccdc155	3.53677	2.09719	1.3437	1.56076	0.11858	0.939802
Ggcx	6.18985	1.2815	0.821315	1.56031	0.118688	0.939802
Itpkc	35.0175	0.687698	0.440743	1.56032	0.118685	0.939802
Slc35e3	177.466	0.292436	0.187257	1.56168	0.118362	0.939802
Srm	642.843	-0.32429	0.207696	-1.56137	0.118436	0.939802
Unc5d	150.299	0.551934	0.353548	1.56113	0.118493	0.939802
Cuta	715.973	-0.315525	0.202275	-1.55988	0.118787	0.93998
Isg20	5.38221	1.90776	1.22334	1.55948	0.118884	0.93998
Prrt2	222.272	0.337049	0.216154	1.5593	0.118926	0.93998
Lipo1	26.1396	0.691861	0.443886	1.55864	0.11908	0.940635
Cdr2	142.188	-0.399047	0.256242	-1.55731	0.119398	0.942073
Gsta4	355.422	-0.33818	0.217162	-1.55727	0.119407	0.942073
Gpatch8	379.318	0.416219	0.267375	1.55668	0.119546	0.942118
Stk32a	37.0021	0.527084	0.338604	1.55664	0.119556	0.942118
1110019D14Rik	3.25563	-2.31975	1.49836	-1.54819	0.121577	0.942611
1700007K13Rik	51.4072	-0.568031	0.36547	-1.55425	0.120125	0.942611
2810403A07Rik	127.418	-0.339699	0.219014	-1.55103	0.120893	0.942611
Alkbh3	22.7191	0.797514	0.514946	1.54873	0.121446	0.942611
Amy1	10.4394	1.62717	1.05046	1.549	0.121381	0.942611
Atf4	883.975	-0.248295	0.159743	-1.55434	0.120103	0.942611
Bhlhe40	104.786	-0.536041	0.34563	-1.55091	0.120924	0.942611
C2cd4b	9.7766	-0.944452	0.607935	-1.55354	0.120294	0.942611
Cast	13.334	0.842476	0.544361	1.54764	0.121709	0.942611
Chp1	1511.63	-0.232956	0.150271	-1.55024	0.121085	0.942611
Cstf2t	352.982	-0.390335	0.252145	-1.54806	0.121609	0.942611
Dhfr	44.2439	0.528003	0.340957	1.54859	0.12148	0.942611
E130317F20Rik	33.4364	0.547966	0.353784	1.54887	0.121413	0.942611
Far1	64.1531	0.439263	0.283333	1.55034	0.121059	0.942611
Herc1	353.074	0.317727	0.204754	1.55175	0.120722	0.942611
Irgm2	4.3894	-2.01083	1.29623	-1.55129	0.120831	0.942611
Klhdc9	31.5027	0.629385	0.40635	1.54887	0.121412	0.942611
Mmp17	126.52	0.549449	0.353615	1.55381	0.120231	0.942611
Nudt5	43.8167	-0.462589	0.298046	-1.55208	0.120644	0.942611
Pcyt2	394.099	-0.315591	0.203902	-1.54776	0.121681	0.942611
Pgam1	4471.86	-0.260918	0.168483	-1.54864	0.121469	0.942611
Slc9a3r2	323.496	-0.325699	0.209866	-1.55194	0.120677	0.942611
Slmo1	187.22	0.321772	0.207148	1.55334	0.120341	0.942611
Tspan4	6.21757	1.26913	0.816097	1.55512	0.119918	0.942611
Ttc39b	81.8985	0.376924	0.24243	1.55477	0.12	0.942611
Xpo1	111.749	-0.329665	0.212596	-1.55066	0.120982	0.942611
Zfp266	144.199	-0.335668	0.216524	-1.55026	0.121079	0.942611
Zfp827	77.6767	0.425425	0.274712	1.54862	0.121473	0.942611
Zwint	47.566	-0.451684	0.291839	-1.54772	0.12169	0.942611
Abcb6	16.972	0.872385	0.565665	1.54223	0.123018	0.943807
Ap2m1	2215.56	-0.258773	0.167814	-1.54203	0.123066	0.943807
Baiap3	735.071	0.273982	0.177946	1.53969	0.123636	0.943807
Cdk11b	568.891	-0.253677	0.164749	-1.53978	0.123614	0.943807
Cth	6.19319	-1.50834	0.978706	-1.54115	0.123279	0.943807
Dcaf17	61.4802	0.408657	0.264616	1.54434	0.122506	0.943807
Dnajc17	55.857	0.451612	0.292698	1.54293	0.122848	0.943807
Eme2	107.231	-0.345744	0.224573	-1.53956	0.123667	0.943807
Fam159b	21.7848	-0.76307	0.495107	-1.54122	0.123263	0.943807
Gm13476	9.42563	-2.20496	1.43054	-1.54135	0.123233	0.943807
Hnrnpc	1553.2	-0.256679	0.166207	-1.54433	0.122508	0.943807
Hps5	9.83583	1.1836	0.768457	1.54023	0.123503	0.943807
Kdm5c	133.984	-0.389198	0.251744	-1.546	0.122103	0.943807
Lipe	27.1701	0.607637	0.39299	1.54619	0.122059	0.943807
Lmf1	31.3841	0.634361	0.411236	1.54257	0.122935	0.943807
Lztr1	432.103	-0.336802	0.217925	-1.5455	0.122226	0.943807
Mcc	25.0167	0.840531	0.54584	1.53989	0.123588	0.943807
Mthfd2	75.9709	-0.389357	0.252651	-1.54109	0.123296	0.943807
Nat8	4.46697	-2.27999	1.47443	-1.54636	0.122018	0.943807
Pisd-ps1	21.6012	0.723363	0.467975	1.54573	0.12217	0.943807
Rab11b	1949.45	-0.247713	0.160886	-1.53968	0.123639	0.943807
Sdc1	4.51871	1.4964	0.970426	1.542	0.123073	0.943807
Tln1	104.626	-0.407114	0.264095	-1.54154	0.123184	0.943807
Tspan6	99.668	0.468911	0.304314	1.54088	0.123347	0.943807
Zfp451	31.8062	0.610883	0.395351	1.54517	0.122306	0.943807
Zfp473	8.87449	-0.939695	0.610572	-1.53904	0.123794	0.94423
Pgap1	104.783	0.385644	0.250706	1.53824	0.123991	0.945064
Tlr3	6.01694	-1.72775	1.12338	-1.538	0.124048	0.945064
Grin2c	7.75008	-1.39991	0.910387	-1.5377	0.124121	0.945066
Fank1	41.9785	0.505708	0.328963	1.53728	0.124225	0.945312
Haus2	38.4883	0.582279	0.378952	1.53655	0.124403	0.946112
Irgm1	10.4521	-0.978227	0.636952	-1.53579	0.124589	0.94643
Tmem11	305.152	-0.306373	0.199455	-1.53605	0.124527	0.94643
Bcar3	34.4001	-0.566767	0.370473	-1.52985	0.126055	0.947115
C1qtnf2	8.9623	1.30324	0.849282	1.53451	0.124903	0.947115
Dexi	452.028	-0.245982	0.160707	-1.53062	0.125863	0.947115
Eif2ak1	310.28	-0.296637	0.193823	-1.53045	0.125905	0.947115
Epha4	183.348	0.285214	0.186287	1.53105	0.125757	0.947115
Ergic3	827.242	0.392349	0.256431	1.53004	0.126008	0.947115
Gpr25	69.3124	-0.42886	0.279912	-1.53212	0.125492	0.947115
Hip1r	286.2	-0.303099	0.197455	-1.53503	0.124776	0.947115
Il33	122.244	-0.400148	0.261	-1.53314	0.125242	0.947115
Lrrc51	16.7276	0.959469	0.627006	1.53024	0.125957	0.947115
Rpl22	673.82	0.234864	0.153466	1.5304	0.125917	0.947115
Serinc5	24.8466	0.78023	0.50881	1.53344	0.125167	0.947115
Serpinf1	23.6664	-0.860849	0.56245	-1.53053	0.125885	0.947115
Slc35f6	23.899	0.705679	0.460067	1.53386	0.125064	0.947115
Timp3	142.095	-0.5355	0.34972	-1.53123	0.125714	0.947115
Tmx2	575.83	0.421196	0.274483	1.53451	0.124905	0.947115
Trim21	10.2513	-1.00428	0.655608	-1.53183	0.125564	0.947115
Wnk4	5.58751	-1.5072	0.983647	-1.53226	0.12546	0.947115
Zcchc10	109.794	-0.304294	0.198478	-1.53314	0.125242	0.947115
Pdia3	376.58	0.46361	0.303234	1.52889	0.126292	0.948148
Slc26a11	23.3613	0.751032	0.49138	1.52841	0.12641	0.948148
Txnl4a	747.562	0.225589	0.147572	1.52868	0.126344	0.948148
Coro2a	280.021	-0.260148	0.170536	-1.52548	0.12714	0.948188
Ctsd	385.972	0.478069	0.313347	1.52569	0.127088	0.948188
Dgcr14	74.7433	0.384466	0.251786	1.52695	0.126773	0.948188
Fam155a	866.385	0.172089	0.112744	1.52637	0.126918	0.948188
Hsdl2	124.009	-0.355792	0.232892	-1.52772	0.126583	0.948188
Meox1	5.61457	1.53736	1.00762	1.52572	0.127079	0.948188
Olfr1033	13.2187	1.12001	0.733337	1.52728	0.12669	0.948188
Pqbp1	1093.81	-0.345768	0.226326	-1.52774	0.126578	0.948188
Slc7a11	37.2459	-0.740816	0.485517	-1.52583	0.127052	0.948188
Zbtb9	49.4773	-0.494433	0.323873	-1.52663	0.126854	0.948188
Elfn1	62.6869	-0.526956	0.345994	-1.52302	0.127754	0.950638
F730043M19Rik	6.08438	-1.67503	1.09971	-1.52316	0.127719	0.950638
Trmt12	63.155	-0.476604	0.312775	-1.52379	0.12756	0.950638
Ttll7	491.23	-0.325056	0.213432	-1.523	0.127759	0.950638
Gstz1	239.99	-0.301713	0.19815	-1.52265	0.127845	0.950735
2810410L24Rik	17.8563	0.761347	0.50167	1.51762	0.129109	0.950891
4931414P19Rik	16.1321	0.788368	0.518668	1.51999	0.128514	0.950891
Cacfd1	266.564	0.243146	0.160224	1.51754	0.12913	0.950891
Car11	207.879	0.275454	0.181429	1.51824	0.128953	0.950891
Ccdc85a	159.805	0.358226	0.236088	1.51734	0.12918	0.950891
Ccdc87	10.5628	0.951984	0.626334	1.51993	0.128529	0.950891
Filip1l	9.2205	-0.962491	0.634222	-1.51759	0.129117	0.950891
Frs2	70.3629	0.511942	0.336751	1.52024	0.128451	0.950891
Kcnc2	122.168	0.381883	0.251227	1.52007	0.128494	0.950891
Kcnj14	10.567	0.900609	0.593238	1.51812	0.128983	0.950891
Kcnq1ot1	384.593	0.46522	0.306512	1.51779	0.129068	0.950891
Kptn	87.8756	-0.394845	0.260228	-1.51731	0.12919	0.950891
Olfm1	1065.24	0.26382	0.173423	1.52126	0.128196	0.950891
Opcml	109.299	0.419669	0.276052	1.52025	0.128448	0.950891
Pacs2	321.216	-0.308509	0.203047	-1.5194	0.128663	0.950891
Pcyt1b	144.408	-0.301196	0.198537	-1.51708	0.129247	0.950891
Shc2	90.5454	-0.358873	0.23615	-1.51968	0.128591	0.950891
Thbd	5.44301	-1.43067	0.941281	-1.51992	0.12853	0.950891
Usp36	200.726	0.313709	0.206569	1.51867	0.128846	0.950891
Bbs10	10.3278	0.918567	0.605635	1.5167	0.129342	0.951056
Chst12	102.389	0.486404	0.320831	1.51608	0.129499	0.95147
Gclc	310.542	0.274946	0.181375	1.5159	0.129544	0.95147
0610031J06Rik	65.2345	0.404723	0.268307	1.50843	0.131443	0.951731
1700012B09Rik	18.6797	0.881316	0.589551	1.49489	0.134942	0.951731
1700012D01Rik	11.155	-0.951011	0.644716	-1.47509	0.14019	0.951731
1700013F07Rik	5.06443	1.76631	1.19708	1.47551	0.140075	0.951731
1700013G23Rik	7.21243	-1.33313	0.909225	-1.46623	0.142587	0.951731
1700052K11Rik	20.6991	0.666832	0.452805	1.47267	0.14084	0.951731
1810026B05Rik	66.5546	0.451597	0.303632	1.48732	0.13693	0.951731
4732415M23Rik	6.01052	1.27854	0.860259	1.48623	0.137219	0.951731
A630066F11Rik	9.29492	1.05612	0.708397	1.49086	0.135999	0.951731
Adcy1	236.84	-0.583309	0.390703	-1.49297	0.135444	0.951731
Afmid	77.8522	-0.407344	0.274589	-1.48347	0.13795	0.951731
Ak3	348.93	-0.317742	0.216621	-1.46681	0.142428	0.951731
Akr1b8	5.02004	-1.87435	1.24134	-1.50995	0.131057	0.951731
Alkbh1	16.673	0.760874	0.506872	1.50112	0.133325	0.951731
Ankrd39	57.5788	0.457072	0.310942	1.46996	0.141572	0.951731
Ano4	28.5773	0.659559	0.443355	1.48765	0.136842	0.951731
Ap4e1	15.2129	0.866848	0.585522	1.48047	0.138748	0.951731
Apaf1	34.1096	-0.610963	0.409554	-1.49178	0.135758	0.951731
Apoc1	4.94691	-2.23048	1.49746	-1.48951	0.136354	0.951731
Arhgap23	642.585	-0.286976	0.192334	-1.49207	0.135681	0.951731
Asna1	500.983	-0.312342	0.207342	-1.50641	0.131963	0.951731
Atp8b2	37.2054	0.524758	0.358434	1.46403	0.143185	0.951731
B3galnt1	101.505	0.424845	0.286843	1.48111	0.138577	0.951731
B3gat2	53.8848	0.472427	0.321953	1.46738	0.142274	0.951731
Barhl1	25.6711	0.591074	0.402917	1.46699	0.142379	0.951731
Baz1a	4.39737	-1.44818	0.979273	-1.47883	0.139185	0.951731
Begain	568.545	-0.233537	0.15826	-1.47566	0.140035	0.951731
Bsn	306.95	-0.325629	0.21632	-1.50531	0.132243	0.951731
C030034I22Rik	10.1191	-0.963245	0.643272	-1.49741	0.134285	0.951731
C030037D09Rik	10.05	1.51197	1.00099	1.51048	0.130921	0.951731
C1qc	41.645	-0.918021	0.627025	-1.46409	0.143169	0.951731
C630020P19Rik	25.9757	0.755884	0.514844	1.46818	0.142055	0.951731
Calm3	2920.63	-0.180976	0.121948	-1.48404	0.137797	0.951731
Car12	6.71395	1.19821	0.812269	1.47514	0.140176	0.951731
Cav2	83.8416	-0.383641	0.256004	-1.49857	0.133985	0.951731
Ccnf	14.4002	-0.748203	0.500978	-1.49349	0.13531	0.951731
Cd274	17.745	0.859412	0.584133	1.47126	0.141221	0.951731
Cdc26	49.6241	-0.478612	0.32072	-1.4923	0.13562	0.951731
Cdk2ap1	680.078	-0.255216	0.173822	-1.46826	0.142033	0.951731
Cdk2ap2	187.054	-0.451311	0.307208	-1.46908	0.141812	0.951731
Cdr1	9.79527	1.23896	0.822519	1.50629	0.131992	0.951731
Chn1	658.564	0.228654	0.152695	1.49745	0.134275	0.951731
Chrac1	63.7791	0.442543	0.294095	1.50476	0.132386	0.951731
Chrd	11.8489	-1.05362	0.712914	-1.4779	0.139434	0.951731
Clcn7	46.6109	0.745859	0.492661	1.51394	0.130041	0.951731
Clip2	277.021	-0.30997	0.208489	-1.48675	0.137081	0.951731
Clpp	387.196	0.256905	0.175004	1.46799	0.142106	0.951731
Col4a3bp	336.235	0.276124	0.183056	1.50841	0.131449	0.951731
Cplx2	1829.05	-0.270434	0.1789	-1.51165	0.130623	0.951731
Crkl	493.229	-0.242399	0.16167	-1.49934	0.133785	0.951731
Csad	92.978	0.352544	0.239657	1.47104	0.141281	0.951731
Ctu1	73.4267	-0.357356	0.237173	-1.50673	0.131879	0.951731
Cwc22	31.3497	0.527019	0.352224	1.49626	0.134585	0.951731
Cyb561d1	26.3856	0.550095	0.373145	1.47421	0.140425	0.951731
Cyp2j6	13.5665	-1.19681	0.801281	-1.49362	0.135275	0.951731
D1Ertd622e	147.893	-0.279223	0.189152	-1.47618	0.139895	0.951731
D3Bwg0562e	179.567	0.388372	0.257847	1.50621	0.132013	0.951731
Ddx18	250.197	-0.347074	0.234905	-1.4775	0.139541	0.951731
Ddx42	320.661	0.266192	0.178227	1.49355	0.135292	0.951731
Dgke	40.3208	0.510063	0.348236	1.46471	0.143001	0.951731
Dhcr7	62.3177	0.442772	0.299136	1.48017	0.138828	0.951731
Dyrk1a	345.694	-0.225901	0.149391	-1.51214	0.130497	0.951731
Eef1a1	945.953	0.359232	0.23949	1.49999	0.133618	0.951731
Efnb3	469.38	0.356733	0.238605	1.49508	0.134895	0.951731
Eif2a	193.121	0.28609	0.19165	1.49277	0.135497	0.951731
Elp2	595.983	-0.266899	0.18123	-1.47271	0.140829	0.951731
Enpp4	106.743	0.424674	0.28333	1.49887	0.133908	0.951731
Ephb2	27.6151	0.548913	0.373369	1.47016	0.141518	0.951731
Eva1a	9.6618	1.28395	0.847576	1.51484	0.129812	0.951731
Fam171a1	124.013	0.29491	0.200743	1.4691	0.141807	0.951731
Fam20b	340.344	0.30758	0.20498	1.50053	0.133476	0.951731
Fkbp7	4.30353	1.5404	1.0518	1.46454	0.143047	0.951731
Fkbp9	13.2237	0.984544	0.666611	1.47694	0.139691	0.951731
Frmd5	63.3766	-0.378233	0.256093	-1.47694	0.139692	0.951731
Galnt2	128.696	0.426954	0.282987	1.50874	0.131365	0.951731
Galt	104.756	-0.386215	0.260429	-1.48299	0.138076	0.951731
Gjc2	45.4552	-0.637254	0.422987	-1.50656	0.131924	0.951731
Gm5113	35.8227	0.572209	0.380845	1.50247	0.132975	0.951731
Gns	166.434	0.477186	0.321362	1.48489	0.137574	0.951731
Gpr176	44.2418	0.489462	0.329326	1.48625	0.137212	0.951731
Grk4	34.0961	0.601909	0.410764	1.46534	0.142828	0.951731
Gxylt1	147.549	-0.355557	0.238045	-1.49366	0.135265	0.951731
H2-Q1	88.1221	0.460754	0.314266	1.46613	0.142613	0.951731
Hapln2	20.1862	1.1201	0.755918	1.48178	0.1384	0.951731
Hddc2	30.9274	0.652367	0.44398	1.46936	0.141734	0.951731
Hells	4.30508	-1.64474	1.1083	-1.48402	0.137803	0.951731
Hipk3	451.647	-0.335993	0.226296	-1.48475	0.137611	0.951731
Hist1h1c	58.8543	-0.562814	0.382592	-1.47105	0.141276	0.951731
Hnrnpk	550.857	0.227006	0.151843	1.495	0.134914	0.951731
Hspa4l	594.659	-0.213532	0.143056	-1.49265	0.13553	0.951731
Invs	13.1895	-0.91552	0.608944	-1.50346	0.132722	0.951731
Itgb1bp1	142.795	-0.352984	0.234069	-1.50803	0.131547	0.951731
Izumo4	92.0017	0.408632	0.272959	1.49705	0.134381	0.951731
Klf10	18.3065	0.998229	0.679792	1.46843	0.141987	0.951731
Klhdc2	828.102	-0.268494	0.180406	-1.48827	0.136679	0.951731
Krt8	2.69168	-2.7487	1.87349	-1.46715	0.142334	0.951731
Lamtor3	336.077	-0.244628	0.162494	-1.50546	0.132207	0.951731
Lect1	4.47879	-1.56521	1.05253	-1.4871	0.136988	0.951731
Lenep	58.0815	-0.507371	0.338164	-1.50037	0.13352	0.951731
Lgals1	30.8309	-0.928469	0.633963	-1.46455	0.143044	0.951731
Lig4	103.885	-0.381245	0.252641	-1.50904	0.131289	0.951731
Lmbr1	59.3855	0.405569	0.276564	1.46646	0.142524	0.951731
Lpin1	193.623	-0.288106	0.196494	-1.46623	0.142585	0.951731
Lrp4	3.1745	2.09079	1.38503	1.50957	0.131154	0.951731
Lsm6	462.702	0.373429	0.25338	1.47379	0.140539	0.951731
Ltbp3	55.5159	0.508032	0.33948	1.4965	0.134523	0.951731
Lyn	5.73032	-1.95582	1.32414	-1.47705	0.139661	0.951731
Mad2l1	22.9789	0.681757	0.461842	1.47617	0.139899	0.951731
Mbtd1	111.56	0.514036	0.349202	1.47203	0.141013	0.951731
Med6	77.6608	-0.430708	0.294153	-1.46423	0.143131	0.951731
Mesdc2	399.259	0.369696	0.2515	1.46996	0.141572	0.951731
Met	4.2781	1.81262	1.19858	1.5123	0.130457	0.951731
Mgat1	290.072	-0.235532	0.159372	-1.47787	0.139441	0.951731
Mlec	350.803	0.316609	0.210792	1.50199	0.133099	0.951731
Mog	156.178	-0.482174	0.324695	-1.48501	0.137542	0.951731
Mrpl30	325.933	0.238024	0.162542	1.46438	0.143089	0.951731
Mrps36	325.604	-0.314455	0.210636	-1.49288	0.135468	0.951731
Mtss1l	858.442	-0.27518	0.187815	-1.46517	0.142875	0.951731
Myef2	137.148	-0.310431	0.207227	-1.49803	0.134127	0.951731
N4bp3	27.4748	-0.580205	0.383876	-1.51144	0.130677	0.951731
Nbl1	69.3637	-0.645558	0.429931	-1.50154	0.133216	0.951731
Nckap5l	208.806	-0.413477	0.277768	-1.48857	0.136601	0.951731
Ncoa7	734.322	-0.201206	0.132929	-1.51364	0.130118	0.951731
Noc2l	59.0624	-0.578779	0.393808	-1.4697	0.141643	0.951731
Odf3b	14.8801	0.95397	0.651577	1.46409	0.143168	0.951731
Pan2	12.1568	0.840009	0.560627	1.49834	0.134045	0.951731
Paqr6	12.522	-1.29225	0.871474	-1.48283	0.138119	0.951731
Pard6a	216.066	-0.330035	0.222532	-1.48309	0.13805	0.951731
Parp3	12.0097	-1.15879	0.785657	-1.47494	0.14023	0.951731
Pde1b	776.603	-0.25882	0.173934	-1.48804	0.136741	0.951731
Pdxk	1937.86	-0.223964	0.150416	-1.48896	0.136498	0.951731
Phldb2	13.7309	-0.95965	0.633485	-1.51487	0.129804	0.951731
Phospho2	171.056	-0.296269	0.198896	-1.48957	0.136338	0.951731
Pkp4	924.61	-0.253466	0.170276	-1.48856	0.136603	0.951731
Pld3	774.134	0.427899	0.291925	1.46578	0.142708	0.951731
Ppfia1	136.732	0.447941	0.305221	1.46759	0.142215	0.951731
Prkar2a	505.462	-0.207259	0.13837	-1.49786	0.13417	0.951731
Prps1l3	76.1132	-0.389607	0.257777	-1.51141	0.130684	0.951731
R3hdm4	226.719	-0.445601	0.300045	-1.48511	0.137513	0.951731
Ralgapa2	51.4615	-0.475201	0.321278	-1.4791	0.139115	0.951731
Rars	279.236	-0.249755	0.166868	-1.49672	0.134467	0.951731
Rfng	200.166	0.333743	0.221767	1.50493	0.132342	0.951731
Rgs12	124.916	0.358536	0.242857	1.47633	0.139856	0.951731
Ropn1l	5.18009	1.543	1.03647	1.48871	0.136565	0.951731
Rorc	5.73998	-1.69128	1.147	-1.47452	0.140341	0.951731
Rspo4	4.52386	1.73682	1.18551	1.46504	0.142909	0.951731
Rwdd3	26.9193	0.628862	0.424638	1.48094	0.138623	0.951731
Sec24c	175.215	-0.325072	0.219978	-1.47774	0.139476	0.951731
Sema3c	14.2765	0.987926	0.668478	1.47787	0.139442	0.951731
Serinc2	10.7602	-1.11666	0.754612	-1.47978	0.138932	0.951731
Sez6	58.0751	0.595879	0.400251	1.48876	0.13655	0.951731
Sipa1l2	99.6965	-0.335212	0.224086	-1.49591	0.134677	0.951731
Slc2a8	30.3824	0.581922	0.384257	1.51441	0.129922	0.951731
Slc30a10	39.5707	0.568485	0.376975	1.50802	0.13155	0.951731
Slc35b1	126.793	0.327878	0.221377	1.48108	0.138584	0.951731
Smarce1	369.912	-0.219217	0.147335	-1.48788	0.136783	0.951731
Snhg11	787.54	0.38379	0.261863	1.46561	0.142755	0.951731
Snhg9	18.9478	0.693596	0.459064	1.51089	0.130816	0.951731
Snx12	176.854	-0.356195	0.242899	-1.46644	0.14253	0.951731
Spats1	7.83453	1.03417	0.706105	1.46461	0.143026	0.951731
Stard10	105.19	0.339043	0.226578	1.49637	0.134558	0.951731
Stard5	25.2811	-0.701678	0.469082	-1.49585	0.134691	0.951731
Strn4	453.688	-0.31343	0.207867	-1.50784	0.131595	0.951731
Surf1	523.69	0.267481	0.182434	1.46618	0.1426	0.951731
Tbc1d25	83.19	-0.446498	0.296482	-1.50599	0.132071	0.951731
Tcerg1	381.436	0.273006	0.184739	1.4778	0.139463	0.951731
Tcof1	272.034	-0.277073	0.187028	-1.48145	0.138486	0.951731
Tfip11	129.026	0.336116	0.224347	1.4982	0.134081	0.951731
Tiam2	10.2808	-1.2444	0.826446	-1.50573	0.132138	0.951731
Tmbim6	727.776	0.406777	0.27238	1.49342	0.135328	0.951731
Tmem179b	39.7535	0.5493	0.370772	1.4815	0.138472	0.951731
Tmem50b	237.353	0.325717	0.217144	1.50001	0.133612	0.951731
Tmem86a	75.6266	0.443464	0.296338	1.49648	0.134529	0.951731
Tmie	397.415	0.288066	0.192406	1.49717	0.134348	0.951731
Top1	1196.42	-0.190431	0.126202	-1.50893	0.131317	0.951731
Tsc22d3	240.314	0.477995	0.321301	1.48768	0.136834	0.951731
Ubac2	80.0615	0.439061	0.29682	1.47922	0.139082	0.951731
Ube4a	44.8517	0.452842	0.302827	1.49538	0.134815	0.951731
Ubqln2	625.735	0.291006	0.194821	1.49371	0.135251	0.951731
Wdr65	8.33696	-1.15266	0.779155	-1.47937	0.13904	0.951731
Xpo5	28.862	0.566352	0.374841	1.51091	0.130811	0.951731
Zcchc24	221.487	-0.480378	0.318642	-1.50758	0.131663	0.951731
Zdhhc21	161.21	0.276485	0.186973	1.47874	0.13921	0.951731
Zfp28	59.1021	-0.464886	0.309532	-1.5019	0.133123	0.951731
Zfp831	27.7847	-0.682196	0.455703	-1.49702	0.134388	0.951731
Zmynd11	1134.93	-0.214879	0.142297	-1.51007	0.131026	0.951731
Znhit3	51.4741	0.456045	0.30975	1.4723	0.140939	0.951731
Klf14	2.77613	-2.45126	1.67517	-1.46329	0.143387	0.952107
Ptrh1	14.2447	0.907854	0.620381	1.46338	0.143363	0.952107
0610007P14Rik	126.299	0.297185	0.210641	1.41086	0.158286	0.952573
1810014B01Rik	14.9062	-0.748622	0.514712	-1.45445	0.145822	0.952573
2010005H15Rik	4.94325	-1.30982	0.906696	-1.4446	0.148569	0.952573
2310010J17Rik	46.552	0.441343	0.305092	1.44659	0.148011	0.952573
2410004N09Rik	99.6946	0.445466	0.306198	1.45483	0.145716	0.952573
2810013P06Rik	148.933	0.372116	0.256925	1.44835	0.14752	0.952573
3110021N24Rik	7.59594	1.39329	0.957618	1.45496	0.145682	0.952573
4931429I11Rik	7.38672	1.20245	0.836374	1.4377	0.15052	0.952573
A230001M10Rik	5.35433	-2.15805	1.48695	-1.45132	0.14669	0.952573
AW495222	10.2752	-1.04925	0.728555	-1.44018	0.149817	0.952573
Abtb2	45.7931	-0.60861	0.417854	-1.45651	0.145251	0.952573
Acad11	18.2194	0.661771	0.470062	1.40784	0.159179	0.952573
Acadsb	374.15	-0.260251	0.17869	-1.45644	0.145271	0.952573
Acot7	3005.82	-0.235739	0.166796	-1.41334	0.157555	0.952573
Acsl1	114.477	0.30397	0.208199	1.46	0.14429	0.952573
Adam10	57.1275	0.469735	0.327451	1.43452	0.151424	0.952573
Adam15	84.2227	0.530833	0.371556	1.42867	0.153098	0.952573
Adam33	3.72806	-1.95201	1.35926	-1.43609	0.150977	0.952573
Adnp2	15.2574	-0.673714	0.484059	-1.3918	0.163983	0.952573
Agpat3	94.5418	0.337419	0.240344	1.4039	0.160349	0.952573
Akirin1	117.874	-0.339698	0.24432	-1.39038	0.164413	0.952573
Alad	124.841	0.328575	0.232623	1.41248	0.157809	0.952573
Anapc2	772.509	-0.271283	0.188924	-1.43594	0.15102	0.952573
Ap1s2	141.3	-0.413342	0.294894	-1.40166	0.161016	0.952573
Apbb1	1643.03	-0.180141	0.125587	-1.4344	0.151459	0.952573
Apeh	90.8858	0.377926	0.270268	1.39834	0.162012	0.952573
Arc	83.4225	-0.549313	0.388784	-1.4129	0.157685	0.952573
Arhgap29	14.546	-0.946948	0.668086	-1.4174	0.156365	0.952573
[truncated: 11,095 more rows]
